# Supplementary material for: The ubiquitous flavonoid quercetin is an atypical KCNQ potassium channel activator
Source: Commun Biol. 2020 Jul 8;3:356. doi: 10.1038/s42003-020-1089-8 (PMC7343821; doi:10.1038/s42003-020-1089-8)
Supplement: Supplementary file 4 — Supplementary Data 1 [file 42003_2020_1089_MOESM4_ESM.xlsx]

## Sheet: Figure 1E
Average trace for water injected oocyte: Control solution									Average trace for water injected oocyte: 1:100 Caper Extract
time (ms)	(µA)	(µA)	(µA)	(µA)	(µA)	(µA)	(µA)		time (ms)	(µA)	(µA)	(µA)	(µA)	(µA)	(µA)	(µA)
0	-0.00611351	-0.00111424	-0.00432507	-0.00224173	-0.00155251	-0.00735	-0.0125104		0	0.00128934	0.00464752	-0.000231287	0.00303143	0.000285179	-0.00311433	0.00129685
0.5	-0.00631903	-0.00125803	-0.00449798	-0.0022626	-0.00162339	-0.00726271	-0.0123618		0.5	0.00105873	0.00426878	-0.000191384	0.00295391	0.000245534	-0.00304678	0.00157831
1	-0.00655238	-0.00142033	-0.0046849	-0.00228367	-0.00170947	-0.00716979	-0.0121926		1	0.000842213	0.00391483	-0.000150498	0.00287768	0.00022734	-0.00294319	0.00190368
1.5	-0.00681553	-0.00160309	-0.00488449	-0.00230433	-0.0018128	-0.00707207	-0.0120002		1.5	0.000639826	0.00359973	-0.000108973	0.00280132	0.000234091	-0.00279859	0.00227148
2	-0.00710958	-0.00180802	-0.00509435	-0.00232382	-0.00193529	-0.00697084	-0.0117827		2	0.000450442	0.00333754	-6.91039e-05	0.00272585	0.000267872	-0.00260861	0.00267898
2.5	-0.00743442	-0.00203643	-0.00531081	-0.00234124	-0.00207851	-0.0068679	-0.0115383		2.5	0.000273117	0.00314105	-3.24597e-05	0.00265354	0.000331402	-0.00236951	0.00311953
3	-0.00778827	-0.0022889	-0.00552886	-0.00235556	-0.00224347	-0.0067656	-0.0112657		3	0.000105123	0.00301776	-2.12163e-06	0.00258744	0.00042663	-0.0020792	0.00358387
3.5	-0.00816736	-0.002565	-0.00574218	-0.00236569	-0.00243043	-0.00666676	-0.0109646		3.5	-5.715e-05	0.0029669	1.67553e-05	0.00253223	0.000554123	-0.00173523	0.00406196
4	-0.0085657	-0.00286296	-0.00594332	-0.00237051	-0.00263871	-0.0065746	-0.0106359		4	-0.000215567	0.0029782	1.59499e-05	0.00249498	0.000713635	-0.00133701	0.0045413
4.5	-0.00897511	-0.00317939	-0.00612414	-0.00236904	-0.00286663	-0.00649252	-0.0102818		4.5	-0.000371306	0.00303072	-1.46839e-05	0.00248275	0.000903067	-0.000885293	0.00501027
5	-0.0093855	-0.0035091	-0.00627634	-0.00236042	-0.00311153	-0.00642393	-0.00990571		5	-0.00052308	0.0030938	-8.69739e-05	0.00249864	0.00111875	-0.000382529	0.00545802
5.5	-0.00978548	-0.00384508	-0.00639212	-0.00234399	-0.00336984	-0.00637194	-0.00951292		5.5	-0.000667714	0.0031301	-0.000216749	0.00254346	0.00135453	0.000165097	0.00587744
6	-0.0101631	-0.00417863	-0.00646479	-0.00231929	-0.00363738	-0.00633913	-0.00910996		6	-0.000799857	0.00310155	-0.000418788	0.00261412	0.00160464	0.00074846	0.00626446
6.5	-0.010507	-0.00449972	-0.00648931	-0.00228605	-0.00390953	-0.0063274	-0.00870457		6.5	-0.000909495	0.00297567	-0.000704798	0.00270224	0.0018608	0.00135138	0.00661662
7	-0.0108069	-0.00479745	-0.00646262	-0.00224409	-0.00418149	-0.00633775	-0.00830538		7	-0.000987998	0.00273268	-0.00108018	0.00279707	0.00211486	0.00195381	0.00693081
7.5	-0.0110549	-0.00506075	-0.00638384	-0.00219328	-0.00444849	-0.00637028	-0.00792146		7.5	-0.00102758	0.00236784	-0.00154307	0.00288557	0.00235866	0.00252863	0.00720211
8	-0.0112456	-0.00527905	-0.0062542	-0.00213347	-0.00470586	-0.00642409	-0.00756178		8	-0.00102297	0.00189347	-0.00208117	0.00295835	0.00258437	0.00304617	0.00742125
8.5	-0.0113766	-0.00544309	-0.00607688	-0.00206457	-0.00494913	-0.0064974	-0.0072347		8.5	-0.000972174	0.0013367	-0.00267144	0.00300986	0.00278515	0.00347698	0.00757302
9	-0.0114484	-0.00554556	-0.00585683	-0.00198654	-0.00517406	-0.00658757	-0.00694735		9	-0.000878925	0.000737307	-0.00328457	0.00304041	0.00295537	0.00379071	0.00763816
9.5	-0.0114646	-0.00558183	-0.00560044	-0.00189955	-0.00537668	-0.00669122	-0.00670516		9.5	-0.000751217	0.000137439	-0.00388574	0.0030567	0.00308959	0.00396372	0.00759688
10	-0.0114308	-0.00555035	-0.00531529	-0.00180414	-0.0055534	-0.0068044	-0.00651139		10	-0.00060211	-0.000422052	-0.0044401	0.00306942	0.00318362	0.00398257	0.00743173
10.5	-0.0113543	-0.00545282	-0.00500977	-0.0017013	-0.00570091	-0.0069226	-0.00636668		10.5	-0.000447693	-0.000908229	-0.00491486	0.00309173	0.00323503	0.00384371	0.00713484
11	-0.0112449	-0.00529495	-0.00469336	-0.0015928	-0.00581719	-0.00704171	-0.00626957		11	-0.000306161	-0.00130016	-0.00528362	0.00313568	0.00324242	0.0035541	0.00671045
11.5	-0.0111116	-0.00508506	-0.00437544	-0.00148101	-0.00590039	-0.00715715	-0.00621594		11.5	-0.000194036	-0.00159003	-0.00552836	0.00321122	0.0032066	0.00313126	0.00617602
12	-0.010964	-0.00483469	-0.00406567	-0.00136902	-0.00594999	-0.00726479	-0.00619959		12	-0.000127419	-0.00178293	-0.00563851	0.00332181	0.00313073	0.00260007	0.00556213
12.5	-0.0108113	-0.00455766	-0.00377356	-0.00126052	-0.00596661	-0.00736102	-0.00621283		12.5	-0.000120157	-0.00189421	-0.00561088	0.00346818	0.00302077	0.00199113	0.00490993
13	-0.0106618	-0.00426936	-0.0035081	-0.00115964	-0.00595209	-0.00744282	-0.00624712		13	-0.000178938	-0.00194547	-0.00544909	0.00364537	0.00288515	0.00133642	0.00426528
13.5	-0.0105227	-0.00398594	-0.00327745	-0.00107066	-0.00590943	-0.00750788	-0.0062938		13.5	-0.000303337	-0.00195713	-0.0051632	0.00384499	0.00273409	0.000666481	0.00367205
14	-0.0103996	-0.00372339	-0.00308869	-0.000997803	-0.00584266	-0.00755453	-0.00634474		14	-0.000488278	-0.00194953	-0.00476761	0.00405512	0.00257899	1.03847e-05	0.0031676
14.5	-0.0102971	-0.00349676	-0.00294753	-0.000944957	-0.00575662	-0.00758169	-0.00639286		14.5	-0.000723731	-0.00193754	-0.00428084	0.00426472	0.00242988	-0.000604953	0.00277742
15	-0.0102179	-0.00331939	-0.00285811	-0.000915469	-0.0056567	-0.00758871	-0.00643255		15	-0.00099429	-0.00193061	-0.00372315	0.0044635	0.00229486	-0.00115584	0.00251258
15.5	-0.0101636	-0.00320219	-0.00282284	-0.000912005	-0.00554855	-0.00757522	-0.0064598		15.5	-0.00128385	-0.00193096	-0.00311696	0.0046417	0.00217979	-0.00162027	0.0023704
16	-0.0101345	-0.00315317	-0.00284231	-0.000936477	-0.00543783	-0.00754104	-0.00647217		16	-0.00158057	-0.00193888	-0.00248635	0.0047924	0.00208671	-0.00197778	0.0023376
16.5	-0.0101298	-0.00317702	-0.00291533	-0.000990045	-0.00532995	-0.00748607	-0.00646864		16.5	-0.00187469	-0.00195264	-0.00185408	0.00491149	0.0020156	-0.00220886	0.00239287
17	-0.0101474	-0.0032749	-0.00303887	-0.00107316	-0.0052299	-0.00741026	-0.00644926		17	-0.00216337	-0.00197089	-0.00124377	0.00499701	0.00196414	-0.00229664	0.00251447
17.5	-0.0101845	-0.00344435	-0.00320823	-0.00118562	-0.00514215	-0.0073137	-0.00641486		17.5	-0.00244885	-0.0019935	-0.00067748	0.00504835	0.00192943	-0.00222784	0.00268102
18	-0.0102373	-0.00367941	-0.0034171	-0.00132666	-0.0050705	-0.00719667	-0.00636671		18	-0.00273698	-0.00202357	-0.000177154	0.00506297	0.00190927	-0.00199571	0.00288007
18.5	-0.0103016	-0.00397085	-0.0036577	-0.00149493	-0.00501803	-0.0070598	-0.00630633		18.5	-0.00303443	-0.00206528	0.000235184	0.00503648	0.00190174	-0.00160034	0.00310547
19	-0.0103724	-0.00430657	-0.00392098	-0.00168856	-0.00498711	-0.00690419	-0.00623537		19	-0.0033437	-0.00212325	0.000539526	0.00495982	0.0019046	-0.00105082	0.00335756
19.5	-0.0104448	-0.00467217	-0.00419675	-0.00190505	-0.00497924	-0.00673143	-0.00615562		19.5	-0.00366152	-0.0021985	0.000718591	0.00482143	0.00191745	-0.000367102	0.00364044
20	-0.0105135	-0.00505156	-0.00447397	-0.00214123	-0.00499507	-0.00654365	-0.00606908		20	-0.00397538	-0.00228924	0.000759612	0.00460684	0.00193827	0.000422472	0.00395792
20.5	-0.0105737	-0.00542772	-0.004741	-0.00239325	-0.0050343	-0.00634341	-0.00597813		20.5	-0.0042652	-0.00238947	0.000656599	0.00430346	0.0019631	0.00128257	0.00431057
21	-0.0106209	-0.00578353	-0.00498594	-0.00265649	-0.00509562	-0.00613354	-0.00588566		21	-0.00450383	-0.00249005	0.000415698	0.0039044	0.00198701	0.00217523	0.00468996
21.5	-0.0106513	-0.00610251	-0.00519707	-0.00292567	-0.00517674	-0.00591691	-0.00579512		21.5	-0.00466107	-0.00257814	5.32026e-05	0.00341247	0.0020025	0.00306102	0.00507898
22	-0.010662	-0.00636965	-0.00536324	-0.00319495	-0.00527437	-0.00569619	-0.00571061		22	-0.0047082	-0.00264145	-0.000401303	0.00284066	0.00200201	0.00390473	0.00545312
22.5	-0.0106509	-0.00657204	-0.00547442	-0.00345817	-0.00538436	-0.00547363	-0.00563667		22.5	-0.00462439	-0.0026701	-0.000908624	0.00221375	0.00197785	0.00467661	0.00578248
23	-0.0106171	-0.00669944	-0.00552214	-0.00370912	-0.00550182	-0.00525093	-0.00557817		23	-0.00439858	-0.00265817	-0.00142268	0.0015666	0.00192576	0.0053567	0.00603604
23.5	-0.0105605	-0.00674465	-0.00549992	-0.00394191	-0.00562137	-0.00502918	-0.00553996		23.5	-0.00403381	-0.00260591	-0.00189421	0.000938451	0.00184294	0.00593397	0.00618507
24	-0.0104817	-0.00670376	-0.00540363	-0.00415128	-0.00573736	-0.0048089	-0.00552658		24	-0.00354547	-0.00251759	-0.00227906	0.00036779	0.0017317	0.00640716	0.00620936
24.5	-0.0103822	-0.00657616	-0.0052317	-0.00433294	-0.00584422	-0.00459029	-0.0055419		24.5	-0.00296215	-0.0024034	-0.00254089	-0.000113854	0.00159839	0.00678381	0.00609628
25	-0.0102638	-0.00636444	-0.00498522	-0.00448381	-0.00593668	-0.0043734	-0.00558882		25	-0.00232105	-0.00227652	-0.0026575	-0.000485173	0.00145352	0.00707641	0.00584414
25.5	-0.0101287	-0.00607411	-0.00466793	-0.00460214	-0.00601006	-0.00415848	-0.00566903		25.5	-0.0016628	-0.00215022	-0.00262144	-0.000737355	0.0013117	0.00730393	0.00546061
26	-0.0099794	-0.00571331	-0.00428597	-0.00468761	-0.0060605	-0.00394624	-0.00578289		26	-0.00102845	-0.00203482	-0.00244127	-0.000875469	0.00118913	0.00748266	0.00496249
26.5	-0.00981846	-0.0052923	-0.00384771	-0.00474118	-0.00608507	-0.00373804	-0.00592937		26.5	-0.000454334	-0.00193697	-0.00213838	-0.000915384	0.00110046	0.00762825	0.00437212
27	-0.00964865	-0.0048231	-0.00336333	-0.00476503	-0.00608196	-0.003536	-0.00610607		27	3.02825e-05	-0.00185846	-0.00174233	-0.000881122	0.00105832	0.00775114	0.00371663
27.5	-0.00947296	-0.004319	-0.00284451	-0.00476227	-0.00605049	-0.00334296	-0.00630939		27.5	0.00040274	-0.00179563	-0.00128582	-0.000798486	0.00107085	0.00785518	0.00302615
28	-0.00929465	-0.00379408	-0.00230403	-0.00473676	-0.00599112	-0.00316229	-0.00653471		28	0.000653406	-0.00174066	-0.000799235	-0.000692888	0.00113875	0.00793472	0.00232998
28.5	-0.00911736	-0.00326283	-0.00175544	-0.00469283	-0.00590547	-0.00299769	-0.00677658		28.5	0.000778228	-0.0016828	-0.00030727	-0.000584639	0.00125705	0.00797751	0.0016565
29	-0.00894509	-0.00273969	-0.00121266	-0.00463506	-0.00579623	-0.00285281	-0.00702904		29	0.000779263	-0.00161331	0.000175227	-0.000487653	0.00141466	0.00796677	0.00103207
29.5	-0.00878222	-0.00223865	-0.000689633	-0.00456809	-0.00566707	-0.00273093	-0.00728583		29.5	0.000662847	-0.00152478	0.000642255	-0.000407943	0.0015969	0.00788275	0.000478137
30	-0.00863346	-0.00177281	-0.000199987	-0.00449649	-0.00552249	-0.00263473	-0.00754066		30	0.000441472	-0.00141624	0.00109487	-0.00034526	0.00178819	0.00770994	1.26788e-05
30.5	-0.00850363	-0.00135402	0.000243392	-0.00442455	-0.00536766	-0.0025661	-0.00778747		30.5	0.000127997	-0.00129227	0.00153674	-0.000296873	0.00197561	0.00743854	-0.000351475
31	-0.00839749	-0.000992418	0.000628777	-0.00435623	-0.0052082	-0.00252606	-0.00802065		31	-0.000262851	-0.00116606	0.00197102	-0.000257561	0.00214905	0.00706924	-0.000605144
31.5	-0.00831952	-0.000696082	0.000946043	-0.00429497	-0.00504985	-0.00251482	-0.0082352		31.5	-0.000713914	-0.00105464	0.00239838	-0.000224342	0.00230416	0.0066159	-0.000743886
32	-0.00827367	-0.000470691	0.0011871	-0.00424366	-0.00489817	-0.00253194	-0.00842694		32	-0.00120614	-0.000977886	0.00281478	-0.000197746	0.00243926	0.00610377	-0.000766632
32.5	-0.00826314	-0.000319261	0.00134628	-0.00420443	-0.00475819	-0.00257648	-0.00859253		32.5	-0.00171941	-0.00095565	0.00321141	-0.000182471	0.00255378	0.0055671	-0.000677008
33	-0.00829022	-0.000241982	0.00142065	-0.00417861	-0.00463407	-0.00264725	-0.00872955		33	-0.00223227	-0.00100363	0.00357581	-0.000186204	0.00264679	0.0050448	-0.000481839
33.5	-0.00835621	-0.00023617	0.00141017	-0.00416665	-0.00452874	-0.00274294	-0.00883648		33.5	-0.00272391	-0.00113022	0.00389368	-0.000218601	0.00271552	0.00457689	-0.000192503
34	-0.00846136	-0.000296351	0.0013177	-0.00416806	-0.00444373	-0.00286218	-0.00891262		34	-0.00317423	-0.00133244	0.00415408	-0.000287464	0.00275397	0.00419698	0.00017371
34.5	-0.00860489	-0.000414477	0.00114886	-0.00418149	-0.00437898	-0.00300362	-0.00895797		34.5	-0.00356551	-0.0015977	0.00434662	-0.000397393	0.00275403	0.00392794	0.000596802
35	-0.00878498	-0.000580253	0.000911703	-0.00420484	-0.00433287	-0.00316575	-0.0089731		35	-0.00388301	-0.00190304	0.00446325	-0.000547916	0.00270938	0.00378079	0.0010534
35.5	-0.00899888	-0.000781572	0.000616256	-0.0042354	-0.00430237	-0.00334688	-0.00895906		35.5	-0.0041178	-0.00221711	0.00449775	-0.0007335	0.00261746	0.00375357	0.00151923
36	-0.00924286	-0.00100501	0.000274014	-0.00427012	-0.00428334	-0.00354491	-0.00891718		36	-0.00426361	-0.00250397	0.00444512	-0.000943196	0.00248355	0.00383429	0.00197176
36.5	-0.00951229	-0.00123637	-0.000102638	-0.00430585	-0.00427092	-0.00375727	-0.00884911		36.5	-0.00431921	-0.00272649	0.00430082	-0.00116196	0.00232014	0.00400204	0.00239181
37	-0.00980155	-0.00146122	-0.000500967	-0.00433959	-0.00426004	-0.00398085	-0.00875672		37	-0.00428599	-0.00285149	0.0040617	-0.00137404	0.00214745	0.00423222	0.00276637
37.5	-0.0101041	-0.00166544	-0.000908382	-0.00436873	-0.00424589	-0.00421201	-0.00864216		37.5	-0.00416935	-0.00285385	0.00372523	-0.00156393	0.00199286	0.00450274	0.00309012
38	-0.0104122	-0.00183573	-0.00131284	-0.0043912	-0.00422443	-0.00444673	-0.00850787		38	-0.00397601	-0.00271918	0.00329297	-0.0017179	0.00188579	0.00479454	0.00336473
38.5	-0.0107176	-0.00196007	-0.00170319	-0.00440554	-0.00419268	-0.00468077	-0.00835671		38.5	-0.00371394	-0.00244612	0.0027724	-0.00182613	0.00185543	0.00509428	0.00359866
39	-0.0110108	-0.00202817	-0.00206938	-0.00441089	-0.00414896	-0.00490996	-0.00819192		39	-0.00339343	-0.00204221	0.00217716	-0.00188344	0.00192483	0.00539309	0.00380423
39.5	-0.011282	-0.00203186	-0.0024027	-0.00440694	-0.00409292	-0.00513046	-0.00801721		39.5	-0.00302455	-0.00152736	0.00152834	-0.00188774	0.00211099	0.00568683	0.00399733
40	-0.0115211	-0.00196542	-0.00269593	-0.00439377	-0.00402538	-0.00533902	-0.00783674		40	-0.00261965	-0.000926343	0.000851771	-0.00184005	0.00242008	0.00597274	0.00419185
40.5	-0.011718	-0.00182589	-0.00294349	-0.00437171	-0.00394803	-0.0055332	-0.00765503		40.5	-0.00219132	-0.000266601	0.000179503	-0.00174433	0.0028472	0.00624675	0.00439701
41	-0.0118637	-0.00161329	-0.00314161	-0.00434124	-0.00386304	-0.00571156	-0.00747687		41	-0.00175351	0.000427092	-0.000457868	-0.00160608	0.00337908	0.00649961	0.00461665
41.5	-0.01195	-0.00133073	-0.00328847	-0.00430285	-0.00377261	-0.0058737	-0.00730724		41.5	-0.00132098	0.00113206	-0.00103279	-0.00143046	0.00399393	0.00671824	0.00484771
42	-0.0119707	-0.000984419	-0.00338438	-0.0042571	-0.00367854	-0.00602032	-0.00715114		42	-0.000908563	0.00183065	-0.00152414	-0.00122248	0.00466504	0.00688453	0.00507992
42.5	-0.0119219	-0.000583516	-0.0034318	-0.00420457	-0.00358197	-0.00615314	-0.00701347		42.5	-0.000530507	0.00250681	-0.00191998	-0.00098559	0.00536425	0.0069775	0.00529822
43	-0.0118021	-0.000139838	-0.0034354	-0.00414606	-0.00348313	-0.00627477	-0.00689893		43	-0.000200267	0.00314499	-0.0022203	-0.000722417	0.006063	0.00697528	0.00548411
43.5	-0.0116127	0.000332604	-0.00340197	-0.00408259	-0.00338144	-0.00638856	-0.0068119		43.5	7.1403e-05	0.00372756	-0.00243549	-0.000434685	0.00673678	0.00686003	0.00561963
44	-0.0113578	0.000818185	-0.00334015	-0.00401564	-0.00327562	-0.00649834	-0.00675633		44	0.000276127	0.00423373	-0.00258375	-0.000125643	0.00736572	0.00662199	0.0056903
44.5	-0.0110443	0.00130036	-0.00326015	-0.00394714	-0.003164	-0.00660819	-0.00673568		44.5	0.000408543	0.00463922	-0.00269011	0.000201266	0.00793579	0.00626052	0.00568735
45	-0.0106814	0.00176241	-0.00317318	-0.00387951	-0.00304497	-0.00672207	-0.00675276		45	0.000468845	0.00492232	-0.00278078	0.000540681	0.00843475	0.00578527	0.00560814
45.5	-0.0102802	0.00218814	-0.00309092	-0.00381556	-0.00291731	-0.00684356	-0.00680959		45.5	0.000460606	0.00506398	-0.00288054	0.000882217	0.00885324	0.00521667	0.00545784
46	-0.00985313	0.00256257	-0.00302489	-0.00375838	-0.00278062	-0.00697543	-0.00690724		46	0.000389721	0.00505371	-0.00300687	0.00121558	0.00918263	0.0045846	0.00524802
46.5	-0.00941366	0.0028725	-0.00298579	-0.00371107	-0.00263559	-0.00711936	-0.0070456		46.5	0.000264909	0.00489257	-0.00316695	0.00152681	0.00941354	0.00392047	0.00499299
47	-0.00897531	0.00310689	-0.00298291	-0.00367648	-0.00248409	-0.00727562	-0.00722317		47	9.6077e-05	0.00459441	-0.00335712	0.00180089	0.00953509	0.00325766	0.00470918
47.5	-0.00855138	0.00325718	-0.00302364	-0.00365695	-0.00232916	-0.00744286	-0.0074369		47.5	-0.000107247	0.00418269	-0.00356281	0.00202316	0.00953685	0.00262572	0.00441245
48	-0.00815435	0.00331743	-0.00311307	-0.00365408	-0.00217489	-0.00761806	-0.00768198		48	-0.0003378	0.0036877	-0.00376145	0.00218221	0.00941128	0.00204807	0.00411634
48.5	-0.0077955	0.00328433	-0.0032538	-0.00366855	-0.00202607	-0.00779652	-0.00795188		48.5	-0.000589745	0.00314199	-0.00392487	0.00226911	0.00915548	0.00154091	0.00383126
49	-0.00748457	0.00315721	-0.00344586	-0.00370005	-0.00188795	-0.00797216	-0.00823834		49	-0.000859884	0.00257529	-0.00402495	0.00228093	0.00877386	0.00111378	0.00356403
49.5	-0.0072295	0.00293791	-0.00368679	-0.00374729	-0.00176577	-0.00813786	-0.00853166		49.5	-0.00114568	0.00201022	-0.00403889	0.00221984	0.00827849	0.000770416	0.00331938
50	-0.00703627	0.00263069	-0.00397185	-0.00380807	-0.00166452	-0.00828598	-0.00882098		50	-0.00144359	0.0014621	-0.00395331	0.00209326	0.0076902	0.000510557	0.00310044
50.5	-0.0069088	0.0022421	-0.0042943	-0.00387953	-0.00158861	-0.00840897	-0.00909485		50.5	-0.00174883	0.000937042	-0.00376797	0.00191363	0.0070368	0.00033454	0.00291061
51	-0.00684892	0.00178083	-0.00464582	-0.00395827	-0.00154168	-0.00850002	-0.00934179		51	-0.00205275	0.000437302	-0.00349545	0.00169615	0.00634966	0.000240948	0.00275336
51.5	-0.00685638	0.00125754	-0.00501685	-0.00404067	-0.00152648	-0.00855367	-0.00955101		51.5	-0.0023422	-3.69231e-05	-0.0031593	0.00145616	0.00566139	0.000228837	0.00263218
52	-0.00692896	0.000684594	-0.00539707	-0.00412308	-0.00154478	-0.00856625	-0.00971305		52	-0.00260205	-0.000485035	-0.00279005	0.00120776	0.00500265	0.000297893	0.00255199
52.5	-0.00706255	7.57614e-05	-0.00577578	-0.00420202	-0.00159739	-0.0085363	-0.00982049		52.5	-0.0028148	-0.00090365	-0.00242148	0.000961925	0.00439887	0.000446564	0.00251739
53	-0.00725134	-0.000554219	-0.00614231	-0.00427443	-0.00168419	-0.00846462	-0.00986843		53	-0.00296272	-0.00128324	-0.00208315	0.000725959	0.00386958	0.000670813	0.00253118
53.5	-0.007488	-0.00119012	-0.00648634	-0.0043377	-0.00180416	-0.00835425	-0.00985492		53.5	-0.00303215	-0.00161216	-0.00179547	0.000502595	0.00342739	0.000962699	0.00259469
54	-0.00776393	-0.00181681	-0.00679828	-0.00438991	-0.00195545	-0.00821021	-0.00978116		54	-0.00301521	-0.00187645	-0.00156955	0.000291157	0.00307764	0.0013109	0.00270714
54.5	-0.00806949	-0.00241983	-0.00706951	-0.00442979	-0.00213546	-0.00803904	-0.00965143		54.5	-0.00290982	-0.00206369	-0.00140406	8.96939e-05	0.00282189	0.00170005	0.00286357
55	-0.00839428	-0.00298596	-0.0072926	-0.00445686	-0.00234092	-0.00784824	-0.009473		55	-0.00272423	-0.0021659	-0.00128993	-0.000104228	0.00265751	0.0021119	0.00305652
55.5	-0.00872746	-0.00350376	-0.00746149	-0.00447142	-0.00256799	-0.00764575	-0.00925561		55.5	-0.00247231	-0.00218081	-0.00121132	-0.000290675	0.00258031	0.00252768	0.00327451
56	-0.00905799	-0.00396394	-0.0075716	-0.00447453	-0.00281235	-0.00743929	-0.00901099		56	-0.00217395	-0.00211495	-0.00115327	-0.000471118	0.00258408	0.00292722	0.00350439
56.5	-0.00937503	-0.0043596	-0.00761987	-0.004468	-0.00306935	-0.00723593	-0.00875222		56.5	-0.00185148	-0.00198341	-0.00110553	-0.000641698	0.00266149	0.00329446	0.003732
57	-0.00966824	-0.00468634	-0.00760476	-0.00445428	-0.00333413	-0.00704162	-0.00849293		57	-0.00152778	-0.0018077	-0.00106269	-0.000800685	0.00280401	0.00361713	0.00394129
57.5	-0.00992815	-0.00494221	-0.00752627	-0.00443629	-0.00360175	-0.00686098	-0.00824667		57.5	-0.00122299	-0.00161436	-0.00102777	-0.000946292	0.00300008	0.00388824	0.00411941
58	-0.0101465	-0.00512748	-0.00738581	-0.00441721	-0.00386733	-0.00669709	-0.00802615		58	-0.000952361	-0.00143061	-0.00100798	-0.00107966	0.00323485	0.00410471	0.00425378
58.5	-0.0103166	-0.00524443	-0.00718616	-0.00440026	-0.00412614	-0.00655152	-0.00784262		58.5	-0.000726803	-0.00128223	-0.00101421	-0.00120378	0.00348824	0.00426721	0.00433522
59	-0.0104336	-0.00529698	-0.00693144	-0.00438838	-0.00437365	-0.00642437	-0.00770531		59	-0.000551012	-0.0011901	-0.00105521	-0.00132426	0.0037389	0.00437942	0.00435605
59.5	-0.0104949	-0.00529046	-0.00662701	-0.00438397	-0.00460568	-0.00631445	-0.00762101		59.5	-0.000426963	-0.00116594	-0.00113827	-0.00144772	0.00396321	0.00444368	0.00431293
60	-0.0105001	-0.00523127	-0.00627942	-0.00438865	-0.00481832	-0.00621944	-0.00759374		60	-0.000351738	-0.00121531	-0.00126158	-0.00158013	0.00413748	0.00446075	0.00420298
60.5	-0.0104512	-0.00512673	-0.0058964	-0.00440312	-0.00500811	-0.00613614	-0.00762461		60.5	-0.000323853	-0.00133463	-0.00141891	-0.0017254	0.00424216	0.00442912	0.00402502
61	-0.0103524	-0.00498488	-0.00548673	-0.00442703	-0.00517199	-0.00606071	-0.00771172		61	-0.000339464	-0.00151463	-0.00159631	-0.00188256	0.00426451	0.00434614	0.00378084
61.5	-0.0102102	-0.0048144	-0.00506015	-0.00445914	-0.00530741	-0.00598891	-0.00785041		61.5	-0.000394188	-0.00173992	-0.00177475	-0.00204663	0.00419902	0.00420833	0.00347278
62	-0.0100326	-0.0046245	-0.00462716	-0.00449736	-0.00541244	-0.00591643	-0.00803343		62	-0.000484354	-0.00199369	-0.00193499	-0.00220825	0.00404837	0.00401351	0.0031058
62.5	-0.00982909	-0.00442481	-0.00419872	-0.0045391	-0.00548588	-0.00583907	-0.00825147		62.5	-0.000606355	-0.00225989	-0.00205722	-0.0023554	0.00382387	0.00376448	0.00268803
63	-0.00961004	-0.00422521	-0.00378594	-0.00458148	-0.00552736	-0.00575308	-0.00849364		63	-0.000757052	-0.00252437	-0.0021251	-0.00247254	0.00354184	0.00346939	0.00223211
63.5	-0.00938603	-0.00403563	-0.00339955	-0.00462172	-0.00553748	-0.00565541	-0.00874824		63.5	-0.00093274	-0.00277561	-0.00212838	-0.00254541	0.00322322	0.0031436	0.00175466
64	-0.00916744	-0.00386574	-0.00304943	-0.00465736	-0.00551784	-0.00554388	-0.00900338		64	-0.00112979	-0.00300614	-0.00206386	-0.0025636	0.00288904	0.00280595	0.00127606
64.5	-0.00896396	-0.00372463	-0.00274406	-0.00468649	-0.00547111	-0.00541735	-0.0092477		64.5	-0.00134589	-0.00321204	-0.00193697	-0.00252053	0.00255863	0.00248002	0.000820412
65	-0.00878414	-0.00362039	-0.00249001	-0.0047079	-0.00540093	-0.00527578	-0.00947107		65	-0.00158102	-0.00339177	-0.00176146	-0.00241524	0.00224717	0.002191	0.000413531
65.5	-0.00863512	-0.00355974	-0.00229143	-0.00472104	-0.00531181	-0.00512016	-0.00966502		65.5	-0.00183229	-0.00354409	-0.00155604	-0.00225282	0.00196547	0.00196308	8.24373e-05
66	-0.00852237	-0.00354768	-0.00214981	-0.00472601	-0.00520893	-0.00495236	-0.00982313		66	-0.00209911	-0.00366838	-0.00134224	-0.00204525	0.00171929	0.00181731	-0.000149077
66.5	-0.00844958	-0.00358717	-0.00206374	-0.00472341	-0.00509789	-0.0047749	-0.00994114		66.5	-0.00237864	-0.00376233	-0.00114048	-0.00180815	0.00150929	0.00176952	-0.000260343
67	-0.00841863	-0.00367895	-0.00202894	-0.0047142	-0.00498447	-0.00459059	-0.0100169		67	-0.00266664	-0.00382312	-0.000964633	-0.00156176	0.00133202	0.0018315	-0.000237502
67.5	-0.00842956	-0.00382145	-0.00203851	-0.00469953	-0.00487432	-0.0044022	-0.0100502		67.5	-0.0029535	-0.003845	-0.000820812	-0.00132405	0.00118247	0.00200848	-7.4523e-05
68	-0.00848069	-0.00401084	-0.00208328	-0.00468063	-0.00477273	-0.00421215	-0.0100424		68	-0.00322782	-0.00382236	-0.000702989	-0.00111196	0.00105511	0.00230115	0.000225093
68.5	-0.00856867	-0.0042411	-0.0021524	-0.00465874	-0.00468442	-0.00402224	-0.00999598		68.5	-0.00347687	-0.00375066	-0.000595712	-0.00093844	0.000945027	0.00270364	0.000647393
69	-0.00868859	-0.00450432	-0.00223392	-0.00463501	-0.00461341	-0.00383352	-0.00991412		69	-0.00368856	-0.00362909	-0.000476767	-0.000809815	0.000849539	0.0032081	0.00117157
69.5	-0.00883415	-0.00479094	-0.00231552	-0.00461051	-0.00456286	-0.0036463	-0.00980052		69.5	-0.00385273	-0.00346135	-0.000322389	-0.000725895	0.000769699	0.00380504	0.00176822
70	-0.00899784	-0.00509011	-0.0023852	-0.00458621	-0.00453506	-0.00346026	-0.00965907		70	-0.00396334	-0.00325529	-0.000114854	-0.000681162	0.000709141	0.0044837	0.00240471
70.5	-0.00917113	-0.00539011	-0.00243186	-0.00456296	-0.00453133	-0.00327467	-0.00949379		70.5	-0.00402026	-0.00302542	0.000154633	-0.000667534	0.000675708	0.00523358	0.00304593
71	-0.00934475	-0.0056787	-0.00244583	-0.00454139	-0.00455203	-0.00308878	-0.00930887		71	-0.00402874	-0.00278712	0.000482199	-0.000675016	0.000678512	0.00604535	0.0036622
71.5	-0.00950906	-0.00594362	-0.00241929	-0.0045219	-0.00459651	-0.0029021	-0.00910877		71.5	-0.00399881	-0.00256078	0.000849425	-0.000695535	0.000726084	0.0069083	0.00422556
72	-0.00965443	-0.00617298	-0.00234652	-0.00450453	-0.00466313	-0.00271473	-0.00889838		72	-0.00393959	-0.00236337	0.00122969	-0.000722025	0.000826337	0.00780944	0.00471436
72.5	-0.00977166	-0.0063558	-0.00222402	-0.00448887	-0.00474924	-0.00252762	-0.00868315		72.5	-0.00385853	-0.00220737	0.00159065	-0.000751238	0.000983717	0.00872868	0.00511507
73	-0.00985249	-0.00648244	-0.00205061	-0.00447401	-0.0048512	-0.00234264	-0.00846914		73	-0.00375984	-0.00209821	0.00190153	-0.000782586	0.00119843	0.00964037	0.00541784
73.5	-0.00989003	-0.00654508	-0.00182731	-0.00445849	-0.00496455	-0.00216262	-0.00826297		73.5	-0.00364162	-0.00203295	0.00213772	-0.000815962	0.00146813	0.0105113	0.00561793
74	-0.00987918	-0.00653816	-0.00155729	-0.00444045	-0.0050841	-0.00199121	-0.00807158		74	-0.00349651	-0.00200045	0.00228732	-0.000850652	0.00178546	0.0113036	0.00571287
74.5	-0.009817	-0.00645873	-0.00124567	-0.00441774	-0.00520423	-0.00183266	-0.00790193		74.5	-0.00331475	-0.00198169	0.00234892	-0.000884642	0.00214059	0.011977	0.00570191
75	-0.00970293	-0.0063067	-0.000899309	-0.00438817	-0.00531915	-0.00169158	-0.00776064		75	-0.00308623	-0.00195546	0.00233175	-0.000912679	0.00252201	0.0124947	0.00558467
75.5	-0.00953886	-0.0060849	-0.000526572	-0.00434986	-0.00542329	-0.00157262	-0.00765348		75.5	-0.00280586	-0.00190046	0.00225261	-0.000926574	0.00291797	0.0128308	0.00536308
76	-0.00932911	-0.00579906	-0.000137046	-0.0043015	-0.00551161	-0.00148018	-0.00758504		76	-0.00247489	-0.00179969	0.00213171	-0.000915771	0.00331874	0.0129728	0.0050418
76.5	-0.00908026	-0.0054575	0.000258796	-0.00424271	-0.00557992	-0.00141826	-0.00755834		76.5	-0.00210336	-0.00164315	0.00198846	-0.00086995	0.00371279	0.0129228	0.00462838
77	-0.00880081	-0.00507068	0.000649956	-0.00417426	-0.00562515	-0.00139024	-0.00757462		77	-0.00171097	-0.00143062	0.0018368	-0.000779217	0.00408933	0.012698	0.00413565
77.5	-0.0085008	-0.00465068	0.00102531	-0.00409819	-0.0056454	-0.00139878	-0.00763334		77.5	-0.00132319	-0.00117229	0.00168546	-0.000639147	0.00443851	0.0123271	0.00358208
78	-0.00819132	-0.00421046	0.00137398	-0.00401777	-0.00563998	-0.00144575	-0.00773215		78	-0.000970442	-0.000885067	0.00153464	-0.000448448	0.00474789	0.0118461	0.00299259
78.5	-0.00788399	-0.00376319	0.00168578	-0.00393736	-0.00560923	-0.00153221	-0.00786718		78.5	-0.000680708	-0.000589862	0.00138088	-0.000212178	0.00500407	0.0112908	0.00239514
79	-0.00759044	-0.00332152	0.0019515	-0.00386211	-0.00555429	-0.00165836	-0.00803322		79	-0.000477757	-0.000309173	0.00121469	5.91536e-05	0.00519138	0.0106927	0.00182174
79.5	-0.0073218	-0.00289705	0.00216319	-0.00379757	-0.00547681	-0.00182357	-0.00822409		79.5	-0.000376039	-6.32932e-05	0.00102692	0.000350827	0.00529458	0.0100765	0.00130339
80	-0.00708817	-0.00249981	0.00231437	-0.00374922	-0.00537861	-0.00202627	-0.00843294		80	-0.000380691	0.000133182	0.000813649	0.000646838	0.00530065	0.00945911	0.000867309
80.5	-0.00689823	-0.00213794	0.00240008	-0.00372206	-0.00526145	-0.00226406	-0.00865253		80.5	-0.000484355	0.000272479	0.000575117	0.000933244	0.00520087	0.00884903	0.000535266
81	-0.00675882	-0.0018176	0.0024169	-0.0037202	-0.00512684	-0.00253368	-0.0088755		81	-0.000670493	0.000354625	0.000318034	0.00119754	0.00499556	0.00824936	0.000320214
81.5	-0.00667466	-0.00154286	0.00236288	-0.00374656	-0.00497605	-0.00283107	-0.00909459		81.5	-0.000916676	0.000382926	5.6652e-05	0.00143198	0.00469501	0.00766083	0.00022621
82	-0.00664812	-0.00131588	0.00223741	-0.00380272	-0.00481015	-0.00315158	-0.00930278		82	-0.00119678	0.000363812	-0.000190416	0.00163301	0.00432269	0.00708602	0.000247912
82.5	-0.00667917	-0.00113699	0.00204115	-0.00388882	-0.00463028	-0.00349008	-0.00949354		82.5	-0.00148553	0.000302737	-0.000404868	0.00179992	0.00391247	0.00652945	0.000372305
83	-0.00676533	-0.00100498	0.00177596	-0.00400365	-0.00443783	-0.00384123	-0.00966097		83	-0.00175943	0.000205501	-0.000571131	0.0019327	0.0035057	0.00599958	0.000581854
83.5	-0.00690186	-0.000917235	0.00144489	-0.00414481	-0.00423475	-0.00419973	-0.00980001		83.5	-0.00200071	7.51401e-05	-0.000681939	0.00202934	0.00314746	0.0055079	0.000857192
84	-0.00708204	-0.000869994	0.00105224	-0.00430883	-0.00402377	-0.00456053	-0.00990662		84	-0.00219797	-8.47064e-05	-0.00073905	0.00208415	0.00287982	0.00506798	0.00117856
84.5	-0.00729756	-0.000858518	0.000603657	-0.00449143	-0.00380843	-0.00491909	-0.00997797		84.5	-0.0023444	-0.000268313	-0.000752634	0.002089	0.00273355	0.00469258	0.00152885
85	-0.00753896	-0.000877291	0.000106261	-0.0046877	-0.00359306	-0.00527142	-0.0100126		85	-0.00243844	-0.000463763	-0.000741607	0.00203278	0.00272423	0.00439124	0.00189437
85.5	-0.00779623	-0.000920212	-0.000431278	-0.00489222	-0.00338252	-0.0056142	-0.0100106		85.5	-0.00248176	-0.000653945	-0.000725744	0.00190385	0.00285067	0.00416709	0.00226383
86	-0.00805924	-0.0009808	-0.000998741	-0.00509922	-0.00318188	-0.00594466	-0.00997324		86	-0.0024769	-0.000814343	-0.00072395	0.0016927	0.00309323	0.00401741	0.00262889
86.5	-0.00831832	-0.00105242	-0.00158449	-0.00530266	-0.00299594	-0.00626051	-0.00990341		86.5	-0.0024271	-0.000916173	-0.000750244	0.00139845	0.00341816	0.00393397	0.00298109
87	-0.00856463	-0.00112852	-0.00217574	-0.0054963	-0.00282879	-0.00655969	-0.00980495		87	-0.00233368	-0.000930274	-0.000809175	0.00102597	0.00378339	0.00390145	0.00331149
87.5	-0.00879044	-0.00120285	-0.00275899	-0.00567382	-0.00268341	-0.00684026	-0.00968258		87.5	-0.00219753	-0.000831807	-0.000899569	0.00058859	0.00414594	0.00390272	0.00360954
88	-0.00898929	-0.00126966	-0.00332059	-0.00582896	-0.00256135	-0.00710018	-0.00954148		88	-0.0020163	-0.00060681	-0.00101449	0.000107542	0.00446966	0.00392236	0.00386373
88.5	-0.00915606	-0.00132393	-0.00384737	-0.00595568	-0.00246271	-0.00733724	-0.009387		88.5	-0.00178919	-0.000254127	-0.00114433	-0.000390134	0.00473069	0.00394724	0.00406149
89	-0.00928689	-0.00136139	-0.00432732	-0.00604841	-0.00238615	-0.00754902	-0.00922426		89	-0.00151304	0.000214172	-0.00128011	-0.000875445	0.00491947	0.00396894	0.00419116
89.5	-0.009379	-0.0013787	-0.00475021	-0.00610228	-0.00232921	-0.00773301	-0.009058		89.5	-0.00118727	0.000774286	-0.00141786	-0.00132127	0.00504219	0.00398465	0.00424463
90	-0.00943059	-0.00137335	-0.00510812	-0.00611339	-0.0022887	-0.00788675	-0.00889238		90	-0.000813213	0.00139181	-0.00155813	-0.00170338	0.00511641	0.00399533	0.00421945
90.5	-0.0094406	-0.00134374	-0.00539579	-0.00607906	-0.00226117	-0.00800811	-0.00873094		90.5	-0.000395915	0.00202897	-0.00170638	-0.00200497	0.00516958	0.00400534	0.00411789
91	-0.00940867	-0.00128914	-0.00561084	-0.00599804	-0.00224339	-0.00809546	-0.00857663		91	5.5231e-05	0.00264855	-0.00187067	-0.0022161	0.00522915	0.00401989	0.00394859
91.5	-0.00933502	-0.00120965	-0.00575376	-0.0058706	-0.00223272	-0.00814801	-0.00843193		91.5	0.000529689	0.00321908	-0.00205954	-0.00233429	0.00531848	0.00404075	0.00372413
92	-0.00922055	-0.00110629	-0.00582773	-0.00569858	-0.00222739	-0.00816595	-0.00829888		92	0.00101184	0.0037152	-0.00227969	-0.00236326	0.00545227	0.00406605	0.00346018
92.5	-0.00906685	-0.000981074	-0.00583836	-0.00548533	-0.00222654	-0.00815055	-0.00817921		92.5	0.00148618	0.0041216	-0.00253145	-0.0023114	0.00563513	0.00409027	0.00317372
93	-0.00887638	-0.000837107	-0.00579332	-0.00523549	-0.00223019	-0.0081042	-0.00807433		93	0.00193434	0.00443087	-0.00280914	-0.00218737	0.00585906	0.00410189	0.00287951
93.5	-0.00865257	-0.000678738	-0.00570182	-0.00495481	-0.00223901	-0.00803034	-0.00798531		93.5	0.0023402	0.00464191	-0.00310034	-0.0020012	0.00610621	0.00408719	0.00258787
94	-0.00839988	-0.000511648	-0.00557424	-0.00464976	-0.00225403	-0.00793322	-0.00791271		94	0.00268778	0.00475739	-0.00338678	-0.00176113	0.00635138	0.0040309	0.00230512
94.5	-0.0081238	-0.000342891	-0.00542167	-0.00432722	-0.00227634	-0.00781776	-0.00785646		94.5	0.00296109	0.00478034	-0.00364668	-0.00147333	0.0065681	0.00392074	0.00203404
95	-0.00783077	-0.000180815	-0.00525544	-0.00399416	-0.00230681	-0.00768927	-0.00781568		95	0.00314487	0.00471298	-0.00385594	-0.00114229	0.00673241	0.00374905	0.00177356
95.5	-0.00752792	-3.48476e-05	-0.00508679	-0.00365719	-0.00234595	-0.00755319	-0.00778855		95.5	0.00322565	0.00455494	-0.0039946	-0.000771604	0.00682448	0.00351535	0.00152211
96	-0.0072228	8.48631e-05	-0.00492652	-0.00332238	-0.00239375	-0.00741488	-0.00777223		96	0.00319179	0.00430365	-0.00404785	-0.000366366	0.00683227	0.00322731	0.00128035
96.5	-0.00692294	0.000167954	-0.00478459	-0.0029949	-0.00244979	-0.00727945	-0.00776293		96.5	0.0030347	0.00395468	-0.00401017	6.531e-05	0.00675099	0.00289983	0.00105342
97	-0.00663549	0.000204452	-0.00466988	-0.00267889	-0.00251336	-0.00715159	-0.00775604		97	0.00275165	0.00350457	-0.00388464	0.000511076	0.00658454	0.00255446	0.000851657
97.5	-0.00636678	0.000185438	-0.00458989	-0.00237731	-0.00258357	-0.00703548	-0.00774644		97.5	0.00234813	0.00295424	-0.00368334	0.00095494	0.00634073	0.00221518	0.0006915
98	-0.00612201	0.000103693	-0.00455047	-0.0020919	-0.00265961	-0.00693466	-0.0077288		98	0.00184025	0.00231211	-0.0034277	0.00137895	0.00602919	0.00190483	0.000594084
98.5	-0.00590498	-4.57227e-05	-0.00455567	-0.00182321	-0.00274087	-0.00685197	-0.00769796		98.5	0.0012535	0.00159507	-0.00314323	0.00176404	0.00565928	0.00164197	0.000583075
99	-0.00571799	-0.000265039	-0.00460756	-0.00157074	-0.00282698	-0.00678942	-0.00764933		99	0.000625104	0.000828908	-0.00285719	0.00209742	0.00524012	0.00144075	0.000678239
99.5	-0.00556185	-0.000553522	-0.00470618	-0.00133309	-0.00291788	-0.00674807	-0.00757914		99.5	-7.39886e-07	4.86201e-05	-0.00259459	0.00237058	0.00477738	0.00130705	0.000892094
100	-0.00543596	-0.00090743	-0.00484952	-0.00110825	-0.00301369	-0.00672796	-0.00748466		100	-0.000576254	-0.000705538	-0.00237606	0.00258364	0.00427594	0.00124066	0.00122781
100.5	-0.00533853	-0.00132019	-0.00503362	-0.000893885	-0.00311461	-0.00672801	-0.00736426		100.5	-0.00105567	-0.00139253	-0.00221378	0.00274551	0.00374087	0.00123688	0.00167596
101	-0.00526679	-0.00178272	-0.00525272	-0.000687658	-0.00322077	-0.00674596	-0.0072174		101	-0.00140003	-0.00197374	-0.00211253	0.00287364	0.00317927	0.00128808	0.00221649
101.5	-0.00521724	-0.00228397	-0.00549941	-0.000487541	-0.00333208	-0.00677842	-0.00704449		101.5	-0.00158199	-0.00241921	-0.00206853	0.00298899	0.0026027	0.00138754	0.00281839
102	-0.00518585	-0.00281148	-0.00576494	-0.000292071	-0.00344816	-0.00682101	-0.00684675		102	-0.00159009	-0.00271057	-0.00207049	0.00311197	0.00202631	0.00152923	0.00344655
102.5	-0.00516828	-0.00335197	-0.00603942	-0.000100535	-0.00356826	-0.00686852	-0.00662601		102.5	-0.00142835	-0.00284263	-0.00210204	0.00325991	0.00147001	0.00170971	0.00406639
103	-0.00515997	-0.00389201	-0.00631221	8.69401e-05	-0.00369135	-0.00691522	-0.00638462		103	-0.00111648	-0.0028257	-0.00214608	0.00344249	0.000956798	0.00192847	0.00464878
103.5	-0.00515627	-0.00441844	-0.00657219	0.000269415	-0.00381619	-0.00695527	-0.00612538		103.5	-0.000682457	-0.00268142	-0.0021846	0.00366041	0.00051026	0.00218658	0.00517339
104	-0.00515261	-0.00491892	-0.00680811	0.00044525	-0.00394147	-0.00698309	-0.00585159		104	-0.000162208	-0.00244238	-0.00220303	0.00390492	0.000152564	0.00248467	0.00562976
104.5	-0.00514457	-0.00538213	-0.00700903	0.000612304	-0.00406599	-0.00699375	-0.00556717		104.5	0.000407911	-0.00214669	-0.00219209	0.00415811	-9.94634e-05	0.00282448	0.00601981
105	-0.00512809	-0.00579813	-0.00716469	0.000768159	-0.00418877	-0.00698342	-0.00527676		105	0.00099645	-0.00183473	-0.00214816	0.00439741	-0.000234487	0.00320714	0.00635497
105.5	-0.00509967	-0.00615836	-0.00726599	0.000910354	-0.0043092	-0.00694954	-0.00498585		105.5	0.00157909	-0.00154349	-0.00207322	0.00459857	-0.000248872	0.00362787	0.0066508
106	-0.00505663	-0.00645586	-0.00730539	0.00103656	-0.00442711	-0.00689114	-0.0047009		106	0.00214075	-0.00130388	-0.00197376	0.00473802	-0.000146743	0.00407943	0.00692542
106.5	-0.00499734	-0.00668518	-0.00727742	0.0011447	-0.00454271	-0.00680878	-0.0044292		106.5	0.00267467	-0.00113608	-0.00186088	0.0047975	6.02186e-05	0.00454714	0.00719358
107	-0.00492139	-0.00684251	-0.00717899	0.00123295	-0.00465662	-0.00670459	-0.00417874		107	0.00317921	-0.00105198	-0.00174634	0.00476794	0.000354298	0.00501275	0.00746417
107.5	-0.00482977	-0.00692567	-0.0070098	0.00129969	-0.00476973	-0.00658205	-0.00395789		107.5	0.0036546	-0.00105292	-0.00164077	0.00464923	0.000715689	0.00545254	0.00773675
108	-0.00472479	-0.00693413	-0.00677242	0.00134337	-0.00488311	-0.00644575	-0.00377494		108	0.00409863	-0.00113117	-0.00155429	0.00445262	0.00112184	0.00583859	0.0080018
108.5	-0.00461002	-0.0068691	-0.00647239	0.0013624	-0.00499785	-0.00630109	-0.00363759		108.5	0.00450516	-0.00127423	-0.00149317	0.00419649	0.0015498	0.00614061	0.00824252
109	-0.00448997	-0.00673353	-0.00611801	0.00135496	-0.00511495	-0.00615389	-0.00355245		109	0.00486075	-0.00146641	-0.0014629	0.00390527	0.00197843	0.00632897	0.00843636
109.5	-0.00436976	-0.00653216	-0.00572001	0.00131906	-0.0052352	-0.00601011	-0.00352455		109.5	0.00514843	-0.00169328	-0.00146569	0.00360392	0.00238945	0.00638066	0.00856072
110	-0.0042547	-0.00627149	-0.00529101	0.0012525	-0.00535908	-0.00587547	-0.00355696		110	0.00534849	-0.0019423	-0.00150276	0.00331421	0.00276701	0.00627855	0.00859449
110.5	-0.00414987	-0.00595978	-0.00484483	0.00115306	-0.00548665	-0.0057552	-0.00365057		110.5	0.00544416	-0.00220543	-0.00157536	0.00305154	0.0030968	0.00601547	0.00852301
111	-0.0040598	-0.00560685	-0.00439574	0.00101877	-0.00561749	-0.00565376	-0.00380405		111	0.00542493	-0.00247835	-0.00168319	0.00282157	0.00336634	0.00559558	0.00833824
111.5	-0.00398822	-0.00522395	-0.00395763	0.000848164	-0.00575065	-0.00557463	-0.00401386		111.5	0.00528834	-0.00276065	-0.00182569	0.00262122	0.00356363	0.00503505	0.00804306
112	-0.003938	-0.00482347	-0.00354326	0.000640667	-0.00588462	-0.00552016	-0.00427451		112	0.00504472	-0.00305351	-0.00199755	0.00244292	0.00367886	0.00435856	0.0076455
112.5	-0.00391119	-0.00441862	-0.00316357	0.000396815	-0.00601729	-0.0054914	-0.00457882		112.5	0.00471135	-0.00335564	-0.00219317	0.0022736	0.00370211	0.00359859	0.0071609
113	-0.00390922	-0.00402294	-0.00282713	0.000118459	-0.00614603	-0.00548802	-0.00491823		113	0.00431415	-0.00366526	-0.00240215	0.00210226	0.00362712	0.00279255	0.00660785
113.5	-0.00393311	-0.00364993	-0.00253989	-0.000191199	-0.00626773	-0.00550825	-0.00528319		113.5	0.00387949	-0.00397791	-0.00260997	0.00192071	0.00345224	0.00197845	0.00600719
114	-0.00398381	-0.00331242	-0.00230492	-0.000527694	-0.00637893	-0.00554891	-0.00566342		114	0.00343252	-0.00428528	-0.00279926	0.00172812	0.00318251	0.00119265	0.00538062
114.5	-0.00406237	-0.00302209	-0.00212256	-0.000885539	-0.00647604	-0.00560548	-0.00604828		114.5	0.00299252	-0.00457515	-0.00295111	0.00152863	0.00283077	0.000466058	0.0047486
115	-0.00417008	-0.00278894	-0.00199055	-0.00125856	-0.00655551	-0.00567229	-0.00642706		115	0.0025717	-0.00483569	-0.00304728	0.00133081	0.00241744	-0.000175357	0.00413305
115.5	-0.00430852	-0.00262075	-0.00190442	-0.00164028	-0.00661412	-0.00574274	-0.00678924		115.5	0.0021727	-0.00505576	-0.00307119	0.00114515	0.00196994	-0.000710313	0.00355353
116	-0.00447938	-0.00252271	-0.00185786	-0.00202433	-0.00664921	-0.0058097	-0.00712486		116	0.00179321	-0.00522594	-0.00301191	0.000981778	0.00152084	-0.00112296	0.00303237
116.5	-0.00468426	-0.00249711	-0.0018432	-0.00240478	-0.0066589	-0.00586586	-0.00742484		116.5	0.00142713	-0.00533865	-0.00286215	0.000846755	0.0011045	-0.00140046	0.00258974
117	-0.00492429	-0.00254314	-0.00185184	-0.00277642	-0.00664228	-0.00590419	-0.00768133		117	0.00106595	-0.00539101	-0.00262273	0.000741203	0.000752582	-0.00153418	0.00224357
117.5	-0.00519983	-0.00265693	-0.00187468	-0.00313487	-0.00659948	-0.00591836	-0.00788808		117.5	0.000704538	-0.00538197	-0.00230041	0.000662202	0.000491799	-0.00151462	0.00200896
118	-0.00551007	-0.00283162	-0.00190253	-0.00347666	-0.00653172	-0.00590318	-0.00804076		118	0.000342492	-0.00531155	-0.00190403	0.000601245	0.00034055	-0.00133533	0.0018963
118.5	-0.00585274	-0.00305776	-0.00192644	-0.00379916	-0.00644118	-0.00585482	-0.00813722		118.5	-1.53593e-05	-0.00518063	-0.00144728	0.000548573	0.000306332	-0.000991699	0.00190946
119	-0.00622397	-0.00332369	-0.00193802	-0.00410045	-0.00633089	-0.00577108	-0.00817768		119	-0.000358262	-0.00498863	-0.000941832	0.000492413	0.0003867	-0.000484536	0.00204276
119.5	-0.0066182	-0.00361617	-0.00192978	-0.00437922	-0.0062045	-0.00565144	-0.0081647		119.5	-0.000673561	-0.00473357	-0.000398338	0.000424821	0.000570632	0.000181263	0.00228338
120	-0.00702826	-0.003921	-0.00189537	-0.00463459	-0.00606611	-0.00549706	-0.00810314		120	-0.00094575	-0.00441353	0.000176734	0.000341198	0.000840668	0.000993336	0.00261113
120.5	-0.00744556	-0.00422374	-0.00182981	-0.00486602	-0.00591997	-0.0053106	-0.00799986		120.5	-0.00116101	-0.00402589	0.000779101	0.000243658	0.00117585	0.00193167	0.00299819
121	-0.00786044	-0.00451032	-0.00172972	-0.0050733	-0.00577038	-0.00509605	-0.00786336		121	-0.00131076	-0.00357073	0.00140707	0.000139548	0.00155501	0.00297005	0.00341406
121.5	-0.00826251	-0.00476773	-0.00159343	-0.00525645	-0.00562143	-0.0048585	-0.00770335		121.5	-0.00139191	-0.00305361	0.00205566	3.80408e-05	0.00195841	0.00407667	0.00382678
122	-0.00864115	-0.00498452	-0.00142109	-0.00541584	-0.00547696	-0.00460386	-0.00753021		122	-0.00140701	-0.00248733	0.0027142	-4.8705e-05	0.0023711	0.00521854	0.0042065
122.5	-0.00898595	-0.00515117	-0.00121456	-0.00555211	-0.00534045	-0.00433867	-0.00735454		122.5	-0.00136461	-0.00189124	0.00336436	-0.000110586	0.00278133	0.00636086	0.0045267
123	-0.00928722	-0.00526042	-0.000977398	-0.00566626	-0.00521492	-0.00406983	-0.00718669		123	-0.00127784	-0.00129174	0.00397764	-0.000142701	0.00318079	0.00747169	0.00476895
123.5	-0.00953644	-0.00530735	-0.000714568	-0.0057596	-0.00510291	-0.00380447	-0.00703634		123.5	-0.00116145	-0.00072047	0.00451835	-0.000147661	0.00356312	0.00852208	0.00492043
124	-0.00972668	-0.00528944	-0.000432226	-0.00583371	-0.00500633	-0.00354972	-0.00691219		124	-0.00103029	-0.000209733	0.00494851	-0.000133168	0.00392361	0.00948675	0.00497577
124.5	-0.00985298	-0.00520644	-0.000137392	-0.00589035	-0.00492639	-0.00331256	-0.00682171		124.5	-0.000898879	0.000210731	0.00523264	-0.000113515	0.00425682	0.0103434	0.00493476
125	-0.00991261	-0.00506026	0.000162351	-0.0059314	-0.00486349	-0.00309958	-0.00677093		125	-0.000779391	0.000520917	0.00534487	-0.000107329	0.00455573	0.01107	0.00480087
125.5	-0.00990527	-0.00485471	0.000459145	-0.00595879	-0.00481702	-0.00291675	-0.00676429		125.5	-0.000681407	0.000709956	0.00527367	-0.000131092	0.00481216	0.011645	0.00457983
126	-0.00983316	-0.00459529	0.00074509	-0.00597441	-0.00478531	-0.00276921	-0.00680454		126	-0.000613207	0.000779077	0.00502613	-0.000199844	0.00501637	0.0120484	0.0042779
126.5	-0.00970092	-0.0042889	0.00101242	-0.00598012	-0.00476558	-0.00266098	-0.00689262		126.5	-0.000580762	0.000741018	0.00462481	-0.00032045	0.00515879	0.012264	0.00390226
127	-0.00951544	-0.00394363	0.00125363	-0.00597777	-0.00475394	-0.00259478	-0.0070276		127	-0.000588621	0.000617967	0.00410783	-0.000493035	0.00523075	0.0122778	0.00346142
127.5	-0.00928557	-0.00356847	0.00146153	-0.00596925	-0.0047455	-0.0025719	-0.00720668		127.5	-0.000639724	0.000438093	0.00351779	-0.000711215	0.00522555	0.0120849	0.00296513
128	-0.00902163	-0.00317304	0.00162935	-0.00595655	-0.00473466	-0.00259211	-0.00742519		128	-0.000736294	0.000230998	0.00289997	-0.000962561	0.00514239	0.0116918	0.00242601
128.5	-0.00873497	-0.00276729	0.00175077	-0.00594174	-0.00471541	-0.00265373	-0.00767675		128.5	-0.000879908	2.38751e-05	0.00229364	-0.001231	0.00498512	0.0111176	0.0018613
129	-0.00843733	-0.00236126	0.00182003	-0.00592697	-0.00468172	-0.0027538	-0.0079534		129	-0.00107057	-0.000160191	0.0017288	-0.00149993	0.00476444	0.0103941	0.00129187
129.5	-0.00814031	-0.00196468	0.00183213	-0.00591436	-0.00462798	-0.00288836	-0.00824598		129.5	-0.00130499	-0.000304124	0.00122287	-0.00175559	0.00449729	0.0095634	0.0007413
130	-0.00785478	-0.00158676	0.00178299	-0.00590579	-0.00454944	-0.00305274	-0.00854446		130	-0.00157787	-0.000398596	0.000782203	-0.0019862	0.00420564	0.00867476	0.000235781
130.5	-0.00759044	-0.00123588	0.00166968	-0.00590267	-0.00444252	-0.00324193	-0.00883839		130.5	-0.00188092	-0.000439812	0.000403381	-0.00218409	0.00391398	0.00777868	-0.000200031
131	-0.00735544	-0.000919354	0.00149077	-0.0059057	-0.0043051	-0.00345094	-0.00911743		131	-0.00220178	-0.000427084	7.80495e-05	-0.00234491	0.00364509	0.0069218	-0.000544622
131.5	-0.00715611	-0.000643315	0.00124647	-0.00591455	-0.00413665	-0.003675	-0.00937181		131.5	-0.00252367	-0.000360719	-0.000205739	-0.00246618	0.00341733	0.0061413	-0.000780222
132	-0.00699685	-0.000412593	0.000938862	-0.00592777	-0.00393822	-0.00390978	-0.00959278		132	-0.00282771	-0.000240975	-0.000459131	-0.00254606	0.0032413	0.00546301	-0.000895338
132.5	-0.00688011	-0.000230732	0.000572026	-0.00594266	-0.00371232	-0.00415147	-0.00977297		132.5	-0.00309511	-6.68136e-05	-0.000688775	-0.00258115	0.00312	0.00490129	-0.000885737
133	-0.0068065	-0.000100027	0.000151984	-0.00595543	-0.00346278	-0.00439672	-0.0099067		133	-0.00330842	0.000166456	-0.000896002	-0.00256752	0.00304815	0.00445828	-0.000753893
133.5	-0.00677492	-2.16122e-05	-0.000313402	-0.0059614	-0.00319446	-0.0046426	-0.00999009		133.5	-0.00345551	0.000462985	-0.00107666	-0.00249851	0.00301587	0.00412852	-0.00050663
134	-0.00678278	4.46569e-06	-0.000814681	-0.00595544	-0.00291305	-0.00488642	-0.0100211		134	-0.00353252	0.000825396	-0.00122186	-0.00236927	0.00301186	0.0039003	-0.000157224
134.5	-0.00682622	-2.08054e-05	-0.00134115	-0.00593244	-0.00262483	-0.00512562	-0.00999966		134.5	-0.00354404	0.00125013	-0.00132176	-0.00217584	0.00302816	0.00376152	0.000279382
135	-0.00690029	-9.54031e-05	-0.00188127	-0.00588788	-0.00233651	-0.0053577	-0.00992713		135	-0.00350023	0.00172606	-0.00136758	-0.00191798	0.00306409	0.00370147	0.000786334
135.5	-0.00699924	-0.000216221	-0.0024231	-0.00581827	-0.00205511	-0.00558014	-0.00980656		135.5	-0.00341693	0.00223417	-0.00135547	-0.00159974	0.00312586	0.00371059	0.00134601
136	-0.00711666	-0.000378983	-0.00295475	-0.00572163	-0.00178786	-0.00579048	-0.00964223		136	-0.00331022	0.00274847	-0.00128864	-0.00123159	0.00322747	0.00378247	0.00194168
136.5	-0.00724573	-0.000578159	-0.00346478	-0.00559769	-0.00154211	-0.0059864	-0.00943953		136.5	-0.00319411	0.00323805	-0.00117749	-0.000830737	0.00338612	0.00391057	0.00255795
137	-0.00737945	-0.00080692	-0.00394257	-0.00544797	-0.00132515	-0.00616589	-0.00920475		137	-0.003076	0.00367205	-0.00103903	-0.000417794	0.00361725	0.00409059	0.00317828
137.5	-0.00751083	-0.00105718	-0.00437864	-0.00527562	-0.00114404	-0.0063274	-0.00894489		137.5	-0.00295498	0.00402593	-0.000894469	-1.673e-05	0.00393024	0.00431197	0.00378537
138	-0.00763315	-0.00131975	-0.00476487	-0.00508516	-0.00100536	-0.00647002	-0.0086675		138	-0.00282342	0.00428403	-0.000763992	0.00034731	0.00432338	0.00456146	0.00436375
138.5	-0.00774015	-0.00158466	-0.00509473	-0.00488199	-0.000914779	-0.00659359	-0.00838054		138.5	-0.00266918	0.00444049	-0.000664192	0.000652083	0.00478193	0.00482001	0.00489466
139	-0.00782632	-0.00184159	-0.0053634	-0.00467195	-0.000876751	-0.00669873	-0.00809216		139	-0.00247874	0.00450044	-0.000607077	0.000881515	0.00527842	0.00506567	0.00535791
139.5	-0.00788699	-0.00208038	-0.00556791	-0.00446077	-0.000894069	-0.00678683	-0.00781055		139.5	-0.0022393	0.00447804	-0.000594735	0.00102647	0.00577813	0.00527452	0.00573274
140	-0.00791849	-0.00229167	-0.0057072	-0.00425367	-0.000967548	-0.0068599	-0.0075437		140	-0.00194531	0.00439113	-0.000622932	0.0010869	0.00624168	0.00542204	0.00600007
140.5	-0.00791819	-0.00246743	-0.0057822	-0.00405502	-0.0010958	-0.00692045	-0.00729917		140.5	-0.00159697	0.00425886	-0.000683574	0.00107331	0.006631	0.00548922	0.00614297
141	-0.00788448	-0.00260147	-0.00579579	-0.0038681	-0.00127519	-0.00697117	-0.00708383		141	-0.00120536	0.00409762	-0.000766665	0.00100486	0.00691817	0.00546377	0.00614916
141.5	-0.00781672	-0.00268983	-0.00575274	-0.0036951	-0.00149992	-0.00701477	-0.00690363		141.5	-0.000787141	0.00391904	-0.000860738	0.000907685	0.00708775	0.00534251	0.0060139
142	-0.00771506	-0.00273098	-0.0056596	-0.00353708	-0.00176238	-0.00705371	-0.00676332		142	-0.000363596	0.00372951	-0.000959366	0.000811195	0.00713713	0.00512787	0.00573747
142.5	-0.00758033	-0.00272583	-0.00552438	-0.0033941	-0.00205358	-0.00708997	-0.00666626		142.5	4.14235e-05	0.00352995	-0.0010601	0.000746808	0.00707733	0.0048287	0.00533234
143	-0.00741395	-0.00267766	-0.00535632	-0.00326544	-0.00236374	-0.00712496	-0.00661428		143	0.000406326	0.00331527	-0.00116467	0.000742354	0.00692975	0.00446112	0.00481851
143.5	-0.00721775	-0.00259182	-0.00516546	-0.0031497	-0.00268288	-0.00715942	-0.00660757		143.5	0.000714429	0.00307974	-0.00127768	0.000821037	0.0067217	0.00404147	0.0042234
144	-0.00699403	-0.00247542	-0.00496218	-0.00304498	-0.00300146	-0.00719337	-0.00664464		144	0.000956766	0.00281596	-0.00140672	0.000996948	0.00648068	0.00358507	0.00358047
144.5	-0.00674554	-0.00233693	-0.0047568	-0.00294902	-0.00331087	-0.00722621	-0.00672235		144.5	0.00113278	0.00251722	-0.00155993	0.00127385	0.00622981	0.00310506	0.00292845
145	-0.00647556	-0.00218584	-0.0045591	-0.00285932	-0.00360381	-0.00725678	-0.00683601		145	0.0012483	0.00217849	-0.00174317	0.00164829	0.00598395	0.00261138	0.00230776
145.5	-0.00618801	-0.00203224	-0.00437799	-0.00277321	-0.00387457	-0.00728352	-0.0069795		145.5	0.00131834	0.0017988	-0.0019587	0.00210862	0.00574957	0.00211111	0.00175647
146	-0.00588756	-0.00188648	-0.00422113	-0.00268794	-0.00411908	-0.00730465	-0.00714551		146	0.00135894	0.00137985	-0.00220351	0.00263744	0.00552281	0.00160782	0.00130744
146.5	-0.00557965	-0.00175891	-0.0040948	-0.00260087	-0.00433488	-0.0073183	-0.00732571		146.5	0.00138565	0.000927318	-0.00247096	0.00321485	0.00529177	0.00110212	0.000985381
147	-0.00527046	-0.00165946	-0.00400371	-0.00250951	-0.00452097	-0.00732273	-0.00751111		147	0.00140939	0.000448421	-0.00274977	0.00382087	0.00504328	0.000595007	0.000804215
147.5	-0.0049668	-0.00159742	-0.00395098	-0.00241179	-0.0046776	-0.00731647	-0.00769234		147.5	0.00143314	-4.9762e-05	-0.0030218	0.004438	0.00476357	8.9661e-05	0.000767903
148	-0.00467581	-0.00158102	-0.00393814	-0.00230616	-0.00480601	-0.00729845	-0.00786007		148	0.00145379	-0.000558644	-0.00326918	0.00505182	0.00444394	-0.000406923	0.000868315
148.5	-0.00440468	-0.00161709	-0.00396516	-0.0021918	-0.00490819	-0.00726812	-0.00800544		148.5	0.00145998	-0.00107297	-0.00347317	0.00564916	0.00408237	-0.000882643	0.00109162
149	-0.00416017	-0.00171069	-0.00403051	-0.00206873	-0.0049866	-0.00722547	-0.0081205		149	0.00143659	-0.00158935	-0.00361754	0.00621728	0.00368463	-0.00131805	0.00141864
149.5	-0.00394825	-0.00186478	-0.00413123	-0.00193784	-0.005044	-0.0071711	-0.0081987		149.5	0.00136709	-0.00210487	-0.00369068	0.00674078	0.0032638	-0.00168908	0.0018308
150	-0.00377369	-0.00207992	-0.004263	-0.00180092	-0.00508322	-0.00710611	-0.00823529		150	0.00124122	-0.00261737	-0.00368769	0.00720199	0.00283711	-0.00196731	0.00231223
150.5	-0.00363975	-0.00235403	-0.00442019	-0.0016605	-0.00510707	-0.00703201	-0.00822773		150.5	0.0010548	-0.00312111	-0.00360987	0.0075778	0.002422	-0.00212536	0.00285078
151	-0.00354804	-0.00268241	-0.00459603	-0.00151968	-0.00511815	-0.00695063	-0.00817583		151	0.000815854	-0.00360828	-0.00346468	0.00784574	0.00203352	-0.00214183	0.00343916
151.5	-0.00349847	-0.00305774	-0.00478271	-0.00138192	-0.00511884	-0.00686393	-0.0080819		151.5	0.000542498	-0.00406445	-0.00326518	0.00798454	0.0016828	-0.00200181	0.00407084
152	-0.00348935	-0.00347032	-0.00497166	-0.00125076	-0.00511122	-0.00677384	-0.00795056		152	0.000263068	-0.00447117	-0.00302581	0.00797985	0.00137518	-0.00170382	0.00473862
152.5	-0.00351764	-0.00390852	-0.0051538	-0.00112962	-0.00509709	-0.00668209	-0.00778849		152.5	1.11926e-05	-0.00480674	-0.00276143	0.00782706	0.00111125	-0.0012604	0.00542886
153	-0.00357922	-0.0043592	-0.00531994	-0.00102157	-0.00507805	-0.00659013	-0.00760387		153	-0.000178915	-0.00504894	-0.00248632	0.00753404	0.000889806	-0.00069573	0.00612373
153.5	-0.00366921	-0.00480838	-0.00546114	-0.000929268	-0.00505561	-0.00649909	-0.00740582		153.5	-0.000276018	-0.00517909	-0.00221167	0.00712097	0.000710326	-4.36342e-05	0.00679707
154	-0.00378228	-0.00524183	-0.00556913	-0.000854842	-0.00503134	-0.00640971	-0.00720374		154	-0.000259156	-0.00518501	-0.00194685	0.00661689	0.000574441	0.000657659	0.00741934
154.5	-0.00391292	-0.00564578	-0.00563666	-0.000799949	-0.00500702	-0.00632245	-0.00700663		154.5	-0.000118165	-0.0050635	-0.0016966	0.00605516	0.000487771	0.00136898	0.0079597
155	-0.00405557	-0.00600751	-0.0056579	-0.000765796	-0.00498478	-0.00623763	-0.00682257		155	0.000142623	-0.00482255	-0.00146702	0.00546737	0.000460037	0.00205586	0.00839252
155.5	-0.0042048	-0.00631587	-0.00562859	-0.00075321	-0.00496725	-0.00615549	-0.00665834		155.5	0.000505132	-0.00448178	-0.00126333	0.00487982	0.000502455	0.00269308	0.00869823
156	-0.00435533	-0.0065618	-0.00554624	-0.000762691	-0.00495749	-0.00607635	-0.00651919		156	0.000939782	-0.00407054	-0.00109176	0.00431	0.000626234	0.00326435	0.00886755
156.5	-0.00450212	-0.00673865	-0.00541016	-0.000794431	-0.00495899	-0.00600073	-0.00640885		156.5	0.00141062	-0.00362399	-0.000960587	0.00376514	0.000837937	0.0037633	0.00890134
157	-0.00464045	-0.00684241	-0.00522135	-0.000848304	-0.00497541	-0.00592935	-0.00632967		157	0.00187874	-0.00317898	-0.000879061	0.00324515	0.00113722	0.00419074	0.00880893
157.5	-0.00476598	-0.00687184	-0.00498247	-0.000923824	-0.00501034	-0.00586312	-0.00628291		157.5	0.00230843	-0.0027698	-0.000856289	0.00274516	0.00151589	0.00455329	0.00860659
158	-0.00487497	-0.00682847	-0.00469756	-0.00102008	-0.00506686	-0.00580303	-0.00626904		158	0.00267089	-0.00242384	-0.000898734	0.00226	0.0019572	0.0048592	0.00831215
158.5	-0.00496444	-0.00671649	-0.00437195	-0.00113568	-0.00514722	-0.00574998	-0.00628802		158.5	0.00294629	-0.00215697	-0.00100737	0.00178818	0.00243752	0.00511671	0.00794298
159	-0.00503235	-0.00654255	-0.00401198	-0.00126876	-0.00525243	-0.00570457	-0.00633955		159	0.00312691	-0.00197423	-0.00117788	0.00133326	0.00292905	0.00532952	0.00751194
159.5	-0.00507785	-0.00631545	-0.00362488	-0.00141693	-0.00538199	-0.00566689	-0.00642318		159.5	0.0032135	-0.00187037	-0.00139816	0.000904273	0.00340198	0.00549798	0.00702857
160	-0.00510131	-0.0060457	-0.00321855	-0.00157745	-0.0055337	-0.00563635	-0.00653826		160	0.00321454	-0.00183217	-0.00164788	0.000516318	0.00383187	0.0056202	0.00649902
160.5	-0.00510442	-0.00574512	-0.00280137	-0.00174729	-0.00570368	-0.00561157	-0.00668383		160.5	0.00314108	-0.00184413	-0.00190126	0.000186868	0.00419746	0.00569228	0.00592712
161	-0.00509004	-0.00542627	-0.00238205	-0.00192333	-0.00588653	-0.00559037	-0.00685845		161	0.00300689	-0.00188897	-0.00213167	-6.8075e-05	0.00448543	0.00571232	0.005318
161.5	-0.00506204	-0.00510187	-0.00196933	-0.00210254	-0.00607562	-0.00556987	-0.00705996		161.5	0.00282207	-0.00195585	-0.00231306	-0.000235612	0.00468995	0.00568273	0.00468109
162	-0.00502496	-0.00478428	-0.00157175	-0.00228213	-0.00626357	-0.00554672	-0.0072853		162	0.00259321	-0.0020401	-0.00242649	-0.000309844	0.00480955	0.00561263	0.00403153
162.5	-0.00498371	-0.00448493	-0.00119732	-0.00245968	-0.00644268	-0.00551729	-0.00753045		162.5	0.00232293	-0.00214501	-0.00245957	-0.000292194	0.00484746	0.00551888	0.00338981
163	-0.00494316	-0.00421385	-0.000853183	-0.00263321	-0.00660549	-0.00547809	-0.00779034		163	0.00201177	-0.00227549	-0.00240952	-0.000192618	0.00480697	0.00542367	0.00278253
163.5	-0.00490791	-0.00397928	-0.000545331	-0.00280116	-0.00674521	-0.00542597	-0.00805905		163.5	0.0016594	-0.00244116	-0.00228082	-2.83758e-05	0.00469003	0.00535308	0.00223691
164	-0.00488202	-0.00378739	-0.00027829	-0.00296232	-0.00685609	-0.00535844	-0.00832995		164	0.00126559	-0.00264781	-0.0020837	0.000178186	0.00449714	0.00532935	0.00177884
164.5	-0.00486889	-0.00364215	-5.49376e-05	-0.00311575	-0.00693364	-0.00527379	-0.008596		164.5	0.000835146	-0.00289719	-0.00182876	0.000403311	0.00422625	0.0053707	0.00142788
165	-0.00487128	-0.00354529	0.000123596	-0.00326059	-0.00697481	-0.00517118	-0.00885007		165	0.000375901	-0.00318394	-0.00152532	0.000624153	0.0038742	0.00548454	0.00119339
165.5	-0.00489134	-0.00349647	0.0002579	-0.003396	-0.0069779	-0.00505056	-0.00908532		165.5	-0.000101106	-0.00349722	-0.0011811	0.000821017	0.00343875	0.00566653	0.00107476
166	-0.00493077	-0.00349345	0.000350131	-0.00352105	-0.00694256	-0.0049126	-0.00929543		166	-0.000581195	-0.00382255	-0.000798203	0.000978866	0.00292281	0.00590173	0.00105821
166.5	-0.00499092	-0.00353241	0.000403755	-0.00363466	-0.00686964	-0.00475847	-0.00947495		166.5	-0.00105064	-0.00414283	-0.000377613	0.00108861	0.00233671	0.00616701	0.00112558
167	-0.00507291	-0.00360832	0.000423206	-0.00373569	-0.00676103	-0.00458971	-0.00961949		167	-0.00149449	-0.00444071	7.99759e-05	0.00114724	0.00169996	0.0064369	0.00125223
167.5	-0.00517768	-0.00371531	0.000413522	-0.00382296	-0.00661958	-0.00440809	-0.00972588		167.5	-0.00190157	-0.00470201	0.000571437	0.00115443	0.00104223	0.0066879	0.00141299
168	-0.0053059	-0.00384695	0.000379968	-0.00389543	-0.00644895	-0.00421551	-0.00979228		168	-0.00226488	-0.00491704	0.00108888	0.00111428	0.00040029	0.0069034	0.00158981
168.5	-0.0054579	-0.0039966	0.000327718	-0.0039523	-0.00625361	-0.00401407	-0.00981827		168.5	-0.00257927	-0.00508004	0.00161787	0.00103243	-0.000182798	0.00707678	0.00176818
169	-0.00563348	-0.00415762	0.0002616	-0.00399317	-0.00603871	-0.00380611	-0.00980482		169	-0.00284372	-0.0051883	0.00213994	0.000915394	-0.000663894	0.0072111	0.00194342
169.5	-0.0058317	-0.00432352	0.000185928	-0.00401814	-0.00581002	-0.00359433	-0.0097543		169.5	-0.00305603	-0.00524066	0.00263118	0.000770718	-0.0010054	0.00731854	0.00211513
170	-0.00605065	-0.0044881	0.000104416	-0.00402791	-0.00557385	-0.00338196	-0.00967036		170	-0.00321493	-0.00523674	0.00306455	0.000605517	-0.00117884	0.00741555	0.00228789
170.5	-0.00628736	-0.00464544	2.01482e-05	-0.00402376	-0.00533676	-0.00317279	-0.00955778		170.5	-0.00331637	-0.00517595	0.00341745	0.000428569	-0.00116947	0.00752153	0.00246731
171	-0.00653766	-0.00479002	-6.43957e-05	-0.00400757	-0.00510538	-0.0029712	-0.00942237		171	-0.00335556	-0.0050544	0.00366968	0.000248645	-0.000977985	0.00765056	0.00265494
171.5	-0.00679624	-0.00491663	-0.000147313	-0.00398171	-0.00488604	-0.00278209	-0.00927064		171.5	-0.00332638	-0.00486833	0.00381088	7.48962e-05	-0.000620132	0.00781198	0.00284901
172	-0.00705671	-0.00502049	-0.000227248	-0.003949	-0.00468436	-0.00261065	-0.00910959		172	-0.00322451	-0.00461464	0.00383938	-8.53806e-05	-0.000123649	0.00800515	0.00304163
172.5	-0.00731186	-0.00509721	-0.000303393	-0.00391258	-0.00450494	-0.00246211	-0.00894643		172.5	-0.0030495	-0.00429375	0.00376443	-0.000223689	0.000474101	0.00822236	0.0032202
173	-0.0075539	-0.00514286	-0.000375498	-0.00387578	-0.00435094	-0.00234143	-0.0087883		173	-0.00280713	-0.00391059	0.00360382	-0.000333073	0.00113341	0.00844868	0.00336767
173.5	-0.00777483	-0.00515403	-0.000443898	-0.00384205	-0.00422389	-0.00225298	-0.00864201		173.5	-0.00251111	-0.00347642	0.00338161	-0.000409097	0.00181602	0.00866359	0.00346556
174	-0.00796681	-0.00512789	-0.000509544	-0.0038148	-0.00412356	-0.00220027	-0.00851383		174	-0.00218238	-0.00301143	0.00312191	-0.000449164	0.00248849	0.00884558	0.00349918
174.5	-0.00812253	-0.00506223	-0.000573991	-0.00379731	-0.00404794	-0.00218582	-0.00840934		174.5	-0.00184941	-0.00254242	0.00284369	-0.000453275	0.00312639	0.0089748	0.00345867
175	-0.00823562	-0.00495554	-0.000639356	-0.00379257	-0.00399343	-0.00221104	-0.0083333		175	-0.00154213	-0.00210071	0.00255801	-0.000422773	0.00371486	0.00903516	0.00334133
175.5	-0.00830098	-0.00480706	-0.000708219	-0.0038031	-0.00395515	-0.00227634	-0.0082896		175.5	-0.00128988	-0.00171793	0.00226376	-0.000362699	0.00424834	0.00901552	0.00315255
176	-0.00831511	-0.0046168	-0.000783476	-0.00383086	-0.00392732	-0.00238123	-0.00828119		176	-0.0011163	-0.00142147	0.00194967	-0.000280845	0.0047252	0.00891016	0.00290632
176.5	-0.00827634	-0.00438566	-0.00086815	-0.003877	-0.00390369	-0.00252452	-0.00831006		176.5	-0.00103433	-0.00123083	0.00159642	-0.000186988	0.00514874	0.00871613	0.00262258
177	-0.008185	-0.0041154	-0.000965194	-0.00394172	-0.00387799	-0.00270451	-0.00837715		177	-0.00104681	-0.00115423	0.00118467	-9.10185e-05	0.00552144	0.00843444	0.00232349
177.5	-0.00804351	-0.0038088	-0.00107729	-0.00402418	-0.00384434	-0.00291914	-0.00848226		177.5	-0.00114294	-0.00118547	0.000699798	-4.4809e-06	0.00584353	0.00806686	0.00202958
178	-0.00785634	-0.0034697	-0.00120672	-0.00412238	-0.00379756	-0.00316608	-0.00862391		178	-0.00130237	-0.00130549	0.000137427	6.07412e-05	0.00611036	0.00761408	0.00175645
178.5	-0.00762985	-0.00310303	-0.00135523	-0.00423323	-0.00373344	-0.00344275	-0.00879921		178.5	-0.00149753	-0.00148589	-0.00049132	9.7688e-05	0.00631333	0.00707913	0.0015136
179	-0.00737199	-0.00271489	-0.001524	-0.00435259	-0.00364887	-0.00374621	-0.00900366		179	-0.00169815	-0.00169243	-0.00116048	0.000101022	0.00644291	0.00646533	0.00130382
179.5	-0.00709193	-0.00231242	-0.00171368	-0.00447549	-0.00354193	-0.00407309	-0.0092311		179.5	-0.00187677	-0.00188945	-0.00183019	7.02374e-05	0.0064889	0.0057814	0.00112452
180	-0.00679955	-0.00190376	-0.00192441	-0.00459637	-0.00341189	-0.00441942	-0.00947363		180	-0.00201109	-0.00204358	-0.0024542	9.97473e-06	0.00644467	0.0050411	0.000970374
180.5	-0.00650493	-0.00149772	-0.0021559	-0.00470941	-0.00325925	-0.00478055	-0.00972171		180.5	-0.00208856	-0.00212895	-0.0029869	-7.2404e-05	0.00630985	0.00426437	0.000837085
181	-0.00621773	-0.00110346	-0.00240745	-0.00480887	-0.00308565	-0.00515112	-0.00996446		181	-0.00210701	-0.00212971	-0.00338911	-0.000165741	0.00609053	0.00348088	0.000722604
181.5	-0.00594671	-0.000730028	-0.00267803	-0.00488941	-0.00289383	-0.00552507	-0.01019		181.5	-0.00207258	-0.00203987	-0.00363531	-0.00025747	0.00580248	0.00272341	0.000630835
182	-0.00569927	-0.000385867	-0.00296616	-0.00494639	-0.00268762	-0.00589584	-0.0103861		182	-0.00199775	-0.0018634	-0.00371631	-0.000334092	0.00546561	0.00202772	0.000570565
182.5	-0.00548117	-7.8267e-05	-0.00326993	-0.00497611	-0.00247178	-0.00625653	-0.0105408		182.5	-0.00189835	-0.00161167	-0.00364135	-0.00038506	0.0051029	0.0014276	0.000553505
183	-0.00529634	0.000187085	-0.00358683	-0.00497596	-0.00225189	-0.00660026	-0.010643		183	-0.0017904	-0.00130072	-0.0034341	-0.000400021	0.00473907	0.000951945	0.000594556
183.5	-0.0051469	0.00040648	-0.00391372	-0.00494454	-0.00203422	-0.00692039	-0.0106837		183.5	-0.00168492	-0.000945982	-0.00313124	-0.000372986	0.00439512	0.00062066	0.000707027
184	-0.00503336	0.000578391	-0.00424667	-0.00488163	-0.00182538	-0.00721089	-0.010656		184	-0.00158746	-0.000560231	-0.00277538	-0.000301198	0.00408683	0.000442863	0.000902151
184.5	-0.00495482	0.000703504	-0.00458103	-0.00478824	-0.00163211	-0.00746654	-0.010556		184.5	-0.00149631	-0.000148804	-0.0024094	-0.000185305	0.00382303	0.000415248	0.00118594
185	-0.00490941	0.000784559	-0.00491137	-0.00466649	-0.0014609	-0.00768312	-0.0103831		185	-0.00140455	0.000288275	-0.00207115	-3.00683e-05	0.00360588	0.000524567	0.00155928
185.5	-0.00489455	0.000826042	-0.00523171	-0.00451952	-0.00131765	-0.00785756	-0.0101399		185.5	-0.00130041	0.000759292	-0.0017893	0.000157204	0.00343321	0.000750229	0.00201813
186	-0.00490735	0.000833744	-0.00553562	-0.00435144	-0.00120734	-0.007988	-0.00983182		186	-0.0011708	0.00127605	-0.00158133	0.000366448	0.00329962	0.00106409	0.00255234
186.5	-0.00494474	0.000814275	-0.00581652	-0.00416714	-0.00113383	-0.00807381	-0.00946733		186.5	-0.00100502	0.00184965	-0.00145234	0.000585475	0.00320063	0.00143818	0.0031472
187	-0.00500362	0.000774571	-0.00606795	-0.00397218	-0.00109961	-0.00811557	-0.00905679		187	-0.000796938	0.00248323	-0.00139765	0.000800902	0.00313303	0.00184663	0.00378407
187.5	-0.0050808	0.000721461	-0.00628383	-0.00377258	-0.00110581	-0.00811505	-0.0086121		187.5	-0.00054703	0.00317017	-0.00140488	0.00100051	0.0030985	0.00226785	0.00444123
188	-0.00517282	0.000661315	-0.00645874	-0.00357456	-0.0011522	-0.00807522	-0.00814593		188	-0.000261753	0.00389043	-0.0014585	0.00117243	0.00310229	0.00268712	0.00509538
188.5	-0.00527579	0.000599802	-0.00658811	-0.0033843	-0.00123735	-0.00800015	-0.00767113		188.5	4.57035e-05	0.00461247	-0.00154441	0.0013047	0.00315257	0.00309386	0.00572343
189	-0.00538507	0.000541739	-0.00666839	-0.00320751	-0.00135878	-0.00789499	-0.00720023		189	0.000358177	0.00529474	-0.00165236	0.00138674	0.00325684	0.00348546	0.0063027
189.5	-0.00549517	0.00049102	-0.00669719	-0.00304909	-0.00151322	-0.00776579	-0.00674493		189.5	0.000657765	0.00589233	-0.00177824	0.00141052	0.00342167	0.00385953	0.00681344
190	-0.00559962	0.000450588	-0.00667331	-0.00291276	-0.00169678	-0.00761939	-0.00631591		190	0.000928002	0.00636381	-0.00192273	0.0013712	0.00364675	0.00421323	0.00723957
190.5	-0.00569107	0.000422415	-0.00659685	-0.00280067	-0.00190515	-0.00746309	-0.00592263		190.5	0.0011574	0.00667889	-0.00208998	0.00126513	0.00392611	0.00453857	0.0075679
191	-0.00576152	0.000407485	-0.00646921	-0.00271317	-0.00213375	-0.0073044	-0.00557319		191	0.00133881	0.00681883	-0.00228514	0.00109476	0.00424504	0.00482241	0.00778884
191.5	-0.00580275	0.000405754	-0.00629316	-0.00264866	-0.00237783	-0.00715062	-0.00527426		191.5	0.00147184	0.00678052	-0.00251205	0.000865711	0.00458257	0.00504619	0.00789437
192	-0.00580684	0.000416108	-0.00607282	-0.00260364	-0.00263252	-0.00700846	-0.00503107		192	0.00156164	0.006575	-0.00276583	0.000590595	0.00491358	0.00518725	0.00788106
192.5	-0.00576674	0.000436331	-0.00581376	-0.00257287	-0.00289293	-0.00688366	-0.00484725		192.5	0.00161813	0.00622438	-0.00303786	0.000286398	0.00521092	0.00522388	0.0077466
193	-0.00567692	0.000463114	-0.00552289	-0.00254973	-0.0031542	-0.00678068	-0.00472479		193	0.00165154	0.00575636	-0.00331237	-2.69428e-05	0.00544947	0.00513704	0.00749166
193.5	-0.00553383	0.000492123	-0.00520838	-0.00252674	-0.00341163	-0.00670247	-0.00466388		193.5	0.00167231	0.00519876	-0.00356832	-0.000325168	0.00560945	0.00491694	0.00712153
194	-0.00533633	0.000518143	-0.00487954	-0.00249611	-0.00366077	-0.00665034	-0.00466287		194	0.00168644	0.00457757	-0.00378207	-0.000585542	0.0056786	0.00456588	0.00664761
194.5	-0.00508587	0.000535302	-0.00454646	-0.00245035	-0.00389763	-0.00662399	-0.00471821		194.5	0.00169548	0.00391374	-0.00393156	-0.000786058	0.00565223	0.0040987	0.00608762
195	-0.00478656	0.000537358	-0.00421973	-0.00238283	-0.00411882	-0.00662166	-0.00482457		195	0.00169667	0.00322208	-0.00400048	-0.000909905	0.00553397	0.00354088	0.00546625
195.5	-0.00444497	0.000518022	-0.00390989	-0.00228822	-0.00432167	-0.00664034	-0.00497502		195.5	0.00168282	0.00251202	-0.0039783	-0.000946863	0.00533463	0.00292955	0.00481532
196	-0.00406987	0.000471279	-0.00362696	-0.00216285	-0.00450439	-0.00667606	-0.00516137		196	0.00164663	0.00179005	-0.00386245	-0.000893548	0.00506949	0.00230627	0.00417086
196.5	-0.00367181	0.000391687	-0.00337993	-0.00200486	-0.00466606	-0.00672425	-0.00537458		196.5	0.00158308	0.00106204	-0.00365958	-0.000754251	0.00475663	0.00171259	0.00356983
197	-0.00326263	0.000274597	-0.00317624	-0.00181419	-0.00480666	-0.00677998	-0.00560526		197	0.0014921	0.000336199	-0.00338214	-0.000538982	0.0044136	0.00118559	0.00304734
197.5	-0.00285499	0.000116315	-0.00302137	-0.00159248	-0.00492691	-0.00683833	-0.00584418		197.5	0.00138019	-0.000376204	-0.00304842	-0.000261887	0.00405679	0.000754628	0.00263265
198	-0.00246188	-8.58298e-05	-0.00291856	-0.00134285	-0.00502818	-0.00689457	-0.00608273		198	0.00126158	-0.00105941	-0.00267594	6.44512e-05	0.0037005	0.00043912	0.002347
198.5	-0.0020961	-0.000333462	-0.00286868	-0.00106967	-0.00511225	-0.00694437	-0.00631327		198.5	0.00115353	-0.00169412	-0.00228165	0.000431329	0.00335575	0.000246143	0.00220224
199	-0.00176986	-0.000627178	-0.00287027	-0.00077824	-0.0051812	-0.00698393	-0.00652941		199	0.00107594	-0.00225807	-0.00187981	0.000836041	0.00303028	0.000172226	0.00219897
199.5	-0.00149431	-0.000966568	-0.00291964	-0.000474596	-0.00523719	-0.00701012	-0.00672612		199.5	0.00104307	-0.00273123	-0.00147982	0.00128097	0.00273144	0.000206257	0.0023288
200	-0.00127916	-0.0013502	-0.00301121	-0.000165278	-0.00528239	-0.00702058	-0.00689966		200	0.00106252	-0.00309791	-0.001087	0.00177607	0.00246516	0.000332304	0.00257511
200.5	-0.00113222	-0.00177558	-0.00313787	0.000142849	-0.00531894	-0.00701378	-0.00704754		200.5	0.00113386	-0.00334965	-0.000704144	0.002333	0.00223718	0.000533281	0.00291605
201	-0.00105909	-0.00223903	-0.00329135	0.000442757	-0.00534893	-0.00698912	-0.00716835		201	0.00124628	-0.00348627	-0.000333606	0.00295854	0.00205228	0.000792964	0.0033272
201.5	-0.00106283	-0.0027356	-0.00346264	0.000727427	-0.00537442	-0.00694694	-0.00726158		201.5	0.00138328	-0.00351625	2.0815e-05	0.00365061	0.00191533	0.0010995	0.00378401
202	-0.00114373	-0.00325891	-0.00364236	0.000990048	-0.00539754	-0.00688853	-0.00732756		202	0.00152382	-0.00345596	0.000353213	0.00439341	0.00182891	0.00144423	0.00426425
202.5	-0.00129923	-0.00380109	-0.00382106	0.00122425	-0.00542044	-0.00681608	-0.00736736		202.5	0.0016494	-0.00332517	0.000653888	0.00515757	0.00179188	0.00182373	0.00474911
203	-0.00152393	-0.0043528	-0.0039895	0.00142437	-0.00544535	-0.00673252	-0.00738284		203	0.0017461	-0.00314392	0.000911019	0.00589977	0.00180074	0.00223338	0.00522358
203.5	-0.00180987	-0.00490331	-0.00413882	0.00158573	-0.00547445	-0.00664133	-0.00737666		203.5	0.00180717	-0.00293012	0.00111154	0.00656979	0.00184769	0.00266803	0.00567701
204	-0.0021469	-0.00544082	-0.00426074	0.00170488	-0.00550978	-0.00654623	-0.00735237		204	0.00183367	-0.00269791	0.00124398	0.00711584	0.00192162	0.00312109	0.00610035
204.5	-0.0025232	-0.00595283	-0.00434771	0.00177983	-0.00555304	-0.00645089	-0.00731442		204.5	0.00183338	-0.00245731	0.00129977	0.00749484	0.00201118	0.00358006	0.00648487
205	-0.00292589	-0.00642666	-0.00439306	0.00181012	-0.00560542	-0.00635858	-0.00726818		205	0.00181896	-0.00221337	0.00127817	0.00767788	0.00210434	0.00402902	0.00682029
205.5	-0.0033418	-0.00685004	-0.00439119	0.00179683	-0.00566741	-0.00627185	-0.00721973		205.5	0.00180285	-0.00196952	0.00118284	0.0076539	0.00219185	0.00444785	0.00709426
206	-0.00375803	-0.00721174	-0.00433775	0.00174247	-0.00573866	-0.00619235	-0.00717571		206	0.00179683	-0.00172823	0.0010248	0.00743175	0.00226783	0.00481731	0.00729241
206.5	-0.00416262	-0.00750211	-0.00422981	0.0016507	-0.00581789	-0.00612067	-0.00714295		206.5	0.00180767	-0.00149433	0.00082125	0.00703754	0.00233145	0.00511945	0.00739917
207	-0.004545	-0.00771362	-0.00406609	0.00152601	-0.00590295	-0.00605635	-0.0071281		207	0.001836	-0.00127181	0.000593416	0.00650979	0.002385	0.00534125	0.00740025
207.5	-0.0048963	-0.00784114	-0.00384706	0.0013734	-0.00599085	-0.00599804	-0.00713726		207.5	0.00187662	-0.00106825	0.000363452	0.00589414	0.00243286	0.00547569	0.00728693
208	-0.00520962	-0.00788223	-0.00357504	0.00119794	-0.00607797	-0.00594371	-0.00717554		208	0.00191842	-0.000889177	0.000151232	0.00523508	0.00248202	0.00552165	0.00705927
208.5	-0.00547998	-0.00783716	-0.00325426	0.0010045	-0.00616031	-0.00589098	-0.00724682		208.5	0.00194669	-0.00074082	-2.63052e-05	0.00457387	0.00253897	0.00548618	0.00672469
209	-0.00570434	-0.00770887	-0.00289075	0.000797485	-0.00623372	-0.00583741	-0.00735348		209	0.00194529	-0.000626598	-0.000158025	0.00394355	0.00260964	0.00538061	0.00630117
209.5	-0.00588145	-0.00750278	-0.00249224	0.00058066	-0.00629416	-0.00578084	-0.00749631		209.5	0.00190068	-0.000546665	-0.000238946	0.00336742	0.00269697	0.00522027	0.00581362
210	-0.00601171	-0.00722657	-0.00206793	0.000357098	-0.00633793	-0.00571959	-0.00767451		210	0.00180257	-0.000498084	-0.000268998	0.00285958	0.0028004	0.00501932	0.00529057
210.5	-0.00609696	-0.00688985	-0.00162827	0.000129176	-0.00636185	-0.00565257	-0.00788582		210.5	0.00164551	-0.000476542	-0.000249664	0.00242497	0.00291806	0.00479412	0.00476131
211	-0.00614037	-0.00650392	-0.00118463	-0.000101368	-0.00636341	-0.00557924	-0.00812668		211	0.00143045	-0.000473266	-0.000182033	0.00206332	0.00304505	0.00455854	0.00424943
211.5	-0.00614626	-0.00608136	-0.000748997	-0.000333348	-0.00634076	-0.0054996	-0.00839245		211.5	0.00116325	-0.000481112	-6.599e-05	0.00177014	0.00317287	0.00432268	0.00377224
212	-0.00611996	-0.00563577	-0.000333604	-0.000566036	-0.00629284	-0.00541388	-0.00867764		212	0.000853912	-0.000493359	0.000103334	0.00153898	0.00329096	0.0040957	0.00333756
212.5	-0.00606767	-0.00518134	4.94053e-05	-0.000799075	-0.00621929	-0.00532244	-0.00897617		212.5	0.000511665	-0.000507531	0.000332904	0.00136393	0.00338873	0.00388472	0.00294497
213	-0.00599624	-0.00473252	0.000388376	-0.0010324	-0.0061205	-0.00522552	-0.00928157		213	0.000146343	-0.000525616	0.000631742	0.00124076	0.00345539	0.00369724	0.00258723
213.5	-0.00591298	-0.00430353	0.000672548	-0.00126617	-0.00599757	-0.00512315	-0.00958718		213.5	-0.000235154	-0.000551869	0.00100489	0.00116601	0.00348357	0.00354101	0.00225551
214	-0.00582535	-0.00390796	0.000892479	-0.00150068	-0.0058523	-0.00501509	-0.00988635		214	-0.000626526	-0.000595133	0.00145126	0.00113831	0.0034673	0.00342697	0.00194284
214.5	-0.00574073	-0.0035582	0.00104047	-0.00173629	-0.00568718	-0.00490094	-0.0101726		214.5	-0.00102488	-0.000667308	0.00195839	0.00115481	0.00340516	0.00336777	0.00164617
215	-0.00566605	-0.00326499	0.00111096	-0.00197331	-0.00550534	-0.00478028	-0.0104398		215	-0.00142526	-0.000779782	0.00250528	0.0012111	0.00329989	0.00337877	0.00136912
215.5	-0.00560751	-0.00303694	0.0011009	-0.00221186	-0.00531052	-0.00465291	-0.0106824		215.5	-0.00182162	-0.000941082	0.00306197	0.00129994	0.00315608	0.00347468	0.00112217
216	-0.00557034	-0.00288012	0.00100996	-0.00245177	-0.00510691	-0.00451906	-0.0108954		216	-0.00220637	-0.00115458	0.00359412	0.00140974	0.00298008	0.0036663	0.000919248
216.5	-0.00555856	-0.00279779	0.000840662	-0.00269244	-0.00489902	-0.00437957	-0.0110748		216.5	-0.00257026	-0.00141638	0.00406882	0.0015264	0.0027779	0.00395792	0.0007765
217	-0.00557488	-0.00279019	0.000598293	-0.00293279	-0.00469146	-0.00423604	-0.0112175		217	-0.00290163	-0.00171596	0.00445943	0.00163328	0.00255647	0.00434672	0.00070692
217.5	-0.00562065	-0.00285455	0.000290693	-0.00317123	-0.0044887	-0.00409084	-0.0113212		217.5	-0.00318682	-0.00203404	0.0047535	0.00171473	0.00232199	0.00481952	0.000718516
218	-0.00569585	-0.00298521	-7.21719e-05	-0.0034057	-0.0042948	-0.00394698	-0.0113851		218	-0.00341461	-0.00234593	0.0049482	0.0017574	0.00208109	0.00535313	0.000810993
218.5	-0.00579919	-0.00317393	-0.000478747	-0.00363384	-0.00411316	-0.00380795	-0.011409		218.5	-0.00357656	-0.00262344	0.00505408	0.00175162	0.0018422	0.00591872	0.000977834
219	-0.00592824	-0.00341029	-0.000916508	-0.00385314	-0.00394636	-0.00367749	-0.011394		219	-0.0036677	-0.002839	0.00508831	0.00169432	0.0016155	0.00648487	0.00120584
219.5	-0.00607955	-0.00368212	-0.0013726	-0.00406122	-0.00379604	-0.00355929	-0.011342		219.5	-0.00368717	-0.00296731	0.00507138	0.00158808	0.00141493	0.00702169	0.00147669
220	-0.0062488	-0.00397615	-0.00183445	-0.00425601	-0.00366283	-0.00345679	-0.0112556		220	-0.00363909	-0.00298905	0.00502063	0.00144069	0.00125666	0.00750572	0.00177399
220.5	-0.00643097	-0.00427847	-0.00229021	-0.00443596	-0.0035465	-0.00337297	-0.011138		220.5	-0.00353302	-0.00289286	0.00494576	0.00126336	0.00115731	0.0079202	0.00208004
221	-0.0066205	-0.00457514	-0.0027292	-0.00460018	-0.00344603	-0.00331024	-0.0109932		221	-0.00338351	-0.00267688	0.0048473	0.00106919	0.00113338	0.00825886	0.00238281
221.5	-0.00681143	-0.00485268	-0.0031421	-0.0047485	-0.00335986	-0.00327044	-0.0108256		221.5	-0.00320713	-0.00234809	0.00471695	0.000870558	0.00120015	0.00852233	0.00267085
222	-0.00699761	-0.00509853	-0.00352104	-0.00488138	-0.00328607	-0.00325481	-0.0106399		222	-0.00302348	-0.00192138	0.00454172	0.000677369	0.00136895	0.00871703	0.00293695
222.5	-0.00717294	-0.00530142	-0.00385969	-0.00499979	-0.00322263	-0.00326414	-0.0104414		222.5	-0.00285073	-0.00141814	0.00430387	0.000496912	0.00164615	0.0088503	0.00317589
223	-0.00733155	-0.00545173	-0.00415318	-0.00510502	-0.00316752	-0.00329873	-0.0102355		223	-0.00270478	-0.000864034	0.00398757	0.000329629	0.00203253	0.00892985	0.00338318
223.5	-0.00746813	-0.00554173	-0.00439812	-0.00519845	-0.0031188	-0.00335854	-0.0100281		223.5	-0.00259526	-0.000284854	0.00358419	0.00017501	0.00252192	0.00896056	0.00355549
224	-0.00757818	-0.00556579	-0.0045926	-0.00528138	-0.0030747	-0.00344313	-0.00982494		224	-0.00252554	0.00029507	0.00309117	2.83406e-05	0.00310153	0.0089418	0.00368864
224.5	-0.00765827	-0.00552052	-0.00473623	-0.00535479	-0.00303357	-0.00355172	-0.00963188		224.5	-0.00249143	0.000857003	0.00251762	-0.000116415	0.00375236	0.00886949	0.00377857
225	-0.00770624	-0.00540482	-0.00483027	-0.00541933	-0.00299378	-0.00368309	-0.00945437		225	-0.00248203	0.00138785	0.00187824	-0.000264081	0.00444986	0.00873548	0.00382124
225.5	-0.00772139	-0.00521988	-0.00487765	-0.00547526	-0.00295374	-0.00383555	-0.00929731		225.5	-0.00248319	0.00188077	0.00119696	-0.00041715	0.00516657	0.00853386	0.00381489
226	-0.00770448	-0.00496913	-0.00488306	-0.00552253	-0.00291186	-0.00400696	-0.00916479		226	-0.00247881	0.0023336	0.000499209	-0.000575663	0.00587531	0.00825772	0.00375721
226.5	-0.00765769	-0.00465808	-0.00485292	-0.00556086	-0.00286658	-0.0041947	-0.00905979		226.5	-0.00245461	0.00274671	-0.000188542	-0.000735217	0.00655104	0.00790429	0.00365116
227	-0.00758449	-0.0042941	-0.00479515	-0.00558992	-0.00281649	-0.00439576	-0.00898406		227	-0.00240227	0.00311891	-0.000844088	-0.000888121	0.00717321	0.00747395	0.00350225
227.5	-0.00748936	-0.00388614	-0.00471892	-0.0056094	-0.0027605	-0.00460683	-0.00893797		227.5	-0.00232159	0.00344683	-0.00145131	-0.0010278	0.00772824	0.00697294	0.00331859
228	-0.00737749	-0.00344445	-0.00463417	-0.00561914	-0.00269803	-0.00482451	-0.00892045		228	-0.00221801	0.00372159	-0.00199922	-0.00114795	0.00820935	0.00641049	0.00311184
228.5	-0.00725444	-0.00298018	-0.00455105	-0.00561919	-0.00262923	-0.00504541	-0.00892913		228.5	-0.00210392	0.00393329	-0.00248566	-0.00124557	0.00861254	0.00579734	0.00289449
229	-0.00712575	-0.00250511	-0.00447929	-0.00560976	-0.00255508	-0.00526634	-0.00896042		229	-0.00199607	0.00406796	-0.00291265	-0.00132028	0.00893548	0.00514677	0.00268059
229.5	-0.00699671	-0.00203124	-0.00442756	-0.00559116	-0.00247746	-0.00548439	-0.00900975		229.5	-0.00190889	0.0041143	-0.00328644	-0.00137554	0.00917503	0.00447066	0.002483
230	-0.00687201	-0.0015705	-0.00440296	-0.00556375	-0.00239914	-0.00569697	-0.00907177		230	-0.00185706	0.00406637	-0.00361049	-0.00141653	0.0093251	0.00378034	0.0023119
230.5	-0.00675564	-0.00113445	-0.00441056	-0.00552777	-0.00232355	-0.00590184	-0.00914057		230.5	-0.00184948	0.00392625	-0.00388776	-0.00144848	0.00937654	0.00308658	0.00217366
231	-0.00665072	-0.000733999	-0.00445318	-0.00548333	-0.00225456	-0.00609698	-0.00920992		231	-0.00189011	0.00370327	-0.00411711	-0.00147755	0.0093182	0.00239944	0.00207043
231.5	-0.00655951	-0.000379115	-0.00453132	-0.00543029	-0.00219613	-0.00628053	-0.00927342		231.5	-0.0019758	0.00341276	-0.00429384	-0.00150449	0.00913952	0.00173096	0.0020015
232	-0.0064834	-7.85868e-05	-0.00464334	-0.00536829	-0.00215197	-0.00645066	-0.00932464		232	-0.00209845	0.0030756	-0.00440998	-0.0015284	0.00883694	0.00109547	0.00196431
232.5	-0.00642293	0.000160261	-0.00478568	-0.00529678	-0.0021252	-0.00660549	-0.00935725		232.5	-0.00224442	0.0027139	-0.00445586	-0.00154461	0.00841471	0.00050904	0.00195609
233	-0.0063779	0.000331832	-0.00495337	-0.00521514	-0.00211811	-0.00674309	-0.00936518		233	-0.002397	0.00234654	-0.00442495	-0.00154636	0.00788824	-9.66278e-06	0.00197662
233.5	-0.00634742	0.00043251	-0.00514035	-0.00512275	-0.00213207	-0.00686148	-0.00934276		233.5	-0.0025378	0.0019866	-0.00431212	-0.00152622	0.00728292	-0.000439136	0.00202986
234	-0.00632998	0.00046089	-0.00534004	-0.00501913	-0.00216748	-0.00695879	-0.00928497		234	-0.0026475	0.00163981	-0.00411896	-0.00147491	0.00663331	-0.000757543	0.00212407
234.5	-0.00632349	0.000417943	-0.00554568	-0.00490403	-0.00222392	-0.00703342	-0.00918766		234.5	-0.00270709	0.00130536	-0.00385228	-0.00138595	0.00597853	-0.000946247	0.00227146
235	-0.00632542	0.000307091	-0.00575066	-0.00477749	-0.00230034	-0.00708425	-0.00904788		235	-0.00270071	0.000977878	-0.00352544	-0.0012559	0.00535625	-0.000989843	0.00248616
235.5	-0.00633281	0.000134175	-0.0059488	-0.00463986	-0.00239534	-0.00711086	-0.00886422		235.5	-0.00261661	0.000649148	-0.00315605	-0.00108605	0.00479945	-0.000879672	0.00278087
236	-0.0063424	-9.2715e-05	-0.00613446	-0.00449174	-0.00250743	-0.00711374	-0.00863704		236	-0.00244715	0.000311916	-0.00276511	-0.000881752	0.00433011	-0.000614658	0.00316483
236.5	-0.00635076	-0.000363559	-0.00630272	-0.00433389	-0.00263527	-0.00709436	-0.0083687		236.5	-0.00218941	-3.24711e-05	-0.00237393	-0.00065295	0.00395851	-0.000203333	0.00363963
237	-0.00635437	-0.000666846	-0.00644941	-0.00416717	-0.00277786	-0.00705526	-0.00806367		237	-0.00184571	-0.00037781	-0.00200277	-0.000413701	0.00368217	0.000335913	0.00419763
237.5	-0.00634973	-0.00099012	-0.00657118	-0.00399239	-0.00293458	-0.00699994	-0.00772843		237.5	-0.00142323	-0.000708946	-0.00166851	-0.000178669	0.00348884	0.000975927	0.00482102
238	-0.00633347	-0.0013206	-0.00666555	-0.00381027	-0.00310519	-0.00693272	-0.00737124		238	-0.000933664	-0.00100433	-0.00138415	3.94824e-05	0.00335887	0.00168319	0.00548227
238.5	-0.00630243	-0.00164582	-0.00673101	-0.00362133	-0.00328976	-0.0068585	-0.00700174		238.5	-0.000393226	-0.00123972	-0.0011587	0.000232637	0.00327102	0.00242002	0.00614674
239	-0.00625363	-0.00195422	-0.00676705	-0.00342597	-0.00348848	-0.00678244	-0.00663043		239	0.000177564	-0.00139392	-0.00099574	0.000398295	0.00320648	0.00314731	0.00677556
239.5	-0.00618437	-0.00223565	-0.00677422	-0.00322445	-0.00370149	-0.00670966	-0.00626807		239.5	0.000754442	-0.00145439	-0.000896371	0.000541244	0.00315129	0.00383035	0.00733138
240	-0.00609214	-0.00248183	-0.00675411	-0.00301699	-0.00392869	-0.00664494	-0.00592506		240	0.00131011	-0.00142134	-0.000860108	0.000671668	0.00309859	0.00443962	0.00778045
240.5	-0.00597468	-0.00268659	-0.00670936	-0.00280386	-0.00416953	-0.00659238	-0.0056109		240.5	0.00181777	-0.00130962	-0.000884096	0.000802681	0.00304825	0.00495354	0.0081
241	-0.00582999	-0.00284602	-0.00664344	-0.00258546	-0.00442291	-0.00655521	-0.00533373		241	0.00225229	-0.00114577	-0.000965443	0.00094613	0.00300525	0.00535848	0.00827773
241.5	-0.00565639	-0.00295849	-0.00656053	-0.00236237	-0.00468702	-0.00653563	-0.00510002		241.5	0.00259395	-0.000967691	-0.00110017	0.00110934	0.00297656	0.00564832	0.0083168
242	-0.00545273	-0.00302454	-0.00646517	-0.00213539	-0.00495933	-0.00653466	-0.00491442		242	0.00283197	-0.00081647	-0.00128513	0.00129533	0.00296751	0.00582212	0.00823288
242.5	-0.00521854	-0.00304673	-0.00636202	-0.0019055	-0.00523649	-0.0065522	-0.00477979		242.5	0.00296519	-0.000730192	-0.00151298	0.00150139	0.00298186	0.00588216	0.00805318
243	-0.0049543	-0.00302938	-0.00625546	-0.00167386	-0.00551445	-0.00658699	-0.00469729		243	0.00300413	-0.000736738	-0.00177761	0.00172123	0.00301703	0.00583037	0.00781009
243.5	-0.00466175	-0.00297833	-0.00614936	-0.00144174	-0.00578845	-0.00663676	-0.00466654		243.5	0.00296739	-0.000851642	-0.00207023	0.00194683	0.00306446	0.00566764	0.00753512
244	-0.00434409	-0.00290069	-0.00604677	-0.00121048	-0.00605317	-0.00669836	-0.0046859		244	0.00288029	-0.001075	-0.00237879	0.00217297	0.00311136	0.00539438	0.00725608
244.5	-0.0040062	-0.00280448	-0.00594981	-0.000981502	-0.00630291	-0.00676799	-0.00475262		244.5	0.00276925	-0.00139481	-0.00268983	0.0023973	0.0031433	0.00501277	0.00698965
245	-0.00365469	-0.00269842	-0.00585958	-0.000756298	-0.00653176	-0.00684139	-0.00486301		245	0.00265904	-0.00178822	-0.00298696	0.00262285	0.0031449	0.00452823	0.00674194
245.5	-0.00329783	-0.0025916	-0.00577623	-0.000536515	-0.00673391	-0.00691412	-0.00501256		245.5	0.00256939	-0.00222682	-0.00325386	0.00285679	0.0031009	0.00395162	0.00650823
246	-0.00294534	-0.00249315	-0.00569907	-0.000324028	-0.00690395	-0.00698182	-0.00519607		246	0.00251166	-0.00268198	-0.00347398	0.00310672	0.00299929	0.00330492	0.00627682
246.5	-0.00260796	-0.00241193	-0.00562672	-0.000121019	-0.00703714	-0.00704049	-0.00540761		246.5	0.00248881	-0.00312678	-0.00363004	0.00338136	0.00283322	0.00261715	0.00603496
247	-0.00229702	-0.00235619	-0.00555741	6.99539e-05	-0.00712977	-0.00708674	-0.0056407		247	0.00249549	-0.00353976	-0.0037088	0.00368587	0.0025992	0.00192573	0.00577261
247.5	-0.00202382	-0.00233327	-0.00548909	0.000245941	-0.00717947	-0.00711794	-0.00588831		247.5	0.00252094	-0.00390349	-0.00370121	0.00402068	0.00229861	0.00127177	0.00548771
248	-0.00179901	-0.00234921	-0.00541968	0.000403637	-0.00718535	-0.00713241	-0.00614308		248	0.00255053	-0.00420671	-0.00360391	0.00438192	0.00193515	0.000695535	0.00518752
248.5	-0.00163204	-0.00240855	-0.0053472	0.000539479	-0.00714823	-0.00712941	-0.00639748		248.5	0.00256954	-0.004442	-0.00341951	0.00476142	0.00151621	0.00023147	0.00488908
249	-0.00153064	-0.00251402	-0.00526983	0.000649805	-0.00707061	-0.0071091	-0.00664407		249	0.00256596	-0.00460416	-0.00315461	0.00514782	0.0010508	-9.52514e-05	0.00461616
249.5	-0.00150043	-0.00266644	-0.00518598	0.000731039	-0.00695665	-0.00707238	-0.00687576		249.5	0.00253257	-0.00469041	-0.0028217	0.00552724	0.000549693	-0.000273765	0.004394
250	-0.00154466	-0.00286466	-0.00509428	0.000779903	-0.00681194	-0.00702066	-0.00708613		250	0.00246826	-0.0046998	-0.00243673	0.00588618	2.57714e-05	-0.000305367	0.00424477
250.5	-0.00166406	-0.00310553	-0.00499358	0.000793597	-0.00664329	-0.00695556	-0.00726966		250.5	0.00237551	-0.00463392	-0.00201656	0.00621285	-0.000505235	-0.0002027	0.0041849
251	-0.00185688	-0.00338409	-0.00488286	0.00076996	-0.00645837	-0.00687855	-0.00742198		251	0.00226359	-0.00449674	-0.00157906	0.0064994	-0.00102384	1.26918e-05	0.00422117
251.5	-0.00211897	-0.00369372	-0.00476131	0.000707572	-0.00626535	-0.00679075	-0.00754006		251.5	0.00214299	-0.00429541	-0.00114036	0.00674176	-0.0015067	0.00031628	0.00434994
252	-0.00244396	-0.0040265	-0.00462818	0.000605808	-0.00607253	-0.00669265	-0.00762234		252	0.00202284	-0.00404012	-0.000714789	0.00693999	-0.00192769	0.000684559	0.0045588
252.5	-0.00282353	-0.00437348	-0.00448285	0.000464848	-0.00588801	-0.00658402	-0.00766877		252.5	0.00190904	-0.00374579	-0.000314293	0.00709749	-0.00225864	0.0010994	0.00482821
253	-0.00324772	-0.00472507	-0.00432476	0.00028566	-0.00571936	-0.00646397	-0.00768086		253	0.00180396	-0.00343049	5.01536e-05	0.00721948	-0.0024728	0.00155026	0.00513485
253.5	-0.00370522	-0.00507141	-0.00415337	6.99634e-05	-0.00557335	-0.0063311	-0.0076616		253.5	0.00170551	-0.00311279	0.000369201	0.00731079	-0.00254908	0.002035	0.00545487
254	-0.00418375	-0.00540269	-0.00396818	-0.000179795	-0.00545575	-0.00618373	-0.00761537		254	0.00160795	-0.00281274	0.000634507	0.00737144	-0.00247646	0.00255657	0.00576678
254.5	-0.00467047	-0.00570949	-0.00376868	-0.000460459	-0.00537114	-0.00602035	-0.00754774		254.5	0.00150412	-0.00254831	0.000837864	0.00739674	-0.00225544	0.00312302	0.00605466
255	-0.00515241	-0.00598299	-0.00355437	-0.000768173	-0.00532272	-0.0058399	-0.00746531		255	0.00138651	-0.00233413	0.000974616	0.00737561	-0.00190047	0.0037411	0.00630516
255.5	-0.0056169	-0.00621521	-0.00332475	-0.00109838	-0.00531224	-0.00564214	-0.00737539		255.5	0.00125228	-0.0021788	0.00104272	0.00729322	-0.00143994	0.00441243	0.00650872
256	-0.00605202	-0.00639913	-0.00307947	-0.00144584	-0.00533982	-0.0054279	-0.00728569		256	0.00109991	-0.00208504	0.00104336	0.0071321	-0.000911216	0.00512915	0.0066587
256.5	-0.00644711	-0.00652879	-0.00281839	-0.00180469	-0.00540388	-0.00519916	-0.00720396		256.5	0.000932016	-0.00204753	0.000983057	0.00687722	-0.000356707	0.00587242	0.00674752
257	-0.00679312	-0.00659939	-0.00254182	-0.00216854	-0.00550115	-0.00495904	-0.0071376		257	0.00075413	-0.0020547	0.000874111	0.00652026	0.000183733	0.00661411	0.00676555
257.5	-0.007083	-0.00660734	-0.00225066	-0.00253066	-0.0056266	-0.00471161	-0.00709329		257.5	0.00057295	-0.00209021	0.000732622	0.00606137	0.000676828	0.00731799	0.00669976
258	-0.00731193	-0.00655033	-0.00194666	-0.00288417	-0.0057736	-0.00446157	-0.00707662		258	0.000395157	-0.00213335	0.000578515	0.00551284	0.00110118	0.00794602	0.00653809
258.5	-0.00747748	-0.00642737	-0.00163258	-0.00322237	-0.00593412	-0.00421392	-0.00709185		258.5	0.000225386	-0.00216458	0.000431348	0.00489667	0.00144883	0.0084606	0.00626543
259	-0.00757956	-0.00623892	-0.00131225	-0.00353904	-0.00609903	-0.00397358	-0.00714165		259	6.57009e-05	-0.00216699	0.000310539	0.00424298	0.00172641	0.00883503	0.00587194
259.5	-0.00762037	-0.00598696	-0.000990646	-0.00382876	-0.00625852	-0.00374504	-0.00722704		259.5	-8.46503e-05	-0.0021293	0.000231509	0.00358646	0.00195117	0.00905335	0.0053526
260	-0.00760412	-0.00567509	-0.000673731	-0.00408721	-0.00640262	-0.00353212	-0.00734736		260	-0.000228615	-0.00204593	0.000204538	0.00296075	0.00214556	0.00911358	0.00471386
260.5	-0.00753675	-0.00530864	-0.000368251	-0.00431139	-0.00652173	-0.00333784	-0.0075004		260.5	-0.000371385	-0.00191891	0.000234845	0.00239589	0.00233283	0.00902696	0.00397177
261	-0.0074256	-0.00489471	-8.14136e-05	-0.00449975	-0.0066072	-0.00316433	-0.00768256		261	-0.000518808	-0.00175753	0.0003228	0.00191307	0.00253456	0.00881687	0.00315371
261.5	-0.00727902	-0.0044422	0.000179487	-0.00465228	-0.00665185	-0.00301295	-0.00788907		261.5	-0.000676107	-0.0015743	0.000464599	0.00152565	0.00276276	0.00851378	0.00229739
262	-0.00710608	-0.00396179	0.000407461	-0.00477035	-0.00665043	-0.00288433	-0.0081143		262	-0.000847021	-0.0013843	0.000652756	0.00123677	0.00301901	0.00815019	0.00144501
262.5	-0.00691622	-0.00346574	0.000596188	-0.00485663	-0.00659988	-0.00277857	-0.00835199		262.5	-0.00103173	-0.00120268	0.00087769	0.00104216	0.00329431	0.00775708	0.000641917
263	-0.00671904	-0.00296772	0.000740298	-0.00491478	-0.00649959	-0.00269533	-0.00859551		263	-0.00122799	-0.00104378	0.00112913	0.00092971	0.0035704	0.00736032	-7.26804e-05
263.5	-0.00652404	-0.00248239	0.000835568	-0.00494916	-0.00635139	-0.00263395	-0.00883808		263.5	-0.0014304	-0.00091967	0.00139919	0.000885112	0.0038223	0.00697849	-0.00066593
264	-0.00634043	-0.002025	0.000879008	-0.00496454	-0.00615946	-0.00259351	-0.00907295		264	-0.00162987	-0.000838479	0.00168261	0.000892579	0.00402353	0.0066219	-0.00111677
264.5	-0.00617692	-0.00161075	0.000868854	-0.00496575	-0.00593008	-0.0025729	-0.00929356		264.5	-0.00181784	-0.000804968	0.00197545	0.000935916	0.00415052	0.00629392	-0.00141737
265	-0.00604152	-0.00125413	0.0008045	-0.00495744	-0.0056713	-0.00257084	-0.00949372		265	-0.00198592	-0.000824322	0.00227548	0.00100187	0.00418542	0.00599281	-0.00157261
265.5	-0.00594123	-0.000968217	0.000686394	-0.00494383	-0.00539255	-0.00258588	-0.00966776		265.5	-0.00212749	-0.000901341	0.00258296	0.00107918	0.00412105	0.00571717	-0.00159649
266	-0.00588182	-0.000763878	0.000515938	-0.0049286	-0.00510415	-0.00261652	-0.00981071		266	-0.00224077	-0.00103938	0.00289634	0.0011604	0.00396118	0.00546576	-0.0015105
266.5	-0.00586752	-0.000649068	0.000295431	-0.00491478	-0.0048168	-0.00266126	-0.00991847		266.5	-0.00232747	-0.00124373	0.00320963	0.00123964	0.00372085	0.00524128	-0.00133774
267	-0.00590076	-0.000628193	2.80439e-05	-0.00490468	-0.00454109	-0.00271867	-0.00998809		267	-0.00239478	-0.00151776	0.00351328	0.00131229	0.00342351	0.00504898	-0.00109941
267.5	-0.00598195	-0.000701625	-0.000282151	-0.00489991	-0.00428697	-0.00278758	-0.0100179		267.5	-0.00245156	-0.00186521	0.00378956	0.00137484	0.00309687	0.00490203	-0.000812381
268	-0.0061094	-0.000865432	-0.00063014	-0.00490139	-0.00406324	-0.00286709	-0.0100077		268	-0.00250774	-0.00228367	0.00401783	0.00142231	0.00277044	0.00481169	-0.000487333
268.5	-0.00627924	-0.00111134	-0.00100993	-0.0049094	-0.00387709	-0.00295665	-0.00995882		268.5	-0.00257229	-0.002765	0.00417312	0.00145078	0.00246854	0.00478852	-0.000130017
269	-0.00648559	-0.001427	-0.00141456	-0.00492356	-0.00373369	-0.00305601	-0.00987432		269	-0.00265141	-0.00329342	0.00423263	0.00145413	0.00221051	0.00483656	0.000257729
269.5	-0.00672079	-0.00179645	-0.00183619	-0.00494289	-0.00363587	-0.00316517	-0.00975864		269.5	-0.00274611	-0.00384565	0.00417804	0.0014283	0.0020078	0.00495443	0.000675738
270	-0.00697574	-0.00220093	-0.00226629	-0.00496589	-0.00358396	-0.00328415	-0.00961751		270	-0.00285255	-0.00438924	0.00399807	0.00136997	0.00186384	0.00512925	0.00111924
270.5	-0.00724032	-0.00261983	-0.00269591	-0.00499053	-0.00357569	-0.00341283	-0.00945759		270.5	-0.00295997	-0.00488686	0.00369617	0.0012792	0.00177682	0.00534019	0.00158276
271	-0.00750389	-0.00303172	-0.0031161	-0.00501439	-0.00360636	-0.00355075	-0.00928609		271	-0.00305492	-0.00530011	0.00328335	0.00115825	0.00174087	0.00555941	0.00205328
271.5	-0.00775578	-0.00341551	-0.00351826	-0.00503479	-0.00366912	-0.00369688	-0.00911024		271.5	-0.00312084	-0.00559207	0.0027823	0.00101189	0.00175033	0.00575699	0.00251428
272	-0.0079857	-0.00375152	-0.00389462	-0.00504889	-0.00375543	-0.00384961	-0.00893694		272	-0.00314069	-0.00573251	0.0022212	0.000848214	0.00180245	0.00590487	0.00294645
272.5	-0.00818416	-0.00402237	-0.00423863	-0.00505392	-0.00385566	-0.00400668	-0.00877227		272.5	-0.00309927	-0.00570034	0.00163055	0.000675987	0.00189787	0.00597875	0.00332954
273	-0.0083428	-0.00421381	-0.00454523	-0.00504736	-0.00395972	-0.00416532	-0.00862128		273	-0.00298463	-0.00548683	0.00103908	0.000504673	0.00204167	0.00596365	0.00364706
273.5	-0.00845461	-0.00431517	-0.00481105	-0.00502712	-0.00405778	-0.00432251	-0.00848772		273.5	-0.00279048	-0.00509733	0.000469438	0.000341417	0.00224259	0.00585318	0.00388635
274	-0.00851415	-0.00431971	-0.00503449	-0.00499169	-0.00414088	-0.00447517	-0.00837409		274	-0.00251513	-0.00455099	-6.16105e-05	0.000193667	0.00251052	0.0056516	0.00404152
274.5	-0.00851766	-0.00422468	-0.0052156	-0.00494023	-0.00420139	-0.00462058	-0.00828166		274.5	-0.00216337	-0.00387628	-0.000546456	6.58026e-05	0.0028545	0.0053721	0.00411243
275	-0.0084631	-0.00403117	-0.00535595	-0.00487267	-0.00423341	-0.00475658	-0.00821067		275	-0.00174453	-0.00311089	-0.000982379	-3.99968e-05	0.00327873	0.00503353	0.00410405
275.5	-0.00835025	-0.00374389	-0.00545836	-0.00478966	-0.00423288	-0.00488185	-0.00816054		275.5	-0.00127141	-0.00229757	-0.0013728	-0.000121664	0.00378078	0.00465809	0.00402618
276	-0.00818068	-0.00337081	-0.00552659	-0.00469249	-0.00419755	-0.00499598	-0.00813014		276	-0.000758063	-0.00147781	-0.00172101	-0.000177679	0.00434997	0.00426974	0.00389168
276.5	-0.0079577	-0.00292278	-0.00556513	-0.00458304	-0.00412679	-0.00509954	-0.00811798		276.5	-0.000221195	-0.000689535	-0.00202972	-0.000205549	0.00496784	0.00388998	0.00371563
277	-0.00768627	-0.00241311	-0.0055789	-0.00446358	-0.00402129	-0.00519388	-0.00812239		277	0.000324655	3.77363e-05	-0.0023	-0.000202384	0.00560891	0.00353518	0.0035118
277.5	-0.00737281	-0.00185711	-0.00557309	-0.00433668	-0.00388273	-0.00528099	-0.00814163		277.5	0.000863879	0.000683112	-0.00252964	-0.000164516	0.006242	0.00321601	0.0032964
278	-0.00702503	-0.00127166	-0.00555303	-0.00420505	-0.00371347	-0.00536319	-0.00817385		278	0.00138069	0.00123507	-0.00271474	-8.82736e-05	0.00683591	0.00293665	0.00308461
278.5	-0.00665154	-0.000674713	-0.00552414	-0.00407151	-0.00351637	-0.00544287	-0.00821713		278.5	0.00185855	0.00168812	-0.00284948	2.98974e-05	0.00736255	0.00269532	0.00289087
279	-0.00626153	-8.47813e-05	-0.00549181	-0.00393883	-0.00329463	-0.00552219	-0.00826934		279	0.00228189	0.00204174	-0.00293352	0.00019055	0.00779845	0.00248444	0.00272743
279.5	-0.00586435	0.000479687	-0.00546143	-0.00380975	-0.00305186	-0.00560291	-0.00832807		279.5	0.00263406	0.00229584	-0.00297115	0.00039156	0.00812928	0.00229568	0.00260625
280	-0.00546912	0.00100092	-0.00543824	-0.00368686	-0.00279218	-0.00568625	-0.00839056		280	0.00289985	0.00244936	-0.00297261	0.000627795	0.00834963	0.00211951	0.00253587
280.5	-0.00508434	0.00146249	-0.00542725	-0.00357259	-0.00252043	-0.0057728	-0.0084537		280.5	0.00306552	0.00250074	-0.00295351	0.000889158	0.00846333	0.00194873	0.00252121
281	-0.00471759	0.00184996	-0.00543308	-0.00346909	-0.00224227	-0.0058626	-0.00851398		281	0.00312247	0.00244863	-0.00293561	0.00116334	0.00848048	0.00177971	0.00256479
281.5	-0.00437527	0.00215147	-0.00545971	-0.00337809	-0.00196432	-0.00595514	-0.00856762		281.5	0.00306728	0.00229436	-0.00294196	0.00143385	0.00841372	0.00161173	0.00266462
282	-0.00406255	0.00235818	-0.00551025	-0.00330083	-0.00169414	-0.00604947	-0.00861064		282	0.00290208	0.00204534	-0.00299187	0.00168469	0.0082757	0.0014488	0.00281602
282.5	-0.00378326	0.00246463	-0.00558667	-0.00323787	-0.00144	-0.00614435	-0.00863903		282.5	0.00263725	0.00171548	-0.00309765	0.00189973	0.00807663	0.00129787	0.00300891
283	-0.00353999	0.00246881	-0.00568955	-0.00318895	-0.0012106	-0.00623829	-0.00864888		283	0.00228928	0.00132864	-0.00326301	0.00206608	0.00782235	0.00116714	0.00323326
283.5	-0.00333416	0.00237219	-0.00581792	-0.00315293	-0.00101461	-0.00632966	-0.00863653		283.5	0.00187994	0.000914682	-0.0034813	0.00217497	0.00751401	0.00106461	0.00347489
284	-0.0031661	0.00217944	-0.00596912	-0.00312774	-0.000860103	-0.00641679	-0.00859871		284	0.00143561	0.000507209	-0.0037372	0.00222385	0.00715005	0.000998313	0.00371951
284.5	-0.00303519	0.00189816	-0.00613878	-0.00311043	-0.0007541	-0.00649803	-0.00853264		284.5	0.000986854	0.000139875	-0.00401055	0.00221705	0.0067298	0.000975014	0.00395244
285	-0.00293985	0.0015384	-0.00632091	-0.00309732	-0.000702036	-0.00657182	-0.00843618		285	0.000565926	-0.000159356	-0.00428008	0.00216603	0.00625546	0.00100008	0.00415949
285.5	-0.00287761	0.00111227	-0.00650806	-0.00308414	-0.000707445	-0.00663682	-0.00830788		285.5	0.00020494	-0.00036933	-0.00452694	0.00208785	0.00573552	0.00107576	0.00432903
286	-0.00284509	0.000633428	-0.00669161	-0.00306633	-0.000771753	-0.00669196	-0.00814709		286	-6.79178e-05	-0.000480328	-0.00473645	0.0020031	0.00518664	0.001203	0.00445228
286.5	-0.00283801	0.000116693	-0.00686214	-0.0030393	-0.000894257	-0.00673659	-0.00795407		286.5	-0.000229078	-0.000493117	-0.0049006	0.00193385	0.00463327	0.00138016	0.00452588
287	-0.00285119	-0.000422409	-0.00700981	-0.00299867	-0.00107226	-0.00677054	-0.0077301		287	-0.000260837	-0.000419851	-0.0050158	0.00190152	0.0041059	0.00160372	0.00455214
287.5	-0.00287873	-0.000968032	-0.00712485	-0.00294051	-0.00130132	-0.00679419	-0.0074776		287.5	-0.000156472	-0.000278602	-0.00508224	0.00192129	0.0036364	0.0018676	0.00453796
288	-0.00291417	-0.00150443	-0.00719802	-0.00286155	-0.00157562	-0.00680845	-0.00720018		288	8.36245e-05	-9.38811e-05	-0.00510145	0.00200264	0.00325451	0.00216634	0.00449672
288.5	-0.00295085	-0.00201639	-0.00722107	-0.00275932	-0.00188832	-0.00681471	-0.00690269		288.5	0.000449075	0.000108391	-0.00507372	0.00214605	0.00298419	0.00249275	0.00444541
289	-0.00298228	-0.00248974	-0.00718721	-0.00263223	-0.00223192	-0.00681475	-0.00659122		289	0.000924357	0.000304682	-0.00499848	0.00234605	0.00283791	0.00284103	0.00440319
289.5	-0.00300266	-0.00291184	-0.00709151	-0.00247964	-0.00259862	-0.00681052	-0.00627297		289.5	0.00148888	0.000475567	-0.00487253	0.00259	0.00281729	0.00320569	0.00438605
290	-0.00300728	-0.00327215	-0.00693123	-0.00230198	-0.00298057	-0.00680397	-0.005956		290	0.00211937	0.000607925	-0.00469369	0.00286331	0.00291059	0.00358208	0.00440599
290.5	-0.00299301	-0.00356267	-0.00670611	-0.00210075	-0.00337007	-0.00679682	-0.00564897		290.5	0.00279094	0.000693952	-0.0044611	0.00315162	0.00309812	0.00396481	0.00446672
291	-0.0029585	-0.00377843	-0.00641854	-0.00187861	-0.00375975	-0.00679045	-0.00536069		291	0.00347661	0.000731851	-0.00417547	0.00344359	0.00335382	0.00434944	0.0045628
291.5	-0.00290438	-0.0039177	-0.00607352	-0.00163944	-0.00414268	-0.00678572	-0.00509968		291.5	0.00414901	0.000723051	-0.00384197	0.00373432	0.00365021	0.0047294	0.00468047
292	-0.00283314	-0.00398216	-0.00567865	-0.00138837	-0.00451248	-0.00678298	-0.00487371		292	0.00477879	0.000670393	-0.00346933	0.00402356	0.00396211	0.00509644	0.00479948
292.5	-0.00274888	-0.00397671	-0.00524385	-0.0011317	-0.00486338	-0.00678214	-0.00468935		292.5	0.00533651	0.000575479	-0.00307131	0.00431661	0.00426884	0.005441	0.00489837
293	-0.00265693	-0.00390919	-0.00478095	-0.000876837	-0.00519037	-0.00678277	-0.00455163		293	0.00579262	0.000437262	-0.0026636	0.00461906	0.00455677	0.00575207	0.00495661
293.5	-0.00256328	-0.00378986	-0.00430325	-0.000632006	-0.00548917	-0.00678433	-0.00446374		293.5	0.00612125	0.0002557	-0.00226503	0.00493396	0.00481643	0.00601859	0.00496266
294	-0.00247411	-0.00363072	-0.00382488	-0.000405923	-0.00575637	-0.00678639	-0.00442698		294	0.00630315	2.72955e-05	-0.00189582	0.00525918	0.00504068	0.00622874	0.00491217
294.5	-0.00239526	-0.00344481	-0.00336021	-0.000207335	-0.00598939	-0.0067888	-0.00444071		294.5	0.00632718	-0.00024925	-0.0015749	0.00558551	0.00522282	0.00637189	0.00481301
295	-0.00233191	-0.00324541	-0.00292315	-4.44968e-05	-0.00618651	-0.00679183	-0.00450251		295	0.00619236	-0.000573467	-0.00131666	0.00589795	0.00535616	0.00643932	0.00468132
295.5	-0.0022883	-0.00304544	-0.00252662	7.53611e-05	-0.00634677	-0.00679627	-0.0046084		295.5	0.00590912	-0.000940476	-0.00113035	0.00617787	0.00542975	0.00642274	0.00453702
296	-0.00226774	-0.00285682	-0.00218197	0.000146526	-0.00646994	-0.00680337	-0.00475312		296	0.00549874	-0.00133966	-0.00101868	0.00640635	0.00543093	0.00631762	0.00440121
296.5	-0.00227264	-0.00269009	-0.00189864	0.00016519	-0.00655641	-0.00681471	-0.00493043		296.5	0.00498852	-0.00175684	-0.00097565	0.00656842	0.00534627	0.00612112	0.00428985
297	-0.00230474	-0.00255412	-0.0016838	0.000129685	-0.00660705	-0.006832	-0.00513338		297	0.00441084	-0.00217499	-0.00098864	0.00665714	0.00516551	0.00583527	0.00421299
297.5	-0.0023653	-0.002456	-0.0015423	4.05423e-05	-0.0066232	-0.0068568	-0.00535462		297.5	0.00379864	-0.00257421	-0.00103645	0.00667388	0.0048831	0.00546584	0.00417085
298	-0.00245532	-0.00240098	-0.00147654	-9.96283e-05	-0.00660655	-0.00689027	-0.0055866		298	0.00318178	-0.002935	-0.00109661	0.0066273	0.00450004	0.00502429	0.00415802
298.5	-0.00257565	-0.00239256	-0.00148659	-0.000286416	-0.00655918	-0.00693292	-0.00582179		298.5	0.00258499	-0.00324195	-0.0011473	0.00653127	0.0040257	0.00452775	0.00416348
299	-0.00272703	-0.00243252	-0.0015703	-0.000514001	-0.00648354	-0.00698441	-0.00605291		299	0.00202548	-0.00348336	-0.00117013	0.00640136	0.00347637	0.0039987	0.00417678
299.5	-0.00290995	-0.00252104	-0.00172344	-0.000775597	-0.00638252	-0.00704349	-0.00627311		299.5	0.00151441	-0.00365172	-0.0011537	0.00625047	0.00287467	0.00346498	0.00419136
300	-0.0031245	-0.00265677	-0.00193992	-0.0010639	-0.00625953	-0.00710799	-0.00647619		300	0.00105623	-0.00374512	-0.00109388	0.00608687	0.00224734	0.00295537	0.00420517
300.5	-0.0033701	-0.00283694	-0.00221201	-0.00137149	-0.00611846	-0.00717495	-0.00665691		300.5	0.000651884	-0.00376588	-0.000994318	0.00591343	0.00162221	0.0025008	0.00422395
301	-0.00364525	-0.00305739	-0.00253054	-0.00169113	-0.00596376	-0.00724079	-0.00681117		301	0.00029953	-0.00372329	-0.000865957	0.0057269	0.00102655	0.00212931	0.00425629
301.5	-0.00394731	-0.00331267	-0.00288519	-0.00201597	-0.00580036	-0.00730159	-0.00693632		301.5	-1.49796e-06	-0.00362626	-0.000723174	0.00552173	0.000487051	0.00186482	0.00431536
302	-0.0042724	-0.00359621	-0.00326476	-0.00233973	-0.00563354	-0.00735345	-0.00703133		302	-0.000251048	-0.00348693	-0.000580704	0.00529068	2.78614e-05	0.00172405	0.00441138
302.5	-0.0046154	-0.0039004	-0.00365755	-0.00265668	-0.00546882	-0.00739273	-0.00709693		302.5	-0.000447764	-0.00331696	-0.00045264	0.00502689	-0.000331335	0.00171505	0.00455035
303	-0.0049701	-0.00421684	-0.00405172	-0.00296171	-0.00531169	-0.00741641	-0.00713564		303	-0.000588822	-0.0031284	-0.000349281	0.00472741	-0.000575909	0.00183767	0.004732
303.5	-0.00532939	-0.00453654	-0.00443567	-0.00325036	-0.00516739	-0.00742233	-0.00715164		303.5	-0.000672033	-0.00293146	-0.000276984	0.00439293	-0.000695814	0.00208259	0.00494843
304	-0.00568561	-0.00485017	-0.0047985	-0.00351882	-0.0050407	-0.00740938	-0.00715059		304	-0.000696654	-0.0027335	-0.000237296	0.00402879	-0.00068801	0.00243245	0.0051837
304.5	-0.00603088	-0.00514827	-0.00513036	-0.00376403	-0.00493563	-0.00737765	-0.00713929		304.5	-0.000666517	-0.00254079	-0.000229523	0.00364239	-0.000556305	0.00286354	0.0054176
305	-0.00635746	-0.00542153	-0.00542283	-0.00398376	-0.0048553	-0.00732846	-0.00712523		305	-0.000590057	-0.00235798	-0.000250585	0.00324328	-0.000309874	0.00334975	0.00562886
305.5	-0.00665803	-0.00566097	-0.0056691	-0.00417673	-0.00480174	-0.00726427	-0.00711619		305.5	-0.000479338	-0.00218914	-0.000297781	0.00284201	3.61601e-05	0.00386337	0.00579612
306	-0.00692597	-0.00585818	-0.00586419	-0.00434266	-0.0047758	-0.00718864	-0.00711972		306	-0.000349313	-0.00203628	-0.000369431	0.00244608	0.000462349	0.00437609	0.005902
306.5	-0.00715554	-0.00600552	-0.00600497	-0.00448227	-0.00477716	-0.00710594	-0.00714278		306.5	-0.000215965	-0.001901	-0.000466065	0.00206085	0.000947373	0.00486207	0.00593626
307	-0.00734199	-0.00609632	-0.00609014	-0.0045973	-0.00480429	-0.00702112	-0.0071913		307	-9.41214e-05	-0.00178407	-0.000591067	0.00168705	0.00146857	0.00529727	0.00589331
307.5	-0.00748168	-0.00612515	-0.00612007	-0.00469024	-0.00485456	-0.00693937	-0.00726998		307.5	4.70392e-06	-0.00168585	-0.000748561	0.00132266	0.00200376	0.00566169	0.0057747
308	-0.00757214	-0.00608806	-0.00609671	-0.0047642	-0.00492437	-0.00686575	-0.00738203		308	7.48533e-05	-0.0016028	-0.000942571	0.000962383	0.00253198	0.0059365	0.00558567
308.5	-0.00761208	-0.00598283	-0.00602336	-0.00482257	-0.00500924	-0.00680481	-0.00752909		308.5	0.000115451	-0.00153066	-0.00117388	0.000601903	0.00303314	0.00610598	0.00533537
309	-0.00760146	-0.00580927	-0.00590455	-0.00486871	-0.00510409	-0.00676026	-0.00771119		309	0.000128953	-0.00146347	-0.0014412	0.000237463	0.00349012	0.00615587	0.00503234
309.5	-0.00754152	-0.00556936	-0.0057459	-0.00490565	-0.00520339	-0.00673466	-0.00792677		309.5	0.00012231	-0.00139475	-0.00173689	-0.00013019	0.0038873	0.00607652	0.00468575
310	-0.00743482	-0.00526745	-0.00555401	-0.00493585	-0.00530142	-0.00672924	-0.00817274		310	0.000104178	-0.00131964	-0.00204864	-0.000494218	0.00421356	0.00586354	0.00430198
310.5	-0.00728519	-0.0049102	-0.00533636	-0.00496107	-0.0053925	-0.00674382	-0.00844457		310.5	8.21936e-05	-0.00123547	-0.00235936	-0.000843465	0.00446302	0.00551795	0.00388588
311	-0.00709777	-0.00450651	-0.00510123	-0.00498235	-0.00547127	-0.00677682	-0.00873643		311	6.29255e-05	-0.00114277	-0.00265089	-0.00116215	0.00463446	0.00504953	0.00344068
311.5	-0.00687886	-0.00406714	-0.00485755	-0.00500005	-0.00553287	-0.00682551	-0.00904142		311.5	5.00268e-05	-0.00104807	-0.0029029	-0.00143229	0.00473379	0.00447666	0.00296998
312	-0.0066358	-0.00360437	-0.00461472	-0.00501404	-0.00557317	-0.00688626	-0.00935171		312	4.35562e-05	-0.000961396	-0.00309662	-0.00163459	0.00477426	0.00382796	0.00248033
312.5	-0.00637675	-0.00313139	-0.00438234	-0.00502392	-0.00558889	-0.00695495	-0.00965893		312.5	4.09554e-05	-0.000895781	-0.00321744	-0.00175421	0.00477285	0.00313778	0.00197898
313	-0.00611049	-0.00266165	-0.00416984	-0.00502929	-0.00557768	-0.0070274	-0.00995436		313	3.79711e-05	-0.000863647	-0.00325529	-0.00178015	0.00474907	0.00244517	0.00148092
313.5	-0.00584603	-0.00220829	-0.00398608	-0.00502988	-0.00553816	-0.00709978	-0.0102294		313.5	2.88896e-05	-0.000877107	-0.00320613	-0.00170814	0.00472331	0.0017913	0.00100307
314	-0.0055924	-0.00178346	-0.00383889	-0.00502577	-0.00546986	-0.00716896	-0.0104759		314	8.32045e-06	-0.000941617	-0.00307106	-0.00154103	0.00471155	0.00121451	0.000565673
314.5	-0.00535825	-0.00139786	-0.00373463	-0.00501743	-0.00537315	-0.00723276	-0.0106865		314.5	-2.58115e-05	-0.00105507	-0.00285623	-0.0012871	0.0047259	0.000746171	0.000189373
315	-0.0051516	-0.0010603	-0.00367775	-0.00500571	-0.00524907	-0.00729004	-0.010855		315	-7.46628e-05	-0.00120671	-0.00257196	-0.000961887	0.00476936	0.00040806	-0.000105979
315.5	-0.00497951	-0.000777493	-0.0036705	-0.00499171	-0.00509922	-0.00734067	-0.0109763		315.5	-0.000135717	-0.00137899	-0.00223187	-0.000584342	0.00483641	0.000210493	-0.000305696
316	-0.0048479	-0.00055389	-0.00371275	-0.00497671	-0.00492567	-0.00738535	-0.0110473		316	-0.0002071	-0.00154847	-0.00185092	-0.00017559	0.00491479	0.000151862	-0.000401728
316.5	-0.00476128	-0.000391703	-0.00380191	-0.00496192	-0.00473084	-0.0074253	-0.011066		316.5	-0.000285835	-0.00168868	-0.00144325	0.000242306	0.00498708	0.000220679	-0.000392099
317	-0.00472261	-0.000290965	-0.00393312	-0.00494836	-0.00451747	-0.00746195	-0.0110323		317	-0.000371824	-0.00177473	-0.00102323	0.000648261	0.00503455	0.000395981	-0.000284576
317.5	-0.00473318	-0.000249643	-0.00409946	-0.00493676	-0.00428867	-0.0074966	-0.0109472		317.5	-0.000467726	-0.00178812	-0.000603558	0.00102314	0.00504223	0.000652897	-9.17762e-05
318	-0.00479256	-0.000263775	-0.0042924	-0.00492746	-0.00404792	-0.00753008	-0.0108134		318	-0.000578873	-0.00172061	-0.000195668	0.00135061	0.0050025	0.000966997	0.000168898
318.5	-0.00489851	-0.000327596	-0.00450222	-0.00492035	-0.0037992	-0.00756261	-0.0106345		318.5	-0.000712483	-0.00157602	0.00018864	0.00161582	0.00491863	0.0013168	0.000478487
319	-0.00504708	-0.000433664	-0.00471859	-0.00491499	-0.00354699	-0.00759368	-0.0104151		319	-0.000874266	-0.00136874	0.000538683	0.00180639	0.00480529	0.0016857	0.000819699
319.5	-0.00523272	-0.000573001	-0.00493108	-0.00491056	-0.00329628	-0.00762209	-0.0101605		319.5	-0.00106746	-0.00112136	0.000842548	0.00191055	0.00468707	0.00206387	0.00117751
320	-0.00544841	-0.00073527	-0.00512965	-0.00490605	-0.00305253	-0.00764613	-0.00987711		320	-0.00128874	-0.000862115	0.00108921	0.00191903	0.0045947	0.00244943	0.00154215
320.5	-0.00568597	-0.000909025	-0.00530507	-0.00490021	-0.00282142	-0.00766381	-0.00957163		320.5	-0.00152676	-0.000617638	0.00126658	0.00182457	0.00455908	0.00284316	0.001907
321	-0.00593637	-0.00108206	-0.00544934	-0.00489173	-0.00260866	-0.00767319	-0.00925152		321	-0.00176263	-0.000407285	0.00136424	0.00162404	0.00460421	0.00324721	0.00226978
321.5	-0.00619011	-0.00124187	-0.00555587	-0.00487923	-0.00241956	-0.00767263	-0.00892473		321.5	-0.00197264	-0.000240863	0.00137375	0.00131855	0.00474329	0.00366075	0.00262829
322	-0.00643761	-0.00137621	-0.00561976	-0.0048613	-0.00225865	-0.00766105	-0.00859957		322	-0.00213144	-0.000116629	0.00129165	0.000915324	0.00497459	0.00408077	0.0029786
322.5	-0.00666969	-0.00147372	-0.00563782	-0.00483656	-0.00212928	-0.00763817	-0.00828463		322.5	-0.00221555	-2.30156e-05	0.00111827	0.000429084	0.00528122	0.00449768	0.00331247
323	-0.00687792	-0.00152463	-0.00560866	-0.00480367	-0.00203322	-0.00760451	-0.00798846		323	-0.00220764	5.94991e-05	0.000859356	-0.000116866	0.00563452	0.00489628	0.00361702
323.5	-0.00705497	-0.00152132	-0.00553266	-0.0047614	-0.00197051	-0.00756147	-0.00771933		323.5	-0.00209843	0.000152478	0.000526838	-0.000693362	0.00599807	0.00525828	0.00387785
324	-0.00719488	-0.00145889	-0.00541182	-0.00470867	-0.00193927	-0.00751117	-0.00748489		324	-0.00189076	0.000274511	0.000135966	-0.00126452	0.00633721	0.00556261	0.00407538
324.5	-0.0072933	-0.00133551	-0.00524968	-0.00464461	-0.00193586	-0.00745629	-0.00729178		324.5	-0.00159725	0.000438092	-0.000293724	-0.0017929	0.00662112	0.00579263	0.00419214
325	-0.00734751	-0.00115255	-0.00505112	-0.00456864	-0.00195516	-0.00739985	-0.00714535		325	-0.0012382	0.000648319	-0.000741363	-0.00224194	0.00683013	0.00593438	0.00421284
325.5	-0.0073565	-0.000914536	-0.00482212	-0.00448051	-0.00199097	-0.00734494	-0.00704928		325.5	-0.000840675	0.000902097	-0.00118653	-0.00257937	0.00695613	0.00597988	0.00412908
326	-0.00732091	-0.000628888	-0.00456949	-0.00438032	-0.00203657	-0.00729451	-0.00700541		326	-0.000433282	0.00118979	-0.00161056	-0.00278099	0.00700252	0.0059267	0.00393897
326.5	-0.00724293	-0.000305483	-0.00430064	-0.00426854	-0.00208534	-0.00725111	-0.00701363		326.5	-4.55255e-05	0.00149561	-0.00199784	-0.00283534	0.00698315	0.00577935	0.0036488
327	-0.00712617	4.38826e-05	-0.00402332	-0.00414592	-0.00213127	-0.00721677	-0.00707179		327	0.000298794	0.00180476	-0.00233381	-0.00274162	0.00691345	0.00554677	0.00327284
327.5	-0.00697549	0.000406081	-0.00374533	-0.00401341	-0.00216952	-0.00719289	-0.00717581		327.5	0.000580689	0.00210273	-0.00261009	-0.00251425	0.00680862	0.00524038	0.00283036
328	-0.00679683	0.000767226	-0.00347436	-0.00387211	-0.00219668	-0.00718016	-0.00731987		328	0.000788019	0.0023773	-0.00282094	-0.00217858	0.00667793	0.0048726	0.00234702
328.5	-0.00659704	0.0011132	-0.00321779	-0.00372309	-0.00221098	-0.00717861	-0.0074966		328.5	0.000915728	0.00262014	-0.00296432	-0.00176786	0.0065231	0.00445521	0.00184942
329	-0.00638367	0.00143011	-0.00298257	-0.00356735	-0.00221226	-0.00718766	-0.00769745		329	0.000965102	0.0028249	-0.00303901	-0.00131892	0.00633854	0.00399958	0.00136631
329.5	-0.0061647	0.00170463	-0.00277517	-0.00340575	-0.0022018	-0.00720625	-0.00791296		329.5	0.000943806	0.00299049	-0.00304705	-0.000867088	0.00611182	0.00351513	0.000923578
330	-0.0059483	0.00192432	-0.00260145	-0.00323902	-0.00218203	-0.00723295	-0.00813318		330	0.000861108	0.00311592	-0.00299123	-0.00044115	0.00582864	0.00301012	0.000543696
330.5	-0.00574249	0.00207795	-0.00246669	-0.00306778	-0.00215617	-0.00726617	-0.00834805		330.5	0.000726681	0.00319956	-0.00287621	-6.0035e-05	0.00547804	0.00249439	0.000244326
331	-0.00555486	0.00215571	-0.00237543	-0.00289261	-0.00212787	-0.00730424	-0.00854776		331	0.000548009	0.0032397	-0.00270759	0.000269951	0.00505556	0.00197817	3.75514e-05
331.5	-0.00539213	0.00214956	-0.0023314	-0.00271419	-0.00210088	-0.00734562	-0.00872318		331.5	0.00033117	0.00323179	-0.00249374	0.000554529	0.0045657	0.00147499	-6.93058e-05
332	-0.00525991	0.00205358	-0.00233735	-0.00253332	-0.00207878	-0.00738895	-0.00886616		332	7.85673e-05	0.00316856	-0.00224556	0.000808119	0.00402403	0.00100029	-7.44431e-05
332.5	-0.00516233	0.00186432	-0.00239482	-0.00235105	-0.00206487	-0.00743318	-0.00896994		332.5	-0.000210702	0.00304146	-0.00197729	0.00105083	0.00345266	0.000571999	2.13055e-05
333	-0.00510184	0.00158115	-0.00250395	-0.00216863	-0.00206206	-0.00747752	-0.00902938		333	-0.000537246	0.00284082	-0.00170149	0.00130144	0.00287922	0.000208896	0.000214763
333.5	-0.00507915	0.00120657	-0.00266323	-0.00198753	-0.00207292	-0.00752151	-0.00904118		333.5	-0.000900417	0.00255968	-0.00143259	0.00157395	0.00233067	-7.05374e-05	0.000502607
334	-0.00509314	0.000746398	-0.00286932	-0.00180928	-0.00209966	-0.00756481	-0.00900397		334	-0.00129442	0.00219497	-0.00118308	0.00187371	0.00182985	-0.000252995	0.000879967
334.5	-0.00514108	0.00020981	-0.00311694	-0.00163543	-0.00214426	-0.00760722	-0.00891831		334.5	-0.00170854	0.00174987	-0.000962407	0.00219609	0.00139137	-0.000329673	0.00133961
335	-0.00521882	-0.00039084	-0.00339884	-0.00146736	-0.00220847	-0.00764838	-0.00878654		335	-0.00212315	0.00123449	-0.000774698	0.00252772	0.00102299	-0.000299654	0.00187243
335.5	-0.00532111	-0.00104038	-0.00370599	-0.00130618	-0.00229382	-0.00768771	-0.00861252		335.5	-0.00251327	0.000665453	-0.000619886	0.00284927	0.000723958	-0.000168492	0.00246241
336	-0.00544198	-0.00172142	-0.00402779	-0.00115272	-0.00240158	-0.0077242	-0.00840126		336	-0.0028473	6.73175e-05	-0.000494171	0.00313956	0.000488974	5.13469e-05	0.00308843
336.5	-0.00557502	-0.00241506	-0.0043525	-0.00100747	-0.00253266	-0.0077563	-0.00815853		336.5	-0.00309203	-0.000532673	-0.000390859	0.00337981	0.000312646	0.000343678	0.00372498
337	-0.00571375	-0.0031018	-0.00466777	-0.000870722	-0.00268751	-0.00778189	-0.00789039		337	-0.0032152	-0.00110558	-0.000303357	0.00355701	0.000190344	0.000690143	0.00434264
337.5	-0.00585171	-0.00376242	-0.00496112	-0.00074261	-0.00286594	-0.00779828	-0.00760286		337.5	-0.00318855	-0.00162444	-0.000226689	0.00366567	0.000122203	0.00107234	0.004912
338	-0.00598268	-0.00437888	-0.00522066	-0.000623321	-0.00306707	-0.00780228	-0.00730159		338	-0.00299348	-0.00206629	-0.000157317	0.00370733	0.000112567	0.00147434	0.00540643
338.5	-0.00610064	-0.00493517	-0.00543558	-0.00051321	-0.00328916	-0.00779046	-0.00699172		338.5	-0.00262274	-0.00241368	-9.52133e-05	0.00369013	0.000168389	0.00188484	0.00580831
339	-0.00619976	-0.0054179	-0.00559675	-0.000412904	-0.0035296	-0.00775934	-0.00667788		339	-0.00208425	-0.00265832	-4.1895e-05	0.00362605	0.000299413	0.00229672	0.00610805
339.5	-0.00627438	-0.00581691	-0.00569713	-0.000323349	-0.00378485	-0.00770574	-0.0063643		339.5	-0.00139608	-0.00279864	-9.40941e-08	0.00353002	0.000511742	0.00270512	0.00630741
340	-0.00631898	-0.00612546	-0.00573218	-0.000245778	-0.00405051	-0.00762699	-0.00605506		340	-0.000589933	-0.00284129	2.78457e-05	0.00341693	0.000807507	0.00310808	0.00641688
340.5	-0.00632833	-0.00634047	-0.00570008	-0.000181617	-0.0043214	-0.00752129	-0.00575437		340.5	0.000295058	-0.00279934	4.08329e-05	0.00330032	0.00118155	0.00350296	0.00645525
341	-0.00629761	-0.00646237	-0.0056019	-0.000132346	-0.00459169	-0.00738783	-0.00546681		341	0.00121567	-0.00269086	4.00767e-05	0.00319058	0.00162165	0.00388557	0.00644481
341.5	-0.00622279	-0.00649498	-0.00544166	-9.93461e-05	-0.00485505	-0.00722698	-0.00519757		341.5	0.00212951	-0.00253607	3.01735e-05	0.00309564	0.0021084	0.0042488	0.00640656
342	-0.00610097	-0.00644512	-0.0052262	-8.37719e-05	-0.00510496	-0.00704023	-0.00495247		342	0.00299902	-0.0023544	1.73167e-05	0.00302156	0.0026171	0.00458117	0.00635892
342.5	-0.00593081	-0.00632222	-0.00496503	-8.6468e-05	-0.00533489	-0.00683017	-0.00473787		342.5	0.00379283	-0.00216407	8.68811e-06	0.00297053	0.00311943	0.00486689	0.00631236
343	-0.00571299	-0.00613785	-0.00466997	-0.000107958	-0.00553867	-0.00660028	-0.00456038		343	0.00448671	-0.00197977	1.18181e-05	0.00294625	0.00358603	0.00508714	0.00627041
343.5	-0.00545045	-0.00590515	-0.00435471	-0.000148496	-0.00571079	-0.00635475	-0.00442648		343.5	0.00506155	-0.00181483	3.0934e-05	0.00295078	0.00399181	0.00522407	0.0062278
344	-0.00514859	-0.0056383	-0.00403424	-0.000208169	-0.00584674	-0.0060982	-0.00434199		344	0.00550381	-0.00167563	6.94559e-05	0.00298619	0.0043149	0.00526167	0.00617502
344.5	-0.00481522	-0.00535195	-0.00372411	-0.000287014	-0.00594329	-0.00583548	-0.00431151		344.5	0.00580229	-0.00156984	0.000123784	0.00305458	0.00453967	0.00519039	0.00609838
345	-0.00446026	-0.00506067	-0.00343965	-0.000385114	-0.00599875	-0.00557142	-0.00433795		345	0.00594783	-0.00150256	0.00018616	0.00315515	0.0046564	0.00501023	0.00598665
345.5	-0.0040953	-0.00477839	-0.00319507	-0.000502632	-0.0060131	-0.00531064	-0.00442214		345.5	0.00593617	-0.00147999	0.000244198	0.00328496	0.00466264	0.00473187	0.00583428
346	-0.00373298	-0.00451796	-0.00300266	-0.00063977	-0.00598805	-0.00505747	-0.00456256		346	0.00576469	-0.00150696	0.000282787	0.00343503	0.00456222	0.00437714	0.00564215
346.5	-0.00338624	-0.00429073	-0.0028719	-0.000796633	-0.00592693	-0.00481578	-0.00475529		346.5	0.00544047	-0.00158801	0.000286564	0.00359051	0.0043618	0.00397641	0.00541976
347	-0.0030676	-0.00410616	-0.00280886	-0.000973012	-0.00583443	-0.00458891	-0.00499411		347	0.00497811	-0.00172722	0.000241075	0.00372925	0.00407102	0.00356504	0.00518347
347.5	-0.0027885	-0.00397163	-0.00281569	-0.00116814	-0.00571633	-0.00437957	-0.00527082		347.5	0.00440057	-0.00192604	0.000136789	0.00382755	0.00369966	0.00317898	0.00495361
348	-0.00255867	-0.00389223	-0.0028904	-0.00138042	-0.00557904	-0.00418971	-0.00557558		348	0.00373809	-0.00218208	-2.896e-05	0.00386056	0.00326003	0.00284947	0.00474894
348.5	-0.00238578	-0.00387068	-0.00302689	-0.00160726	-0.00542916	-0.00402042	-0.00589742		348.5	0.00302613	-0.00248842	-0.000249122	0.00380766	0.00276401	0.00259919	0.00458401
349	-0.00227518	-0.00390737	-0.00321536	-0.00184494	-0.00527306	-0.0038718	-0.00622474		349	0.00230171	-0.00283351	-0.000511016	0.00365659	0.00222501	0.00244212	0.00446523
349.5	-0.00222978	-0.00400038	-0.00344287	-0.00208871	-0.00511649	-0.00374288	-0.00654588		349.5	0.00159824	-0.00320357	-0.000792788	0.00340647	0.00165844	0.00238203	0.00438921
350	-0.00225015	-0.00414561	-0.00369419	-0.00233288	-0.00496438	-0.00363154	-0.00684957		350	0.000943778	-0.00357949	-0.00106948	0.00306905	0.0010822	0.00241589	0.00434544
350.5	-0.00233464	-0.00433689	-0.00395276	-0.00257121	-0.0048206	-0.00353463	-0.00712542		350.5	0.000356708	-0.00394133	-0.00131377	0.00266585	0.000518448	0.00253642	0.00431819
351	-0.00247953	-0.00456626	-0.0042017	-0.0027973	-0.00468805	-0.00344807	-0.00736434		351	-0.000152701	-0.00426753	-0.00150035	0.00222492	-9.96995e-06	0.00273486	0.00429131
351.5	-0.00267933	-0.00482405	-0.00442479	-0.00300503	-0.00456868	-0.00336716	-0.00755892		351.5	-0.000584085	-0.00453848	-0.00160787	0.00177732	-0.0004783	0.00300611	0.00425086
352	-0.00292693	-0.00509927	-0.00460733	-0.00318901	-0.00446369	-0.00328692	-0.00770378		352	-0.000943737	-0.00473741	-0.00162172	0.00135011	-0.00086365	0.00334783	0.00419254
352.5	-0.0032139	-0.0053798	-0.00473678	-0.00334496	-0.00437371	-0.0032026	-0.00779576		352.5	-0.00124068	-0.0048509	-0.00153541	0.000964884	-0.00114669	0.00375983	0.00411883
353	-0.00353071	-0.00565284	-0.00480323	-0.00347	-0.00429903	-0.0031101	-0.00783419		353	-0.00148626	-0.00487128	-0.00135251	0.000633844	-0.00131435	0.00424471	0.00403939
353.5	-0.00386704	-0.00590532	-0.00479963	-0.00356277	-0.00423971	-0.00300646	-0.00782088		353.5	-0.00168786	-0.00479575	-0.00108268	0.000361232	-0.00135976	0.00480378	0.00397058
354	-0.00421213	-0.00612444	-0.0047218	-0.00362342	-0.00419569	-0.0028902	-0.00776011		354	-0.00184873	-0.00462721	-0.000743529	0.000145561	-0.0012833	0.00543471	0.00392983
354.5	-0.00455515	-0.00629817	-0.00456834	-0.00365351	-0.00416682	-0.00276157	-0.00765843		354.5	-0.00196552	-0.00437083	-0.000354224	-2.01918e-05	-0.00109039	0.00612861	0.00393255
355	-0.00488564	-0.00641593	-0.00434034	-0.00365574	-0.00415279	-0.00262261	-0.00752431		355	-0.00203075	-0.00403522	6.52752e-05	-0.000143745	-0.000792761	0.00687043	0.0039873
355.5	-0.00519399	-0.00646912	-0.00404109	-0.00363373	-0.00415313	-0.0024771	-0.00736768		355.5	-0.00203406	-0.00363016	0.000497818	-0.00023314	-0.000404572	0.00763617	0.0040962
356	-0.00547184	-0.00645164	-0.00367584	-0.00359169	-0.00416705	-0.00233029	-0.00719933		356	-0.00196652	-0.00316678	0.000930523	-0.000294132	5.84149e-05	0.00839635	0.00425028
356.5	-0.00571246	-0.00636033	-0.00325145	-0.00353416	-0.00419344	-0.00218856	-0.00703033		356.5	-0.0018236	-0.00265767	0.00135547	-0.000332413	0.000579462	0.00911704	0.00443249
357	-0.00591109	-0.00619515	-0.00277619	-0.00346579	-0.00423081	-0.00205902	-0.00687134		357	-0.00160885	-0.00211553	0.00176893	-0.000353763	0.00114265	0.00976383	0.00461852
357.5	-0.00606504	-0.0059593	-0.00225952	-0.00339119	-0.00427733	-0.00194908	-0.00673207		357.5	-0.00133577	-0.00155766	0.00216799	-0.000365006	0.00173256	0.0103046	0.00478132
358	-0.00617375	-0.00565897	-0.00171187	-0.00331478	-0.00433089	-0.00186597	-0.00662084		358	-0.00102588	-0.00100529	0.00254777	-0.000376708	0.00233432	0.0107167	0.00489365
358.5	-0.00623866	-0.00530302	-0.00114443	-0.00324077	-0.00438919	-0.00181644	-0.00654423		358.5	-0.000708255	-0.00048239	0.00289976	-0.000403006	0.00293509	0.0109854	0.0049324
359	-0.00626301	-0.00490236	-0.000568937	-0.00317303	-0.00444986	-0.00180641	-0.00650694		359	-0.000412702	-1.54265e-05	0.00321103	-0.000459484	0.00352059	0.0111063	0.0048805
359.5	-0.00625148	-0.00446935	2.62762e-06	-0.00311509	-0.00451051	-0.00184071	-0.00651179		359.5	-0.000167204	0.000366632	0.00346521	-0.000562669	0.00407728	0.0110844	0.00472986
360	-0.00620983	-0.00401693	0.000558311	-0.00306998	-0.00456884	-0.00192288	-0.00655989		360	7.84907e-06	0.000636408	0.00364643	-0.00072514	0.00459071	0.0109324	0.00448034
360.5	-0.00614454	-0.00355797	0.00108651	-0.00304023	-0.00462259	-0.00205502	-0.00665079		360.5	0.000100695	0.000770648	0.00374398	-0.000953881	0.00504586	0.0106667	0.00414022
361	-0.00606247	-0.00310453	0.00157624	-0.00302764	-0.00466957	-0.00223765	-0.00678278		361	0.000112082	0.000754794	0.00375427	-0.00124792	0.00542666	0.0103023	0.00372208
361.5	-0.00597049	-0.00266729	0.00201744	-0.00303326	-0.00470751	-0.00246954	-0.00695311		361.5	5.278e-05	0.00058516	0.00368678	-0.00159825	0.00571672	0.00985192	0.00324198
362	-0.00587528	-0.00225518	0.00240111	-0.00305726	-0.00473409	-0.00274767	-0.00715817		362	-5.92622e-05	0.000268723	0.00355866	-0.00198544	0.00590031	0.00932358	0.00271604
362.5	-0.00578313	-0.00187515	0.00271946	-0.00309894	-0.00474678	-0.00306717	-0.00739356		362.5	-0.000201434	-0.000175157	0.00339769	-0.00238479	0.00596455	0.00872185	0.00216157
363	-0.00569971	-0.00153207	0.00296602	-0.00315669	-0.00474294	-0.00342133	-0.00765419		363	-0.000350886	-0.000715968	0.00323314	-0.00277067	0.00590185	0.00804924	0.00159337
363.5	-0.00563002	-0.00122889	0.00313561	-0.00322819	-0.00471977	-0.00380174	-0.0079342		363.5	-0.000488334	-0.00131291	0.00309182	-0.00311644	0.00571097	0.0073092	0.00102754
364	-0.00557823	-0.000966793	0.0032244	-0.00331053	-0.00467455	-0.00419853	-0.00822692		364	-0.000598818	-0.00192107	0.00299261	-0.0034029	0.0053986	0.00651225	0.000481107
364.5	-0.00554756	-0.000745458	0.00322989	-0.00340042	-0.00460478	-0.00460074	-0.00852488		364.5	-0.000674107	-0.0024941	0.0029436	-0.00361687	0.00498017	0.00567508	-2.68479e-05
365	-0.00554022	-0.000563389	0.00315103	-0.00349449	-0.00450851	-0.00499677	-0.00881983		365	-0.000712686	-0.00299027	0.00293991	-0.00375342	0.00448076	0.00482343	-0.000474951
365.5	-0.00555726	-0.000418171	0.00298831	-0.00358946	-0.00438457	-0.00537499	-0.00910286		365.5	-0.000718794	-0.00337364	0.00296533	-0.00381634	0.00393196	0.0039897	-0.000840244
366	-0.00559858	-0.000306731	0.00274389	-0.00368242	-0.00423288	-0.00572428	-0.00936466		366	-0.000699337	-0.00362035	0.00299661	-0.00381435	0.00337101	0.00321166	-0.00109974
366.5	-0.00566287	-0.000225542	0.00242179	-0.00377089	-0.00405467	-0.00603468	-0.00959588		366.5	-0.000663867	-0.0037161	0.00300744	-0.00376085	0.00283787	0.0025277	-0.00123451
367	-0.00574767	-0.000170781	0.00202799	-0.00385294	-0.00385256	-0.00629786	-0.00978753		367	-0.000621099	-0.00365808	0.00297347	-0.0036703	0.0023708	0.0019719	-0.00122894
367.5	-0.00584952	-0.000138458	0.00157055	-0.00392721	-0.0036306	-0.00650761	-0.00993152		367.5	-0.000577787	-0.00344954	0.00287629	-0.00355559	0.00200439	0.00156953	-0.00107566
368	-0.00596405	-0.000124507	0.00105953	-0.00399285	-0.00339408	-0.00666004	-0.0100211		368	-0.00053942	-0.00310009	0.00270678	-0.00342719	0.00176424	0.00133379	-0.000777292
368.5	-0.00608629	-0.000124876	0.000506874	-0.00404945	-0.0031494	-0.00675377	-0.0100515		368.5	-0.000508209	-0.00262154	0.00246835	-0.00329306	0.00166773	0.00126496	-0.000343475
369	-0.0062109	-0.000135598	-7.39668e-05	-0.00409696	-0.00290361	-0.00678985	-0.01002		369	-0.000483908	-0.00202721	0.00217266	-0.00315551	0.00172039	0.00134973	0.00020548
369.5	-0.00633246	-0.000152871	-0.000668432	-0.00413559	-0.00266414	-0.00677162	-0.00992636		369.5	-0.000464212	-0.00132991	0.00183943	-0.00301231	0.00191645	0.00156502	0.000843928
370	-0.00644575	-0.000173129	-0.00126143	-0.00416574	-0.00243838	-0.00670447	-0.00977304		370	-0.000446829	-0.000546578	0.00149337	-0.00285812	0.00224224	0.00187941	0.00154161
370.5	-0.00654597	-0.000193105	-0.00183794	-0.00418795	-0.00223334	-0.00659543	-0.00956495		370.5	-0.000427264	0.000300863	0.00115783	-0.00268549	0.00267702	0.00226196	0.00226863
371	-0.00662897	-0.000209893	-0.00238364	-0.00420283	-0.00205536	-0.00645291	-0.00930941		371	-0.000401873	0.0011827	0.000852487	-0.0024854	0.00319826	0.00268187	0.00299528
371.5	-0.00669137	-0.000220988	-0.0028855	-0.00421099	-0.00190992	-0.00628623	-0.00901577		371.5	-0.000366426	0.0020634	0.000587675	-0.00225072	0.00378085	0.00311395	0.00369717
372	-0.00673065	-0.000224321	-0.00333221	-0.00421302	-0.00180147	-0.00610532	-0.00869504		372	-0.000317534	0.00290197	0.000364002	-0.00197819	0.00440199	0.00353802	0.00435516
372.5	-0.00674521	-0.000218296	-0.00371464	-0.00420935	-0.00173335	-0.00592031	-0.0083594		372.5	-0.00025365	0.00365492	0.000172316	-0.00167153	0.00504105	0.00394078	0.00495547
373	-0.00673433	-0.000201819	-0.00402598	-0.00420021	-0.00170772	-0.00574122	-0.00802164		373	-0.000172211	0.0042835	-3.65769e-06	-0.00133863	0.00567811	0.00431231	0.0054897
373.5	-0.00669811	-0.000174346	-0.00426193	-0.00418546	-0.00172552	-0.00557758	-0.00769465		373.5	-7.20525e-05	0.00475846	-0.000184117	-0.000995219	0.00629466	0.0046431	0.00595222
374	-0.00663742	-0.000135945	-0.00442068	-0.00416455	-0.0017864	-0.00543811	-0.00739078		374	4.92128e-05	0.00506543	-0.000386861	-0.000660378	0.00687111	0.00492215	0.00634147
374.5	-0.00655376	-8.73653e-05	-0.00450285	-0.00413643	-0.00188864	-0.00533036	-0.00712137		374.5	0.00019307	0.00520406	-0.00062741	-0.00035391	0.00738787	0.00513555	0.00665313
375	-0.00644911	-3.01135e-05	-0.00451137	-0.00409953	-0.0020291	-0.00526041	-0.00689615		375	0.000361767	0.00518893	-0.000908764	-9.40149e-05	0.00782423	0.00526759	0.00688179
375.5	-0.00632579	3.34844e-05	-0.0044513	-0.00405183	-0.0022032	-0.00523258	-0.00672285		375.5	0.000558461	0.00504595	-0.00122631	0.00010762	0.00816151	0.00530168	0.00701909
376	-0.00618628	0.000100253	-0.00432971	-0.00399097	-0.00240495	-0.00524922	-0.00660672		376	0.000785948	0.00480622	-0.00156638	0.000246123	0.00838527	0.00522282	0.00705627
376.5	-0.00603305	0.000166188	-0.00415543	-0.00391444	-0.00262708	-0.00531061	-0.00655029		376.5	0.00104572	0.00450173	-0.00190941	0.000326173	0.00848689	0.00502085	0.0069829
377	-0.00586838	0.000226544	-0.00393885	-0.00381979	-0.00286133	-0.00541497	-0.00655316		377	0.00133697	0.00415923	-0.00223224	0.000358568	0.00846646	0.00469632	0.00678994
377.5	-0.00569422	0.000275997	-0.00369164	-0.00370492	-0.00309881	-0.00555857	-0.00661197		377.5	0.00165592	0.00379831	-0.00251339	0.000361251	0.00833355	0.0042581	0.00647534
378	-0.00551213	0.000308871	-0.00342644	-0.00356828	-0.00333045	-0.005736	-0.00672051		378	0.00199357	0.00343024	-0.00273655	0.000354141	0.00810579	0.00372558	0.00604179
378.5	-0.0053232	0.000319431	-0.00315646	-0.00340906	-0.00354759	-0.00594049	-0.00687004		378.5	0.00233733	0.00305901	-0.00289352	0.000357593	0.00780511	0.00312745	0.0055028
379	-0.00512814	0.000302199	-0.00289503	-0.00322733	-0.0037425	-0.00616436	-0.0070497		379	0.00267192	0.00268178	-0.00298473	0.000390835	0.0074575	0.00249807	0.00488269
379.5	-0.00492742	0.00025227	-0.00265513	-0.00302404	-0.00390885	-0.0063994	-0.00724709		379.5	0.00298119	0.00229083	-0.00301972	0.000468544	0.00708549	0.00187511	0.00421305
380	-0.00472147	0.000165599	-0.00244881	-0.00280103	-0.00404211	-0.00663733	-0.00744897		380	0.00324989	0.00188049	-0.00301099	0.000599733	0.00670752	0.00129424	0.00353465
380.5	-0.00451093	3.9221e-05	-0.00228674	-0.00256088	-0.00413972	-0.00687014	-0.00764194		380.5	0.00346705	0.00144475	-0.00297685	0.000786519	0.00633408	0.00078518	0.0028899
381	-0.00429696	-0.000128604	-0.00217767	-0.00230675	-0.00420118	-0.00709039	-0.00781315		381	0.00362777	0.000979821	-0.002935	0.001028	0.00596761	0.000369281	0.00232223
381.5	-0.00408149	-0.000338348	-0.00212807	-0.00204223	-0.00422789	-0.00729145	-0.00795093		381.5	0.00373346	0.000486651	-0.00289769	0.00131888	0.00560526	5.7773e-05	0.00186761
382	-0.0038674	-0.000589248	-0.00214182	-0.00177115	-0.00422289	-0.00746762	-0.0080453		382	0.0037924	-3.07674e-05	-0.00287003	0.00165206	0.00523996	-0.000147706	0.00155424
382.5	-0.00365856	-0.000879417	-0.00222001	-0.00149744	-0.00419047	-0.00761422	-0.0080884		382.5	0.00381568	-0.000564998	-0.00285138	0.00202151	0.00486443	-0.00025429	0.00139893
383	-0.00345976	-0.00120598	-0.00236091	-0.00122497	-0.00413577	-0.00772768	-0.00807465		383	0.00381592	-0.00110583	-0.00283193	0.0024225	0.00447378	-0.000272951	0.00140667
383.5	-0.00327644	-0.00156526	-0.00256004	-0.000957519	-0.00406433	-0.00780552	-0.00800089		383.5	0.00380484	-0.00164251	-0.00279763	0.00285531	0.00406842	-0.000214688	0.00157272
384	-0.0031143	-0.00195287	-0.00281038	-0.000698647	-0.00398176	-0.00784645	-0.00786636		384	0.00379013	-0.00216363	-0.00273385	0.00332267	0.00365427	-8.95936e-05	0.00188444
384.5	-0.00297877	-0.00236385	-0.00310266	-0.000451656	-0.00389344	-0.00785032	-0.00767253		384.5	0.00377413	-0.00265918	-0.00262793	0.00382766	0.00324213	9.94887e-05	0.00232598
385	-0.00287443	-0.00279273	-0.00342577	-0.000219508	-0.00380427	-0.00781819	-0.007423		385	0.00375389	-0.00312084	-0.00247312	0.00437029	0.00284615	0.000354247	0.0028791
385.5	-0.0028045	-0.00323347	-0.00376726	-4.73353e-06	-0.0037186	-0.00775226	-0.00712332		385.5	0.00372293	-0.00354274	-0.00226851	0.00494311	0.0024815	0.00068367	0.00352825
386	-0.00277031	-0.00367949	-0.00411382	0.000190663	-0.00364006	-0.0076558	-0.00678079		386	0.00367338	-0.00392009	-0.00202206	0.00553068	0.00216142	0.0010971	0.00425929
386.5	-0.00277103	-0.00412362	-0.00445188	0.000365293	-0.00357158	-0.007533	-0.00640428		386.5	0.00359868	-0.00424775	-0.00174622	0.00610767	0.00189518	0.00160134	0.00505926
387	-0.00280356	-0.0045581	-0.0047682	0.000518456	-0.00351535	-0.0073887	-0.0060041		387	0.00349521	-0.00452117	-0.00145848	0.00664107	0.00168729	0.00219634	0.00591527
387.5	-0.00286261	-0.00497461	-0.00505043	0.000650147	-0.00347274	-0.00722807	-0.00559175		387.5	0.00336303	-0.00473538	-0.0011743	0.00709492	0.00153766	0.00287154	0.00680997
388	-0.00294102	-0.00536447	-0.00528763	0.000761008	-0.00344437	-0.00705621	-0.00517967		388	0.00321004	-0.00488293	-0.000907652	0.00743647	0.00144315	0.00360583	0.00772043
388.5	-0.00303027	-0.0057188	-0.00547079	0.000852191	-0.00343004	-0.00687775	-0.00478091		388.5	0.00304648	-0.00495689	-0.000668819	0.00764049	0.00139802	0.00436705	0.00861609
389	-0.00312107	-0.00602891	-0.00559316	0.000925141	-0.00342879	-0.00669644	-0.00440871		389	0.00288641	-0.00494903	-0.000463369	0.0076939	0.00139672	0.00511736	0.0094605
389.5	-0.00320403	-0.00628664	-0.0056505	0.000981333	-0.00343894	-0.00651481	-0.00407601		389.5	0.00274308	-0.0048548	-0.000293667	0.00759831	0.00143479	0.00581742	0.0102115
390	-0.00327032	-0.00648483	-0.00564125	0.00102197	-0.00345831	-0.00633402	-0.00379491		390	0.00262801	-0.00467268	-0.000158367	0.00736637	0.00150923	0.00643207	0.0108276
390.5	-0.00331224	-0.00661774	-0.00556641	0.00104773	-0.00348429	-0.00615378	-0.00357614		390.5	0.00254715	-0.00440724	-5.46591e-05	0.00702119	0.00161931	0.00693538	0.0112709
391	-0.0033237	-0.00668142	-0.00542942	0.00105851	-0.0035142	-0.00597247	-0.00342853		391	0.00250046	-0.00407016	1.97583e-05	0.00659043	0.00176324	0.00731342	0.0115146
391.5	-0.00330055	-0.00667408	-0.0052358	0.0010534	-0.0035455	-0.00578745	-0.00335858		391.5	0.00247943	-0.00368026	6.66249e-05	0.00610207	0.00194016	0.00756513	0.0115455
392	-0.00324077	-0.00659624	-0.00499274	0.00103058	-0.00357605	-0.00559544	-0.00337021		392	0.00247237	-0.00326304	8.61735e-05	0.0055801	0.0021455	0.00770146	0.0113647
392.5	-0.00314454	-0.00645086	-0.00470863	0.000987589	-0.00360435	-0.00539302	-0.00346453		392.5	0.00246232	-0.0028466	7.8346e-05	0.00504443	0.00237261	0.00774157	0.0109934
393	-0.00301415	-0.00624327	-0.00439256	0.000921466	-0.00362967	-0.00517713	-0.00363995		393	0.00243136	-0.00245939	4.21644e-05	0.00450805	0.00261109	0.00770934	0.0104638
393.5	-0.00285389	-0.00598104	-0.00405383	0.000829141	-0.00365213	-0.0049455	-0.00389224		393.5	0.00236407	-0.00212566	-2.2994e-05	0.00398086	0.00284632	0.00762749	0.00981845
394	-0.00266981	-0.0056737	-0.00370157	0.000707779	-0.00367257	-0.00469703	-0.00421487		394	0.00224917	-0.00186315	-0.000115124	0.00346843	0.00306262	0.00751591	0.00910293
394.5	-0.00246943	-0.00533236	-0.00334436	0.000555134	-0.00369249	-0.00443197	-0.00459933		394.5	0.00208054	-0.00167986	-0.00022801	0.00297541	0.00324323	0.00738768	0.00836081
395	-0.00226147	-0.00496938	-0.00299005	0.000369836	-0.00371373	-0.00415199	-0.00503558		395	0.00185755	-0.00157485	-0.000352424	0.0025065	0.00337291	0.00724806	0.00762742
395.5	-0.00205545	-0.00459783	-0.00264562	0.000151601	-0.00373826	-0.00386015	-0.00551245		395.5	0.00158469	-0.00153915	-0.000472913	0.00206626	0.00343938	0.00709636	0.0069276
396	-0.00186134	-0.00423103	-0.00231709	-9.86754e-05	-0.00376789	-0.00356063	-0.00601805		396	0.00126851	-0.0015582	-0.000570692	0.00166104	0.00343798	0.00692724	0.00627487
396.5	-0.00168913	-0.00388211	-0.00200957	-0.000378922	-0.00380402	-0.00325857	-0.00654018		396.5	0.000918286	-0.00161774	-0.000622869	0.00129649	0.00336925	0.00673497	0.00567139
397	-0.00154843	-0.00356342	-0.00172726	-0.000685992	-0.00384749	-0.00295969	-0.00706666		397	0.000541792	-0.00170236	-0.000607362	0.000976317	0.00324134	0.0065162	0.00511224
397.5	-0.00144799	-0.00328613	-0.0014735	-0.00101583	-0.00389847	-0.00267003	-0.00758568		397.5	0.00014647	-0.00180272	-0.000506818	0.000702929	0.00306884	0.00627465	0.00458974
398	-0.00139535	-0.00305975	-0.00125081	-0.00136367	-0.00395646	-0.00239567	-0.00808605		398	-0.000260962	-0.00191315	-0.000312215	0.000473606	0.00287041	0.00602299	0.00409754
398.5	-0.00139645	-0.00289175	-0.00106081	-0.00172425	-0.00402036	-0.0021425	-0.00855748		398.5	-0.000673049	-0.00203154	-2.19036e-05	0.000281182	0.0026665	0.00578308	0.00363276
399	-0.00145533	-0.00278723	-0.000904285	-0.00209199	-0.0040886	-0.00191599	-0.00899085		399	-0.00108081	-0.00215814	0.000354797	0.00011403	0.0024753	0.00558248	0.00320036
399.5	-0.00157396	-0.00274871	-0.000781032	-0.00246118	-0.00415926	-0.00172101	-0.00937837		399.5	-0.00147247	-0.00229324	0.000799262	-4.19076e-05	0.00230996	0.00545084	0.00281043
400	-0.0017521	-0.002776	-0.000689883	-0.00282611	-0.00423028	-0.00156164	-0.00971379		400	-0.00183441	-0.00243584	0.00128667	-0.000201822	0.0021772	0.00541343	0.00247672
400.5	-0.00198738	-0.00286626	-0.000628656	-0.0031812	-0.00429957	-0.00144097	-0.0099925		400.5	-0.00215017	-0.0025817	0.00178971	-0.000378579	0.00207714	0.00548659	0.00221511
401	-0.00227533	-0.00301405	-0.000594185	-0.00352114	-0.00436518	-0.00136095	-0.0102116		401	-0.00240247	-0.00272247	0.00228074	-0.000580006	0.00200532	0.0056722	0.00203705
401.5	-0.00260964	-0.00321168	-0.000582407	-0.00384097	-0.00442537	-0.0013222	-0.0103701		401.5	-0.00257603	-0.00284659	0.00273709	-0.000808086	0.0019526	0.00595732	0.00194918
402	-0.0029824	-0.00344945	-0.000588499	-0.0041363	-0.00447873	-0.0013239	-0.0104684		402	-0.00265893	-0.00294234	0.00314092	-0.00105999	0.00191045	0.00631607	0.00195047
402.5	-0.00338441	-0.00371614	-0.000607083	-0.00440339	-0.00452424	-0.00136379	-0.0105088		402.5	-0.00264459	-0.0029984	0.00347913	-0.00132602	0.00187486	0.00671386	0.00203248
403	-0.0038055	-0.00399944	-0.000632459	-0.00463939	-0.00456132	-0.00143823	-0.0104949		403	-0.00253267	-0.00300379	0.00374384	-0.00159324	0.00184412	0.00711348	0.00218054
403.5	-0.00423489	-0.00428636	-0.000658861	-0.00484246	-0.00458988	-0.00154242	-0.0104317		403.5	-0.00232965	-0.00295153	0.00393112	-0.00184768	0.00182227	0.00748241	0.00237409
404	-0.00466153	-0.00456378	-0.000680709	-0.00501189	-0.00461035	-0.00167071	-0.0103253		404	-0.00204736	-0.00283856	0.00403987	-0.00207583	0.00181688	0.00779638	0.0025943
404.5	-0.00507443	-0.00481881	-0.000692859	-0.00514818	-0.00462368	-0.00181707	-0.0101829		404.5	-0.00170283	-0.00266575	0.00407158	-0.00226695	0.00183723	0.00804457	0.00282119
405	-0.00546303	-0.00503921	-0.000690808	-0.00525298	-0.00463128	-0.00197553	-0.0100121		405	-0.0013149	-0.00243696	0.00403254	-0.00241275	0.00189114	0.00822803	0.00303851
405.5	-0.00581759	-0.00521382	-0.000670893	-0.00532902	-0.00463493	-0.00214069	-0.00982147		405.5	-0.000902962	-0.00215784	0.00393023	-0.00250896	0.00198387	0.008355	0.00323387
406	-0.00612951	-0.00533287	-0.000630462	-0.00537983	-0.00463664	-0.00230809	-0.0096196		406	-0.000486251	-0.00183634	0.00377546	-0.00255352	0.00211514	0.00843918	0.00339883
406.5	-0.00639171	-0.00538832	-0.00056803	-0.00540954	-0.00463843	-0.00247454	-0.00941533		406.5	-8.07234e-05	-0.0014807	0.00358099	-0.00254755	0.00227995	0.00849279	0.00352946
407	-0.00659897	-0.00537418	-0.000483426	-0.00542248	-0.00464211	-0.00263819	-0.00921736		407	0.00030077	-0.00109996	0.00336294	-0.0024956	0.00246849	0.00852229	0.00362157
407.5	-0.00674816	-0.0052868	-0.000377929	-0.00542293	-0.00464905	-0.00279853	-0.00903396		407.5	0.000650008	-0.000702052	0.00313672	-0.00240346	0.00266814	0.00852632	0.0036741
408	-0.00683844	-0.00512503	-0.000254374	-0.00541479	-0.0046599	-0.00295614	-0.00887272		408	0.000960566	-0.000294782	0.00291704	-0.00227912	0.00286599	0.00849501	0.00368501
408.5	-0.00687128	-0.00489037	-0.000117217	-0.00540136	-0.00467446	-0.00311243	-0.00874026		408.5	0.00122996	0.000114255	0.00271611	-0.00213037	0.0030495	0.00841176	0.00365256
409	-0.00685039	-0.00458696	2.74762e-05	-0.0053852	-0.00469159	-0.00326918	-0.00864195		409	0.00145676	0.000517824	0.00254233	-0.00196599	0.00321112	0.00825695	0.00357395
409.5	-0.00678145	-0.00422148	0.00017214	-0.00536812	-0.00470918	-0.00342817	-0.00858167		409.5	0.00163987	0.000908633	0.00240215	-0.00179436	0.00334801	0.00801173	0.00344908
410	-0.00667176	-0.00380286	0.000307943	-0.00535121	-0.0047243	-0.00359091	-0.00856165		410	0.00177671	0.00127747	0.00229463	-0.00162092	0.00346291	0.00766322	0.00327837
410.5	-0.00652971	-0.00334186	0.000425151	-0.00533493	-0.0047334	-0.00375833	-0.00858237		410.5	0.00186259	0.00161371	0.00221491	-0.00145099	0.00356218	0.00720756	0.0030644
411	-0.00636429	-0.00285061	0.000513618	-0.00531928	-0.00473254	-0.00393068	-0.00864252		411	0.00189203	0.00190569	0.00215301	-0.00128756	0.00365699	0.00665194	0.00281364
411.5	-0.0061845	-0.00234196	0.000563377	-0.00530393	-0.00471777	-0.00410758	-0.00873907		411.5	0.00186043	0.00214324	0.0020966	-0.00113483	0.0037588	0.00601359	0.00253649
412	-0.00599889	-0.00182895	0.000565276	-0.00528837	-0.00468535	-0.00428804	-0.00886742		412	0.00176114	0.0023169	0.002031	-0.000998286	0.00387467	0.00531884	0.00224469
412.5	-0.00581518	-0.00132417	0.000511625	-0.00527197	-0.00463209	-0.00447063	-0.0090216		412.5	0.00159345	0.00241953	0.00194016	-0.000884647	0.00400652	0.00459892	0.00195084
413	-0.00564	-0.000839321	0.000396758	-0.00525404	-0.00455547	-0.00465364	-0.00919446		413	0.00135901	0.00244824	0.00181289	-0.000802884	0.00414901	0.00388593	0.00166747
413.5	-0.00547878	-0.000384818	0.000217493	-0.00523388	-0.00445384	-0.00483519	-0.00937797		413.5	0.0010654	0.00240683	0.00164049	-0.000763038	0.00429021	0.00320831	0.0014031
414	-0.00533575	3.04596e-05	-2.65996e-05	-0.00521072	-0.00432638	-0.00501336	-0.00956351		414	0.000724832	0.00230367	0.00142041	-0.000773873	0.00441182	0.00258776	0.00116299
414.5	-0.00521409	0.000399281	-0.000333109	-0.0051838	-0.00417314	-0.00518616	-0.00974204		414.5	0.000353302	0.00215056	0.00115588	-0.000840284	0.00449342	0.00203854	0.000949348
415	-0.00511605	0.000716083	-0.000696902	-0.00515235	-0.00399499	-0.00535158	-0.00990446		415	-3.24578e-05	0.00196171	0.000855597	-0.000961934	0.00451599	0.00156637	0.000759494
415.5	-0.00504315	0.000976918	-0.00111042	-0.00511565	-0.00379354	-0.00550756	-0.0100418		415.5	-0.000415022	0.00175215	0.000534213	-0.0011292	0.00446663	0.00117092	0.000590999
416	-0.00499634	0.00117936	-0.00156414	-0.00507313	-0.00357116	-0.00565199	-0.0101458		416	-0.000779712	0.00153493	0.000209466	-0.00132351	0.00434275	0.00084758	0.000442106
416.5	-0.00497607	0.00132244	-0.00204708	-0.00502446	-0.00333091	-0.0057827	-0.0102086		416.5	-0.00111492	0.00132078	-0.000100454	-0.00151819	0.0041516	0.00059176	0.000314173
417	-0.00498232	0.00140654	-0.00254739	-0.00496963	-0.00307661	-0.00589762	-0.0102238		417	-0.00141193	0.00111839	-0.000377507	-0.00167981	0.00391293	0.000401593	0.000214195
417.5	-0.00501458	0.0014334	-0.00305294	-0.00490906	-0.00281284	-0.00599489	-0.0101865		417.5	-0.00166467	0.000935174	-0.000606206	-0.001773	0.00365642	0.000279419	0.000153294
418	-0.00507183	0.00140609	-0.0035518	-0.0048436	-0.00254494	-0.00607306	-0.0100937		418	-0.00186675	0.000777934	-0.000776812	-0.00176585	0.00341741	0.000232725	0.000147252
418.5	-0.00515242	0.00132896	-0.00403274	-0.0047745	-0.002279	-0.00613129	-0.00994461		418.5	-0.00201172	0.000654823	-0.000885225	-0.00163594	0.00323264	0.000272138	0.000212028
419	-0.00525409	0.00120763	-0.00448551	-0.00470334	-0.00202166	-0.00616955	-0.0097408		419	-0.00209249	0.000574549	-0.000933895	-0.00137237	0.00313526	0.000411211	0.000361214
419.5	-0.00537394	0.00104881	-0.00490119	-0.00463185	-0.00177997	-0.00618873	-0.00948647		419.5	-0.00209923	0.000547121	-0.000931431	-0.000979846	0.00315152	0.000661486	0.000602527
420	-0.0055085	0.000860098	-0.00527232	-0.00456177	-0.00156098	-0.00619069	-0.00918823		420	-0.00202327	0.00058433	-0.000891838	-0.000478851	0.00329573	0.00103065	0.000935747
420.5	-0.00565374	0.000649682	-0.00559307	-0.00449466	-0.00137144	-0.00617815	-0.0088549		420.5	-0.0018583	0.000697045	-0.000829844	9.77448e-05	0.00356926	0.00151746	0.0013502
421	-0.00580527	0.000425922	-0.00585927	-0.00443175	-0.0012173	-0.00615455	-0.00849704		421	-0.00160328	0.000894027	-0.000759791	0.000708989	0.00396052	0.00211279	0.00182593
421.5	-0.00595837	0.000196926	-0.00606848	-0.00437381	-0.00110332	-0.00612377	-0.00812635		421.5	-0.00126399	0.00117859	-0.000693089	0.00131266	0.0044481	0.00279566	0.00233514
422	-0.00610807	-2.98901e-05	-0.00621998	-0.00432116	-0.00103278	-0.00608986	-0.00775504		422	-0.000855153	0.00154674	-0.000636627	0.00186991	0.00500253	0.00353561	0.00284486
422.5	-0.00624929	-0.000248178	-0.00631468	-0.00427369	-0.00100719	-0.0060567	-0.00739503		422.5	-0.000400661	0.00198616	-0.000592956	0.00235104	0.00559094	0.00429523	0.00332106
423	-0.0063768	-0.000452926	-0.00635508	-0.00423096	-0.00102624	-0.00602779	-0.00705734		423	6.82019e-05	0.00247315	-0.000561931	0.00273833	0.006181	0.00503372	0.0037317
423.5	-0.00648527	-0.000640593	-0.00634503	-0.00419232	-0.00108791	-0.00600604	-0.0067515		423.5	0.000516456	0.00297357	-0.000542664	0.00302653	0.00674265	0.00571101	0.00405233
424	-0.00656937	-0.000809081	-0.00628964	-0.00415707	-0.00118869	-0.00599372	-0.00648513		424	0.000909851	0.00344787	-0.000536412	0.00322082	0.00725307	0.00629274	0.00426756
424.5	-0.00662381	-0.000957565	-0.00619491	-0.00412457	-0.00132387	-0.00599244	-0.00626373		424.5	0.0012168	0.00385202	-0.000546944	0.00333299	0.00769426	0.00675205	0.00437465
425	-0.00664353	-0.00108622	-0.00606755	-0.0040943	-0.00148801	-0.00600324	-0.00609061		425	0.00141431	0.00414335	-0.000583531	0.00337899	0.00805434	0.00707185	0.00438311
425.5	-0.00662389	-0.00119589	-0.00591459	-0.00406588	-0.00167531	-0.00602676	-0.00596707		425.5	0.0014883	0.00428616	-0.000657404	0.00337503	0.00832535	0.0072448	0.00431464
426	-0.00656103	-0.00128776	-0.00574315	-0.00403895	-0.00187994	-0.00606332	-0.00589257		426	0.001441	0.00425744	-0.000781732	0.00333572	0.00850251	0.0072718	0.00420038
426.5	-0.00645212	-0.00136309	-0.0055602	-0.00401307	-0.00209639	-0.00611304	-0.00586504		426.5	0.001284	0.00404877	-0.000965946	0.00327324	0.00858243	0.00715947	0.00407377
427	-0.00629575	-0.00142304	-0.00537227	-0.00398753	-0.00231958	-0.00617596	-0.0058812		427	0.00104103	0.00366765	-0.00121448	0.00319651	0.00856258	0.00691799	0.00396688
427.5	-0.00609218	-0.00146865	-0.00518543	-0.00396117	-0.00254499	-0.00625193	-0.00593676		427.5	0.000744251	0.00313426	-0.00152558	0.00311363	0.00844116	0.00656016	0.0039038
428	-0.00584353	-0.00150092	-0.00500513	-0.00393229	-0.00276861	-0.00634062	-0.00602664		428	0.000430448	0.00248165	-0.00188762	0.00303172	0.00821872	0.00609912	0.00389869
428.5	-0.00555381	-0.001521	-0.00483621	-0.0038985	-0.00298692	-0.00644138	-0.00614505		428.5	0.000136309	0.00174912	-0.0022815	0.00295871	0.00789994	0.00554802	0.0039515
429	-0.00522884	-0.00153039	-0.00468293	-0.00385677	-0.00319683	-0.00655314	-0.00628557		429	-0.000105743	0.000977897	-0.00268193	0.00290216	0.00749247	0.00492196	0.00404971
429.5	-0.00487597	-0.00153118	-0.00454897	-0.00380351	-0.00339559	-0.00667425	-0.00644119		429.5	-0.00027069	0.000206758	-0.00306058	0.00287019	0.00701201	0.00423818	0.00417291
430	-0.00450366	-0.00152621	-0.00443747	-0.00373475	-0.00358086	-0.00680246	-0.00660435		430	-0.000345186	-0.000531325	-0.00338794	0.00287026	0.00647851	0.00351649	0.00429681
430.5	-0.00412108	-0.00151913	-0.00435097	-0.00364636	-0.00375067	-0.00693487	-0.00676714		430.5	-0.000326934	-0.00120953	-0.00363961	0.00290882	0.00591697	0.00277929	0.00439948
431	-0.00373752	-0.00151435	-0.00429138	-0.00353438	-0.00390357	-0.007068	-0.00692146		431	-0.000224868	-0.00180941	-0.00379715	0.00298839	0.00535542	0.00205069	0.0044669
431.5	-0.00336202	-0.00151685	-0.00425984	-0.00339528	-0.00403875	-0.00719786	-0.00705941		431.5	-5.55935e-05	-0.00232135	-0.00385148	0.0031097	0.0048207	0.00135764	0.00449644
432	-0.00300295	-0.00153185	-0.00425666	-0.0032263	-0.0041561	-0.00732014	-0.00717365		432	0.000159929	-0.00274279	-0.00380246	0.00326998	0.00433606	0.000728714	0.0044976
432.5	-0.00266778	-0.00156453	-0.00428113	-0.00302566	-0.00425632	-0.00743038	-0.00725791		432.5	0.000400912	-0.00307882	-0.00365834	0.00346264	0.00391717	0.000192446	0.00448939
433	-0.00236297	-0.00161953	-0.00433146	-0.00279283	-0.00434096	-0.00752414	-0.00730736		433	0.00065156	-0.00333709	-0.003435	0.00367847	0.00357226	-0.00022491	0.00450043
433.5	-0.00209399	-0.00170065	-0.00440479	-0.00252867	-0.00441233	-0.00759728	-0.00731905		433.5	0.000901992	-0.00352967	-0.00315088	0.00390806	0.00329951	-0.000499478	0.00456073
434	-0.00186537	-0.00181046	-0.00449718	-0.00223558	-0.00447343	-0.00764605	-0.0072921		434	0.00115044	-0.00366661	-0.00282554	0.00413995	0.00308964	-0.000612369	0.00469893
434.5	-0.00168086	-0.00195005	-0.0046038	-0.00191745	-0.00452774	-0.00766737	-0.00722781		434.5	0.00140299	-0.00375947	-0.0024747	0.00436539	0.00292856	-0.000552604	0.00493468
435	-0.00154347	-0.00211889	-0.00471914	-0.00157972	-0.00457905	-0.00765894	-0.00712956		435	0.00166759	-0.00381416	-0.00211063	0.00457767	0.00280014	-0.000318856	0.00527779
435.5	-0.00145552	-0.00231471	-0.0048373	-0.00122923	-0.00463115	-0.00761941	-0.00700256		435.5	0.0019518	-0.00383576	-0.0017401	0.00477236	0.00269175	7.92784e-05	0.00572314
436	-0.00141856	-0.00253353	-0.00495232	-0.000874025	-0.00468771	-0.00754855	-0.00685348		436	0.00225908	-0.00382719	-0.00136478	0.00494809	0.00259646	0.000623858	0.00625308
436.5	-0.00143319	-0.00276978	-0.00505848	-0.000523065	-0.00475203	-0.0074473	-0.00668998		436.5	0.00258679	-0.00379095	-0.000985525	0.00510571	0.00251581	0.00128754	0.00683793
437	-0.00149885	-0.0030164	-0.00515055	-0.000185866	-0.00482691	-0.00731791	-0.00652022		437	0.00292449	-0.00373092	-0.000603615	0.00524403	0.00245726	0.00203656	0.00743943
437.5	-0.00161351	-0.00326517	-0.00522403	0.000127943	-0.0049145	-0.00716389	-0.00635241		437.5	0.00325431	-0.00365262	-0.000224026	0.00535896	0.00243432	0.00283379	0.00801708
438	-0.00177354	-0.00350694	-0.00527522	0.000409111	-0.0050163	-0.00699006	-0.00619445		438	0.00355422	-0.0035663	0.000142723	0.00544229	0.00246179	0.00364429	0.00853098
438.5	-0.00197352	-0.00373204	-0.00530127	0.00064926	-0.00513302	-0.0068023	-0.00605364		438.5	0.0038031	-0.00348224	0.00048144	0.00548206	0.00255066	0.00443315	0.00894887
439	-0.00220633	-0.0039307	-0.00530007	0.000841342	-0.00526459	-0.00660739	-0.0059365		439	0.00398241	-0.00341082	0.000772778	0.0054647	0.00270482	0.00516929	0.0092469
439.5	-0.00246341	-0.00409356	-0.00527021	0.000980018	-0.00541007	-0.00641263	-0.0058487		439.5	0.00408039	-0.0033591	0.000995356	0.00537605	0.00292033	0.00582481	0.00941158
440	-0.0027351	-0.00421212	-0.0052108	0.00106191	-0.00556765	-0.00622547	-0.00579502		440	0.00409433	-0.00333	0.00113066	0.00520847	0.00318244	0.006375	0.00944012
440.5	-0.00301128	-0.00427927	-0.00512141	0.00108568	-0.00573462	-0.00605302	-0.00577939		440.5	0.00402971	-0.0033201	0.00116678	0.00496127	0.00346931	0.0067984	0.00933665
441	-0.003282	-0.00428977	-0.00500197	0.00105197	-0.00590736	-0.00590154	-0.00580485		441	0.00390192	-0.00331997	0.0011009	0.00464546	0.00375516	0.00707642	0.00911063
441.5	-0.00353814	-0.00424058	-0.00485279	0.00096318	-0.00608141	-0.00577607	-0.00587361		441.5	0.00372991	-0.00331575	0.000941503	0.00428098	0.00401562	0.00719458	0.00877475
442	-0.00377207	-0.00413114	-0.00467457	0.000823086	-0.00625157	-0.00568001	-0.00598693		442	0.00353606	-0.00329271	0.000707463	0.00389573	0.00422946	0.00714528	0.00834104
442.5	-0.00397811	-0.00396348	-0.00446852	0.000636453	-0.00641211	-0.00561485	-0.00614507		442.5	0.00334106	-0.00323779	0.000426277	0.00352066	0.00438301	0.00692794	0.00781916
443	-0.00415284	-0.00374215	-0.00423638	0.000408606	-0.00655698	-0.0055801	-0.0063472		443	0.00316207	-0.00314353	0.00013154	0.00318458	0.00447068	0.00655227	0.00721934
443.5	-0.0042952	-0.00347405	-0.00398056	0.000145058	-0.00668014	-0.00557333	-0.00659127		443.5	0.00300783	-0.0030093	-0.000142259	0.00290957	0.00449416	0.00603701	0.00655061
444	-0.00440636	-0.00316803	-0.0037041	-0.000148752	-0.00677586	-0.00559032	-0.00687399		444	0.00287825	-0.00284351	-0.000364217	0.0027054	0.00446053	0.00541238	0.00582226
444.5	-0.00448944	-0.00283452	-0.00341068	-0.00046759	-0.00683908	-0.0056254	-0.00719073		444.5	0.00276621	-0.00266056	-0.000510013	0.00257064	0.00438007	0.00471556	0.00504672
445	-0.00454906	-0.00248498	-0.00310451	-0.000806434	-0.00686563	-0.00567183	-0.00753562		445	0.00265802	-0.0024803	-0.000564467	0.00249242	0.00426272	0.00398811	0.00423971
445.5	-0.00459091	-0.00213145	-0.00279019	-0.00116037	-0.00685248	-0.00572223	-0.00790161		445.5	0.00253816	-0.00232247	-0.000521998	0.00244936	0.00411783	0.00327396	0.00342111
446	-0.00462113	-0.00178603	-0.00247256	-0.00152443	-0.00679788	-0.00576899	-0.00828064		446	0.00239035	-0.00220488	-0.000385184	0.00241608	0.00395133	0.00261348	0.00261368
446.5	-0.00464595	-0.00146046	-0.00215655	-0.00189342	-0.00670142	-0.00580468	-0.00866387		446.5	0.00220372	-0.00214048	-0.000162826	0.00236735	0.00376539	0.00204091	0.00184268
447	-0.00467122	-0.00116577	-0.00184706	-0.00226177	-0.00656395	-0.00582236	-0.00904196		447	0.00197151	-0.00213349	0.000133714	0.00228452	0.003561	0.0015809	0.00113297
447.5	-0.00470212	-0.000911919	-0.00154884	-0.00262359	-0.00638758	-0.00581585	-0.00940535		447.5	0.0016941	-0.00217922	0.000493805	0.0021561	0.00333747	0.00124594	0.000509422
448	-0.00474296	-0.000707546	-0.00126653	-0.0029727	-0.0061755	-0.00577995	-0.00974459		448	0.00137613	-0.00226628	0.000908293	0.00198182	0.00309491	0.00103862	-6.40017e-06
448.5	-0.004797	-0.000559691	-0.00100456	-0.00330292	-0.0059319	-0.00571058	-0.0100507		448.5	0.00102481	-0.00237948	0.00137239	0.00177023	0.00283617	0.000952559	-0.000398519
449	-0.00486641	-0.000473554	-0.000767191	-0.0036084	-0.00566184	-0.00560496	-0.0103155		449	0.000647663	-0.00250365	0.00188376	0.00153896	0.0025669	0.000977205	-0.000656423
449.5	-0.00495223	-0.000452246	-0.000558443	-0.00388404	-0.00537112	-0.00546173	-0.010532		449.5	0.000250831	-0.00262617	0.00243952	0.00130835	0.00229761	0.00109995	-0.000774966
450	-0.00505439	-0.00049656	-0.000381968	-0.00412587	-0.00506623	-0.00528107	-0.0106946		450	-0.000161985	-0.00273894	0.00303216	0.00109929	0.00204212	0.00131117	-0.000754553
450.5	-0.00517171	-0.000604772	-0.000240871	-0.00433144	-0.00475421	-0.00506486	-0.0107995		450.5	-0.000589302	-0.00284163	0.00364987	0.000928299	0.00181731	0.00160803	-0.000601582
451	-0.00530203	-0.000772521	-0.000137442	-0.00450004	-0.00444251	-0.00481672	-0.0108448		451	-0.00102798	-0.00293865	0.00427352	0.000802859	0.00164068	0.00199434	-0.000327504
451.5	-0.00544232	-0.000992777	-7.28615e-05	-0.00463278	-0.0041388	-0.00454207	-0.0108307		451.5	-0.00147296	-0.00303681	0.00487661	0.000721267	0.00152838	0.00247926	5.2555e-05
452	-0.00558881	-0.00125596	-4.69102e-05	-0.00473248	-0.00385071	-0.00424802	-0.0107598		452	-0.00191448	-0.00314067	0.00542874	0.000671342	0.00149065	0.00307249	0.000519822
452.5	-0.00573726	-0.00155021	-5.77458e-05	-0.00480343	-0.00358553	-0.00394319	-0.0106365		452.5	-0.00233737	-0.00325051	0.00589845	0.00063348	0.00153198	0.00378089	0.00105203
453	-0.00588321	-0.0018618	-0.000101804	-0.00485097	-0.0033498	-0.00363734	-0.0104673		453	-0.00272156	-0.00335988	0.00625845	0.000583301	0.00164925	0.00460189	0.00162444
453.5	-0.00602224	-0.00217575	-0.000173863	-0.00488103	-0.003149	-0.00334095	-0.0102601		453.5	-0.00304209	-0.00345235	0.00648894	0.000497521	0.00183143	0.00552115	0.00221121
454	-0.0061503	-0.00247646	-0.000267287	-0.00489961	-0.00298711	-0.00306464	-0.010024		454	-0.00327383	-0.00350482	0.00657998	0.000357625	0.00206119	0.00651075	0.00278456
454.5	-0.00626396	-0.00274847	-0.000374441	-0.00491227	-0.00286638	-0.00281855	-0.00976868		454.5	-0.00339524	-0.00349076	0.00653167	0.000151615	0.00231743	0.00753034	0.00331799
455	-0.00636058	-0.0029772	-0.00048724	-0.00492378	-0.00278714	-0.00261176	-0.00950389		455	-0.00339031	-0.00338624	0.00635287	-0.000119818	0.00257971	0.00853258	0.0037882
455.5	-0.00643844	-0.00314963	-0.000597758	-0.0049378	-0.00274773	-0.00245177	-0.0092389		455.5	-0.00325254	-0.00317072	0.00606033	-0.000447723	0.00283077	0.00946541	0.00417584
456	-0.00649675	-0.00325483	-0.00069884	-0.00495678	-0.00274466	-0.00234416	-0.00898207		456	-0.00298573	-0.00283401	0.00567431	-0.000813438	0.00306039	0.0102823	0.00446865
456.5	-0.00653551	-0.00328448	-0.000784625	-0.0049819	-0.00277275	-0.0022923	-0.00874053		456.5	-0.00260512	-0.0023781	0.0052148	-0.00119266	0.00326596	0.0109429	0.00466167
457	-0.00655535	-0.00323306	-0.000850944	-0.00501324	-0.00282558	-0.00229742	-0.00851999		457	-0.00213695	-0.00181792	0.00470075	-0.00155879	0.00345415	0.0114213	0.00475717
457.5	-0.00655727	-0.00309808	-0.00089553	-0.00504994	-0.00289583	-0.00235868	-0.00832469		457.5	-0.00161332	-0.00118015	0.00414906	-0.00188765	0.00363843	0.0117041	0.00476483
458	-0.00654236	-0.00288005	-0.000918049	-0.00509043	-0.00297572	-0.00247348	-0.0081575		458	-0.00106967	-0.000498213	0.00357355	-0.00215817	0.00383724	0.0117919	0.00470183
458.5	-0.00651158	-0.00258247	-0.00091996	-0.00513275	-0.00305746	-0.00263781	-0.00802008		458.5	-0.000541895	0.000190361	0.00298579	-0.00235466	0.00406853	0.0116959	0.00458804
459	-0.00646558	-0.00221162	-0.000904245	-0.00517468	-0.00313356	-0.00284664	-0.00791304		459	-6.18667e-05	0.000850282	0.0023959	-0.00247068	0.00434644	0.0114347	0.0044439
459.5	-0.0064046	-0.00177646	-0.000875056	-0.00521403	-0.00319714	-0.00309427	-0.00783625		459.5	0.000345534	0.0014511	0.00181471	-0.00250535	0.00467764	0.0110319	0.00428863
460	-0.00632849	-0.00128837	-0.000837329	-0.00524872	-0.00324215	-0.0033746	-0.00778891		460	0.000663736	0.00197371	0.00125409	-0.00246319	0.00505919	0.0105108	0.00413774
460.5	-0.00623687	-0.000760904	-0.00079642	-0.00527689	-0.00326351	-0.00368136	-0.00776968		460.5	0.000884027	0.00240996	0.000727192	-0.00235297	0.00547732	0.00989375	0.00400126
461	-0.00612926	-0.000209463	-0.000757779	-0.00529698	-0.00325724	-0.00400824	-0.00777668		461	0.00100377	0.00276312	0.00024872	-0.00218523	0.00591057	0.0091996	0.00388171
461.5	-0.00600536	0.00034909	-0.000726696	-0.00530774	-0.00322057	-0.00434891	-0.00780745		461.5	0.00102611	0.00304567	-0.000166378	-0.00196916	0.00633155	0.00844381	0.00377911
462	-0.0058653	0.000896919	-0.000708101	-0.00530825	-0.00315206	-0.0046971	-0.00785883		462	0.000955785	0.00327434	-0.000503996	-0.00171416	0.00671384	0.00764002	0.00368573
462.5	-0.00570983	0.0014158	-0.00070642	-0.00529793	-0.00305171	-0.00504666	-0.00792686		462.5	0.000799022	0.00346624	-0.000754232	-0.00142712	0.00703275	0.0068013	0.00359318
463	-0.00554047	0.00188779	-0.000725473	-0.0052766	-0.00292106	-0.0053916	-0.00800675		463	0.00056217	0.00363466	-0.000913769	-0.00111362	0.00727136	0.00594119	0.00349349
463.5	-0.00535961	0.00229598	-0.000768384	-0.00524439	-0.00276329	-0.00572623	-0.00809289		463.5	0.00025285	0.00378606	-0.000985534	-0.000777519	0.00742184	0.00507761	0.00338139
464	-0.00517049	0.00262518	-0.000837517	-0.00520177	-0.00258323	-0.00604537	-0.00817897		464	-0.000118272	0.00392198	-0.000981584	-0.000423422	0.00748465	0.00423055	0.00325648
464.5	-0.00497714	0.00286272	-0.000934414	-0.00514952	-0.00238728	-0.00634451	-0.00825817		464.5	-0.000536957	0.00403708	-0.00092142	-5.84471e-05	0.0074669	0.00342308	0.00312415
465	-0.00478421	0.00299897	-0.00105975	-0.00508862	-0.00218314	-0.00662005	-0.00832345		465	-0.000983412	0.00412418	-0.000830208	0.000309482	0.00737834	0.00267926	0.00299656
465.5	-0.00459681	0.00302783	-0.00121334	-0.00502016	-0.00197952	-0.00686943	-0.00836795		465.5	-0.00143223	0.00417684	-0.00073519	0.000668455	0.00723082	0.00202253	0.00288834
466	-0.00442026	0.00294701	-0.00139412	-0.00494528	-0.00178561	-0.00709127	-0.0083853		466	-0.00185518	0.00419118	-0.000660967	0.00100457	0.00703348	0.00147277	0.00281598
466.5	-0.0042599	0.00275804	-0.00160026	-0.004865	-0.00161049	-0.00728533	-0.00836999		466.5	-0.00222263	0.0041687	-0.000626768	0.00130326	0.00679346	0.00104266	0.00279477
467	-0.00412079	0.00246618	-0.00182921	-0.00478017	-0.00146255	-0.00745243	-0.00831769		467	-0.00250764	0.00411369	-0.000643714	0.00154939	0.00651444	0.000738088	0.00283438
467.5	-0.00400752	0.00208003	-0.0020779	-0.0046914	-0.00134888	-0.00759424	-0.00822543		467.5	-0.00268897	0.00403274	-0.000711727	0.00173162	0.00620007	0.000557765	0.00293802
468	-0.00392388	0.00161109	-0.00234278	-0.00459904	-0.00127483	-0.00771306	-0.00809177		468	-0.00275442	0.00393019	-0.000821338	0.00184083	0.00585615	0.000493951	0.00310005
468.5	-0.00387266	0.00107319	-0.00262001	-0.00450321	-0.00124363	-0.00781151	-0.00791685		468.5	-0.00270062	0.00380838	-0.000955476	0.00187586	0.0054904	0.000535026	0.00330979
469	-0.00385536	0.000481828	-0.00290552	-0.00440383	-0.00125635	-0.00789219	-0.00770233		469	-0.00253551	0.00366529	-0.00109234	0.00184056	0.00511522	0.000666803	0.00354879
469.5	-0.00387202	-0.00014638	-0.00319504	-0.00430068	-0.00131193	-0.00795751	-0.00745137		469.5	-0.0022753	0.00349468	-0.00121	0.00174547	0.00474612	0.000876987	0.00379925
470	-0.00392104	-0.000794345	-0.00348413	-0.00419346	-0.00140749	-0.00800939	-0.00716844		470	-0.00194317	0.00328858	-0.00128951	0.00160762	0.00440265	0.00115425	0.00404388
470.5	-0.0039991	-0.00144502	-0.00376814	-0.00408184	-0.00153878	-0.00804929	-0.00685922		470.5	-0.0015632	0.00303944	-0.0013177	0.00144953	0.00410314	0.00148875	0.00426922
471	-0.00410124	-0.00208189	-0.00404217	-0.00396542	-0.00170064	-0.00807806	-0.00653034		471	-0.00116081	0.00274395	-0.00128904	0.00129617	0.003865	0.00187286	0.00446717
471.5	-0.00422101	-0.0026894	-0.00430112	-0.00384374	-0.00188754	-0.00809607	-0.00618919		471.5	-0.000758593	0.00240243	-0.00120847	0.0011732	0.00369929	0.00229863	0.00463576
472	-0.00435076	-0.0032533	-0.0045397	-0.00371621	-0.00209408	-0.00810329	-0.00584369		472	-0.000373457	0.00202101	-0.00108639	0.00110461	0.00361141	0.00275676	0.00477783
472.5	-0.00448205	-0.00376104	-0.00475264	-0.00358209	-0.0023153	-0.00809947	-0.00550194		472.5	-1.56474e-05	0.0016115	-0.000939293	0.00110916	0.00359934	0.00323488	0.00489828
473	-0.0046062	-0.00420199	-0.00493487	-0.00344051	-0.00254694	-0.00808428	-0.00517193		473	0.00031032	0.00119021	-0.000786054	0.00120093	0.00365308	0.00371655	0.0050026
473.5	-0.00471476	-0.00456773	-0.0050819	-0.00329044	-0.00278549	-0.0080575	-0.00486117		473.5	0.000606182	0.000773467	-0.000645071	0.00138641	0.0037587	0.00418282	0.00509326
474	-0.00480006	-0.00485226	-0.00519018	-0.00313092	-0.00302814	-0.0080191	-0.00457633		474	0.000875431	0.000377119	-0.000532399	0.00166603	0.00389883	0.00461229	0.00516923
474.5	-0.00485564	-0.00505214	-0.00525742	-0.00296111	-0.00327266	-0.00796943	-0.0043229		474.5	0.00112274	1.37653e-05	-0.000460761	0.00203322	0.00405797	0.00498327	0.00522482
475	-0.00487659	-0.00516661	-0.00528297	-0.0027806	-0.00351714	-0.0079092	-0.00410491		475	0.00134837	-0.000308317	-0.000437906	0.00247788	0.00422292	0.00527562	0.00525315
475.5	-0.00485966	-0.00519756	-0.00526802	-0.00258957	-0.00375985	-0.0078396	-0.00392477		475.5	0.00154849	-0.000586312	-0.000467255	0.00298602	0.00438681	0.00547396	0.00524596
476	-0.00480332	-0.0051495	-0.00521563	-0.002389	-0.003999	-0.00776228	-0.00378316		476	0.00171395	-0.000824158	-0.000549928	0.00354104	0.00454788	0.00556892	0.00519682
476.5	-0.00470758	-0.00502938	-0.00513065	-0.00218079	-0.00423266	-0.00767929	-0.00367916		476.5	0.00183156	-0.00102803	-0.000684154	0.00412363	0.00470761	0.00555954	0.00510578
477	-0.00457381	-0.00484635	-0.00501943	-0.00196772	-0.00445863	-0.00759314	-0.00361047		477	0.00188827	-0.001209	-0.000866717	0.00471117	0.00487119	0.00545077	0.0049791
477.5	-0.00440437	-0.00461141	-0.00488938	-0.00175332	-0.00467454	-0.00750661	-0.00357371		477.5	0.00187084	-0.00137728	-0.00109211	0.00527791	0.00504078	0.00525466	0.00482958
478	-0.00420242	-0.00433704	-0.00474848	-0.00154169	-0.00487781	-0.00742272	-0.00356491		478	0.00177467	-0.0015434	-0.00135393	0.00579729	0.00521399	0.00498663	0.00467567
478.5	-0.00397163	-0.00403676	-0.00460467	-0.00133709	-0.00506578	-0.00734458	-0.00357989		478.5	0.00160217	-0.00171453	-0.00164234	0.0062422	0.00538274	0.00466522	0.00453665
479	-0.00371612	-0.00372464	-0.00446539	-0.00114361	-0.00523584	-0.0072752	-0.00361471		479	0.00136643	-0.00189265	-0.00194383	0.00658886	0.00553215	0.004308	0.00442963
479.5	-0.00344035	-0.00341479	-0.0043371	-0.000964843	-0.00538543	-0.00721732	-0.00366598		479.5	0.00108707	-0.00207684	-0.00224152	0.00681993	0.00564446	0.00393148	0.0043652
480	-0.00314927	-0.00312092	-0.00422498	-0.000803563	-0.00551226	-0.00717318	-0.003731		480	0.000791122	-0.00226169	-0.00251493	0.00692899	0.00569864	0.00354975	0.00434595
480.5	-0.00284836	-0.00285584	-0.00413283	-0.000661607	-0.00561429	-0.00714435	-0.00380785		480.5	0.000506352	-0.00243882	-0.00274201	0.00692054	0.00567676	0.00317474	0.00436485
481	-0.0025438	-0.002631	-0.00406309	-0.000539849	-0.00568986	-0.00713151	-0.00389521		481	0.000258799	-0.00259853	-0.00290036	0.00681103	0.00556683	0.00281621	0.00440833
481.5	-0.00224254	-0.00245614	-0.00401695	-0.000438317	-0.00573776	-0.00713436	-0.00399217		481.5	6.85232e-05	-0.00273352	-0.00297092	0.0066256	0.00536513	0.00248265	0.00445953
482	-0.00195229	-0.00233892	-0.0039946	-0.000356418	-0.00575728	-0.00715157	-0.00409794		482	-5.18571e-05	-0.00283915	-0.00294	0.00639326	0.00507645	0.00218243	0.00450167
482.5	-0.00168134	-0.00228463	-0.00399549	-0.000293235	-0.00574831	-0.00718077	-0.0042116		482.5	-9.76648e-05	-0.00291565	-0.00279988	0.00614338	0.00471345	0.00192735	0.00452236
483	-0.00143837	-0.00229605	-0.00401855	-0.00024781	-0.00571142	-0.00721866	-0.00433185		483	-7.24007e-05	-0.00296746	-0.00255058	0.00589985	0.00429581	0.00172815	0.00451764
483.5	-0.00123201	-0.00237329	-0.00406236	-0.000219405	-0.00564789	-0.00726124	-0.00445701		483.5	1.56399e-05	-0.00300252	-0.00220006	0.00567752	0.0038462	0.00159758	0.00449148
484	-0.00107042	-0.00251383	-0.0041252	-0.000207658	-0.00555982	-0.00730397	-0.00458503		484	0.000154242	-0.00303372	-0.00176342	0.00548002	0.00338848	0.00154751	0.00445462
484.5	-0.000960759	-0.00271265	-0.00420503	-0.000212641	-0.00545009	-0.00734213	-0.00471372		484.5	0.000332009	-0.0030743	-0.00126005	0.00530053	0.00294369	0.00159035	0.00442318
485	-0.000908726	-0.00296242	-0.00429934	-0.000234809	-0.00532236	-0.00737099	-0.00484105		485	0.000539257	-0.00313824	-0.000711976	0.00512451	0.00253155	0.00173416	0.00441462
485.5	-0.000918163	-0.00325389	-0.00440504	-0.000274858	-0.00518102	-0.00738617	-0.00496548		485.5	0.000769675	-0.00323432	-0.000142859	0.00493188	0.00216664	0.00198242	0.00444435
486	-0.000990744	-0.00357629	-0.0045182	-0.000333535	-0.00503109	-0.00738374	-0.0050863		486	0.00102072	-0.00336816	0.00042488	0.00470164	0.00186058	0.00233267	0.00452231
486.5	-0.00112582	-0.00391785	-0.00463398	-0.00041144	-0.00487806	-0.00736044	-0.00520384		486.5	0.00129003	-0.00353935	0.000969975	0.00441593	0.0016212	0.00277639	0.004652
487	-0.0013204	-0.00426632	-0.00474653	-0.000508858	-0.0047278	-0.00731377	-0.00531961		487	0.00157695	-0.00373991	0.00147489	0.00406433	0.00145429	0.00329802	0.00482913
487.5	-0.00156924	-0.00460953	-0.00484906	-0.000625652	-0.0045863	-0.007242	-0.00543622		487.5	0.0018786	-0.00395615	0.00192437	0.00364495	0.0013643	0.00387861	0.0050417
488	-0.00186505	-0.00493589	-0.00493398	-0.000761226	-0.00445953	-0.00714425	-0.00555718		488	0.0021866	-0.00416942	0.00230702	0.00316539	0.00135365	0.00449646	0.00527361
488.5	-0.00219884	-0.0052348	-0.00499324	-0.000914563	-0.00435323	-0.00702047	-0.00568656		488.5	0.0024875	-0.00436139	0.0026138	0.00264273	0.00142369	0.00513243	0.00550447
489	-0.00256023	-0.00549706	-0.00501871	-0.00108432	-0.00427267	-0.00687147	-0.00582861		489	0.00276407	-0.00451282	0.00283759	0.00210042	0.00157233	0.00577071	0.00571392
489.5	-0.0029379	-0.00571503	-0.00500258	-0.00126891	-0.00422242	-0.00669891	-0.00598732		489.5	0.00299609	-0.00460987	0.00297296	0.00156469	0.001795	0.00640181	0.00588295
490	-0.00332	-0.00588285	-0.00493799	-0.00146666	-0.00420613	-0.00650535	-0.00616605		490	0.0031629	-0.00464529	0.00301592	0.00105978	0.00208171	0.00702162	0.00599777
490.5	-0.00369464	-0.00599649	-0.0048194	-0.00167583	-0.00422622	-0.00629418	-0.00636726		490.5	0.00324711	-0.00461882	0.00296414	0.000605641	0.0024168	0.0076311	0.00604893
491	-0.00405033	-0.00605366	-0.00464314	-0.00189465	-0.00428368	-0.00606961	-0.00659228		491	0.00323723	-0.00453845	0.00281831	0.000213308	0.0027794	0.00823188	0.00603271
491.5	-0.00437646	-0.00605382	-0.00440775	-0.0021213	-0.00437779	-0.0058365	-0.00684133		491.5	0.00312848	-0.00441474	0.00258409	-0.000114713	0.00314268	0.00882281	0.00595068
492	-0.00466379	-0.00599802	-0.00411427	-0.00235384	-0.00450601	-0.00560019	-0.00711345		492	0.00292466	-0.00426162	0.00227194	-0.000383894	0.00347949	0.00939442	0.00580793
492.5	-0.00490482	-0.00588882	-0.00376644	-0.00259015	-0.00466385	-0.00536615	-0.00740669		492.5	0.0026361	-0.0040908	0.00189914	-0.000604977	0.00376156	0.00992959	0.00561078
493	-0.00509415	-0.00573014	-0.00337067	-0.00282783	-0.00484489	-0.00513969	-0.00771819		493	0.00227962	-0.003913	0.00148843	-0.000789489	0.00396397	0.0104018	0.00536468
493.5	-0.00522877	-0.00552718	-0.00293591	-0.00306419	-0.00504098	-0.00492549	-0.00804432		493.5	0.00187604	-0.0037336	0.00106772	-0.000947026	0.00406812	0.0107781	0.00507482
494	-0.00530815	-0.00528625	-0.00247341	-0.00329629	-0.00524256	-0.00472731	-0.00838085		494	0.00144804	-0.00355498	0.000666211	-0.00108375	0.00406568	0.0110247	0.00474373
494.5	-0.00533424	-0.00501475	-0.00199627	-0.00352107	-0.00543905	-0.00454759	-0.00872296		494.5	0.00101769	-0.00337667	0.000312712	-0.00119756	0.00395666	0.0111116	0.00437264
495	-0.0053113	-0.00472093	-0.00151887	-0.00373544	-0.0056195	-0.00438735	-0.0090654		495	0.00060559	-0.003197	3.13724e-05	-0.00128223	0.00375303	0.011021	0.00396164
495.5	-0.00524563	-0.00441383	-0.00105623	-0.00393655	-0.0057732	-0.0042461	-0.00940249		495.5	0.000228754	-0.00301541	-0.000159453	-0.00132679	0.0034736	0.0107494	0.00351267
496	-0.00514509	-0.00410302	-0.000623292	-0.00412196	-0.00589031	-0.00412201	-0.00972826		496	-0.000100949	-0.00283212	-0.000250134	-0.00131968	0.00314235	0.0103107	0.00303106
496.5	-0.00501869	-0.00379845	-0.00023421	-0.00428984	-0.00596256	-0.00401218	-0.0100365		496.5	-0.000377356	-0.0026487	-0.000240668	-0.00125071	0.00278555	0.00973448	0.00252625
497	-0.00487602	-0.00351012	9.83622e-05	-0.00443915	-0.0059837	-0.0039131	-0.010321		497	-0.000600116	-0.002469	-0.000139363	-0.0011154	0.00242691	0.0090634	0.00201173
497.5	-0.00472674	-0.00324787	0.000363854	-0.00456967	-0.00594989	-0.0038211	-0.0105758		497.5	-0.000772075	-0.00229621	3.95326e-05	-0.000914261	0.00208662	0.0083471	0.00150467
498	-0.00458019	-0.00302108	0.000554237	-0.00468201	-0.0058599	-0.00373287	-0.0107951		498	-0.000901449	-0.00213318	0.000276249	-0.000655428	0.00177778	0.00763549	0.00102749
498.5	-0.00444492	-0.00283831	0.000664326	-0.00477757	-0.00571511	-0.00364587	-0.0109741		498.5	-0.000997248	-0.00198172	0.000549484	-0.000353269	0.00150901	0.00697385	0.000602301
499	-0.00432848	-0.00270709	0.00069189	-0.00485834	-0.0055193	-0.00355867	-0.0111085		499	-0.00107065	-0.00184288	0.000840204	-2.75754e-05	0.00128373	0.00639841	0.000249486
499.5	-0.00423721	-0.00263356	0.000637602	-0.00492677	-0.00527831	-0.0034711	-0.0111956		499.5	-0.00113232	-0.00171475	0.0011339	0.000299952	0.00110165	0.00593317	-1.25787e-05
500	-0.00417607	-0.00262229	0.000504819	-0.00498551	-0.00499961	-0.00338421	-0.0112337		500	-0.0011914	-0.00159719	0.00142162	0.000607318	0.000962904	0.00558963	-0.000170622
500.5	-0.00414862	-0.00267596	0.000299266	-0.00503729	-0.0046918	-0.00330014	-0.0112225		500.5	-0.00125728	-0.00148819	0.00170039	0.000877485	0.000866623	0.00536797	-0.000217876
501	-0.00415691	-0.00279518	2.86343e-05	-0.00508468	-0.00436406	-0.00322186	-0.0111633		501	-0.00134118	-0.00138936	0.00197134	0.00109689	0.000814235	0.00526013	-0.000155644
501.5	-0.00420152	-0.00297833	-0.000297835	-0.00512998	-0.00402573	-0.00315278	-0.0110589		501.5	-0.00145351	-0.00130381	0.00223728	0.00125881	0.000808514	0.00525206	8.83119e-06
502	-0.00428146	-0.00322136	-0.000669768	-0.00517512	-0.00368589	-0.00309646	-0.0109134		502	-0.00160416	-0.00123819	0.00249921	0.00136303	0.000853881	0.00532826	0.000261428
502.5	-0.00439424	-0.00351769	-0.00107602	-0.00522157	-0.00335302	-0.00305622	-0.0107321		502.5	-0.00180137	-0.00119973	0.00275104	0.0014152	0.000953919	0.00547383	0.000582599
503	-0.00453585	-0.00385821	-0.00150501	-0.00527034	-0.00303481	-0.00303493	-0.0105217		503	-0.00205021	-0.00119722	0.00298072	0.00142232	0.00111127	0.00567551	0.000950415
503.5	-0.00470084	-0.00423132	-0.00194499	-0.00532192	-0.00273792	-0.00303482	-0.0102896		503.5	-0.00235061	-0.00123829	0.00316784	0.00139268	0.00132733	0.00592289	0.00134227
504	-0.0048825	-0.00462309	-0.00238426	-0.00537634	-0.00246792	-0.0030574	-0.0100442		504	-0.002694	-0.00132747	0.00328865	0.00133182	0.00159796	0.00620787	0.00173616
504.5	-0.00507305	-0.00501761	-0.00281145	-0.00543313	-0.00222913	-0.00310343	-0.00979426		504.5	-0.00306478	-0.00146382	0.00331815	0.00124261	0.00191561	0.00652237	0.00211378
505	-0.00526399	-0.00539745	-0.00321572	-0.00549137	-0.0020246	-0.00317299	-0.00954877		505	-0.00344018	-0.00163973	0.00323599	0.00112527	0.00226836	0.00685653	0.00246146
505.5	-0.00544647	-0.00574434	-0.00358707	-0.00554974	-0.00185599	-0.00326552	-0.00931666		505.5	-0.00379386	-0.00184177	0.00302943	0.000976726	0.00264084	0.00719714	0.00276707
506	-0.00561172	-0.00603995	-0.00391657	-0.00560655	-0.00172357	-0.00337989	-0.00910637		506	-0.0040974	-0.00204976	0.00269867	0.000792978	0.00301438	0.00752696	0.00302104
506.5	-0.00575154	-0.0062668	-0.00419676	-0.00565984	-0.00162618	-0.00351451	-0.00892547		506.5	-0.00432363	-0.00223913	0.00225477	0.000574001	0.0033697	0.00782425	0.00321565
507	-0.0058587	-0.00640923	-0.00442194	-0.00570745	-0.00156135	-0.00366739	-0.00878029		507	-0.00445202	-0.00238419	0.00171818	0.00032332	0.00369012	0.00806408	0.00334187
507.5	-0.0059273	-0.00645437	-0.00458845	-0.00574712	-0.00152535	-0.00383619	-0.00867562		507.5	-0.00446879	-0.00245915	0.00111648	5.07158e-05	0.00396399	0.00822344	0.00339122
508	-0.00595307	-0.00639293	-0.00469493	-0.00577658	-0.00151352	-0.00401835	-0.00861438		508	-0.00436933	-0.00244362	0.00047902	-0.000228617	0.00418554	0.00828218	0.00335377
508.5	-0.00593354	-0.00621997	-0.00474242	-0.00579368	-0.00152051	-0.00421115	-0.0085975		508.5	-0.0041578	-0.0023211	-0.00016556	-0.000493873	0.00435657	0.00822504	0.00322377
509	-0.00586809	-0.00593524	-0.00473442	-0.00579641	-0.0015407	-0.00441187	-0.00862382		509	-0.00384693	-0.00208465	-0.000793545	-0.000721326	0.00448653	0.00804654	0.00299777
509.5	-0.00575788	-0.00554342	-0.00467671	-0.00578302	-0.00156858	-0.00461786	-0.00869023		509.5	-0.00345704	-0.00173581	-0.00138709	-0.000887711	0.00458981	0.00774936	0.00267925
510	-0.00560576	-0.00505396	-0.00457712	-0.00575206	-0.00159916	-0.00482668	-0.00879179		510	-0.00301081	-0.00128679	-0.00193397	-0.000972874	0.00468455	0.00734576	0.00228001
510.5	-0.00541603	-0.00448061	-0.00444512	-0.0057024	-0.00162831	-0.00503623	-0.0089221		510.5	-0.00253396	-0.000754927	-0.00242833	-0.000962937	0.00478802	0.00685536	0.00182029
511	-0.00519421	-0.00384085	-0.00429138	-0.00563326	-0.00165296	-0.00524472	-0.00907366		511	-0.00204974	-0.000163992	-0.00286662	-0.000852161	0.00491384	0.00630212	0.00132807
511.5	-0.00494685	-0.00315493	-0.0041272	-0.00554428	-0.00167128	-0.00545076	-0.00923831		511.5	-0.00157962	0.000459486	-0.0032479	-0.000642831	0.00506861	0.00571169	0.000836834
512	-0.00468119	-0.00244494	-0.00396401	-0.00543555	-0.0016826	-0.00565325	-0.00940766		512	-0.0011395	0.00109009	-0.00356903	-0.000346883	0.00525184	0.00510996	0.000383002
512.5	-0.00440502	-0.00173376	-0.00381279	-0.00530765	-0.0016873	-0.00585128	-0.00957351		512.5	-0.000739448	0.00170499	-0.00382597	1.61361e-05	0.00545474	0.00451949	8.76984e-07
513	-0.00412637	-0.001044	-0.00368366	-0.00516176	-0.0016866	-0.006044	-0.00972817		513	-0.000386066	0.00228764	-0.00401115	0.000423448	0.00566008	0.00395794	-0.000279944
513.5	-0.00385332	-0.000397088	-0.00358542	-0.00499971	-0.00168228	-0.00623048	-0.00986476		513.5	-8.13636e-05	0.00282799	-0.00411593	0.000848635	0.00584816	0.00343771	-0.000437204
514	-0.00359376	0.000187677	-0.00352531	-0.00482407	-0.00167641	-0.00640959	-0.00997736		514	0.000173	0.00331999	-0.00413141	0.0012663	0.00599799	0.00296744	-0.000459138
514.5	-0.00335512	0.000693817	-0.00350872	-0.00463813	-0.00167113	-0.0065799	-0.0100612		514.5	0.000377328	0.00376096	-0.00405112	0.00165328	0.00609125	0.00255145	-0.000343168
515	-0.00314412	0.00110829	-0.00353909	-0.00444589	-0.00166847	-0.00673969	-0.0101125		515	0.000530086	0.00414891	-0.0038759	0.00199197	0.00611552	0.00219189	-9.39259e-05
515.5	-0.00296652	0.0014219	-0.00361781	-0.00425196	-0.00167026	-0.00688703	-0.0101288		515.5	0.000629715	0.00448105	-0.00361712	0.00226735	0.00606512	0.00189018	0.000277755
516	-0.00282685	0.0016296	-0.00374424	-0.00406131	-0.00167811	-0.00701987	-0.0101088		516	0.000674797	0.00475169	-0.00329658	0.00247007	0.00594191	0.00164813	0.000757926
516.5	-0.0027282	0.00173046	-0.00391574	-0.00387904	-0.0016934	-0.00713621	-0.0100519		516.5	0.00066391	0.00495452	-0.00294474	0.00259284	0.00575376	0.00146841	0.00133112
517	-0.00267206	0.00172763	-0.00412777	-0.00370996	-0.0017174	-0.00723429	-0.00995908		517	0.000599518	0.00508364	-0.0026004	0.00263119	0.00551211	0.00135366	0.00198372
517.5	-0.0026582	0.00162795	-0.00437406	-0.00355823	-0.00175124	-0.00731276	-0.00983185		517.5	0.000486594	0.00513562	-0.00230481	0.00258167	0.00522836	0.0013063	0.00270173
518	-0.0026847	0.00144143	-0.00464681	-0.00342699	-0.00179601	-0.00737075	-0.00967285		518	0.000335135	0.00511113	-0.00209425	0.00244354	0.00491334	0.00132656	0.00347126
518.5	-0.00274804	0.00118063	-0.00493698	-0.00331794	-0.0018527	-0.00740795	-0.00948548		518.5	0.000159076	0.00501726	-0.00199629	0.00221864	0.00457495	0.00141233	0.00427406
519	-0.00284319	0.000859836	-0.00523458	-0.0032312	-0.00192218	-0.0074246	-0.0092738		519	-2.28367e-05	0.00486718	-0.00202381	0.00191354	0.00421801	0.00155791	0.00508799
519.5	-0.00296393	0.000494254	-0.00552908	-0.00316513	-0.00200515	-0.00742134	-0.00904239		519.5	-0.000188318	0.00467713	-0.00217446	0.00154153	0.00384692	0.00175425	0.00588586
520	-0.00310308	9.92064e-05	-0.00580977	-0.00311643	-0.00210203	-0.00739917	-0.00879615		520	-0.000313483	0.00446588	-0.00243049	0.00112138	0.00346588	0.00199043	0.00663596
520.5	-0.00325283	-0.0003106	-0.00606619	-0.00308037	-0.00221293	-0.00735924	-0.00854006		520.5	-0.000373435	0.00424912	-0.00276135	0.000681009	0.00308284	0.00225588	0.00730411
521	-0.00340504	-0.000721655	-0.00628855	-0.00305114	-0.00233761	-0.00730281	-0.00827899		521	-0.000345759	0.00403972	-0.00312805	0.000251131	0.00271018	0.00254044	0.00785811
521.5	-0.00355156	-0.00112205	-0.00646804	-0.00302234	-0.00247544	-0.00723109	-0.00801753		521.5	-0.000212268	0.00384371	-0.00349084	-0.000137281	0.00236375	0.00283567	0.00827205
522	-0.00368452	-0.00150171	-0.00659723	-0.00298751	-0.00262548	-0.00714531	-0.00775987		522	3.71651e-05	0.00366143	-0.00381215	-0.000453254	0.00206308	0.00313625	0.00853004
522.5	-0.00379658	-0.00185242	-0.00667026	-0.00294063	-0.00278648	-0.00704673	-0.00750976		522.5	0.000404192	0.00348528	-0.0040621	-0.000673412	0.00182825	0.0034404	0.00862915
523	-0.00388124	-0.00216773	-0.0066831	-0.0028766	-0.00295696	-0.00693672	-0.00727054		523	0.000880908	0.00330413	-0.00422231	-0.000783483	0.0016766	0.00374677	0.00858011
523.5	-0.00393308	-0.00244282	-0.00663363	-0.00279159	-0.00313532	-0.00681692	-0.00704524		523.5	0.00144978	0.00310412	-0.0042865	-0.000779722	0.00161977	0.00405366	0.00840674
524	-0.00394798	-0.00267422	-0.00652173	-0.00268319	-0.00331981	-0.00668933	-0.00683675		524	0.00208693	0.00287016	-0.00426027	-0.000667773	0.00166254	0.00435929	0.00814196
524.5	-0.00392346	-0.00285973	-0.00634935	-0.00255053	-0.00350866	-0.00655634	-0.00664791		524.5	0.00276363	0.00259034	-0.00415937	-0.000464849	0.00179882	0.00465961	0.00782357
525	-0.00385881	-0.00299827	-0.00612039	-0.00239422	-0.00370001	-0.00642082	-0.00648169		525	0.00345145	0.00225807	-0.00400671	-0.000191696	0.00201382	0.00494687	0.0074909
525.5	-0.0037553	-0.00308986	-0.00584072	-0.00221616	-0.00389195	-0.00628596	-0.00634117		525.5	0.00412393	0.00187245	-0.00382766	0.000127758	0.00228477	0.00521081	0.00717701
526	-0.00361631	-0.00313574	-0.00551799	-0.00201939	-0.00408253	-0.00615519	-0.00622954		526	0.00475883	0.00143941	-0.0036451	0.000472003	0.00258324	0.00544068	0.0069085
526.5	-0.00344723	-0.00313846	-0.00516148	-0.00180788	-0.00426971	-0.00603194	-0.00614988		526.5	0.00533784	0.000970529	-0.00347749	0.000826114	0.00287892	0.00562484	0.00670097
527	-0.00325538	-0.00310207	-0.00478179	-0.00158631	-0.0044514	-0.00591941	-0.00610499		527	0.00584629	0.000481115	-0.00333463	0.00118299	0.00314357	0.0057535	0.00655846
527.5	-0.00304965	-0.00303215	-0.00439054	-0.00135992	-0.00462547	-0.00582038	-0.00609696		527.5	0.00627092	-1.21951e-05	-0.00321679	0.00154468	0.00335315	0.00581975	0.00647453
528	-0.0028401	-0.00293588	-0.00399993	-0.00113442	-0.00478979	-0.00573699	-0.00612693		528	0.00659785	-0.000495479	-0.00311566	0.00192162	0.00348998	0.00582133	0.00643513
528.5	-0.00263742	-0.00282188	-0.00362222	-0.000915794	-0.00494229	-0.00567064	-0.0061947		528.5	0.00681443	-0.000959972	-0.00301705	0.00232878	0.00354344	0.00576122	0.00642123
529	-0.00245233	-0.00269998	-0.00326919	-0.000710192	-0.005081	-0.00562194	-0.00629853		529	0.00690742	-0.00140289	-0.00290456	0.00278001	0.00351084	0.00564793	0.00641409
529.5	-0.00229498	-0.00258076	-0.00295158	-0.000523735	-0.00520413	-0.00559076	-0.00643504		529.5	0.00686752	-0.00182638	-0.0027626	0.00328363	0.00339485	0.00549492	0.00639686
530	-0.00217446	-0.00247504	-0.00267852	-0.000362258	-0.00531003	-0.00557629	-0.0065992		530	0.00668939	-0.00223764	-0.00258	0.00383846	0.00320163	0.00531785	0.00635891
530.5	-0.00209833	-0.00239329	-0.00245704	-0.000231016	-0.00539727	-0.00557723	-0.00678453		530.5	0.00637656	-0.00264357	-0.00235308	0.00443265	0.00293817	0.00513254	0.00629566
531	-0.0020724	-0.00234496	-0.00229175	-0.000134353	-0.00546462	-0.00559184	-0.00698344		531	0.00594299	-0.00305033	-0.00208282	0.00504424	0.00261157	0.00495282	0.00620859
531.5	-0.00210059	-0.00233797	-0.00218457	-7.53777e-05	-0.00551103	-0.00561813	-0.00718759		531.5	0.00541141	-0.00345678	-0.00177711	0.00564483	0.00222813	0.00478694	0.00610347
532	-0.00218488	-0.00237816	-0.0021347	-5.57008e-05	-0.00553565	-0.00565384	-0.00738839		532	0.00481219	-0.00385589	-0.00144721	0.00620466	0.00179367	0.00463721	0.00598869
532.5	-0.0023255	-0.00246899	-0.00213876	-7.52782e-05	-0.00553786	-0.00569648	-0.00757746		532.5	0.00418085	-0.00423453	-0.00110523	0.00669759	0.00131561	0.00449975	0.00587098
533	-0.00252102	-0.00261134	-0.002191	-0.0001324	-0.0055173	-0.00574331	-0.00774706		533	0.00355285	-0.00457441	-0.00076243	0.00710601	0.000802823	0.00436551	0.00575594
533.5	-0.00276854	-0.0028035	-0.00228378	-0.000223843	-0.00547397	-0.00579122	-0.00789053		533.5	0.0029591	-0.00485653	-0.000426203	0.00742115	0.000270826	0.00422424	0.00564637
534	-0.0030638	-0.00304134	-0.00240798	-0.000345184	-0.00540838	-0.00583671	-0.0080025		534	0.00242343	-0.00506347	-0.000102889	0.00764174	-0.000260135	0.00406725	0.00554398
534.5	-0.00340134	-0.00331857	-0.00255358	-0.000491236	-0.0053216	-0.00587587	-0.00807919		534.5	0.00195823	-0.0051848	0.000204521	0.00777386	-0.000764157	0.00388982	0.00544873
535	-0.00377449	-0.00362713	-0.00271012	-0.00065655	-0.00521544	-0.00590442	-0.00811851		535	0.00156561	-0.00521699	0.000494191	0.00782425	-0.00121221	0.00369783	0.0053617
535.5	-0.00417544	-0.00395768	-0.00286719	-0.000835933	-0.00509253	-0.0059178	-0.00812013		535.5	0.00123828	-0.0051667	0.000764727	0.0077998	-0.00157218	0.00350471	0.00528507
536	-0.00459532	-0.00430001	-0.00301481	-0.00102489	-0.00495627	-0.00591148	-0.00808549		536	0.000963066	-0.00504599	0.00101507	0.00770369	-0.00181628	0.00333231	0.00522459
536.5	-0.00502432	-0.00464359	-0.00314376	-0.00121996	-0.00481084	-0.00588114	-0.00801778		536.5	0.000723924	-0.00487257	0.00124394	0.00753689	-0.0019219	0.00320814	0.00518651
537	-0.00545193	-0.00497794	-0.0032458	-0.00141884	-0.00466095	-0.00582304	-0.00792184		537	0.000506249	-0.00466566	0.00145089	0.00729801	-0.00187576	0.00316272	0.0051775
537.5	-0.00586726	-0.00529304	-0.00331386	-0.00162044	-0.00451167	-0.00573434	-0.00780395		537.5	0.00030102	-0.00444115	0.00163696	0.00698742	-0.00167577	0.00322271	0.00520401
538	-0.00625945	-0.00557965	-0.00334219	-0.00182467	-0.00436805	-0.00561335	-0.00767172		538	0.000107728	-0.00420955	0.00180723	0.00660688	-0.00133055	0.00340783	0.00526697
538.5	-0.00661825	-0.00582955	-0.00332642	-0.00203219	-0.00423479	-0.00545973	-0.00753369		538.5	-6.80145e-05	-0.0039735	0.0019708	0.00616241	-0.000859866	0.00372677	0.00536396
539	-0.00693448	-0.00603576	-0.00326371	-0.00224402	-0.00411589	-0.00527458	-0.00739901		539	-0.000214383	-0.00373102	0.00214138	0.00566458	-0.000290553	0.00417587	0.00548727
539.5	-0.00720056	-0.00619263	-0.0031528	-0.00246124	-0.00401437	-0.00506044	-0.00727697		539.5	-0.000318011	-0.0034758	0.00233623	0.00512713	0.000347355	0.00473762	0.00562323
540	-0.00741089	-0.00629594	-0.00299409	-0.00268459	-0.00393205	-0.0048211	-0.00717659		540	-0.000366087	-0.00319921	0.00257441	0.00456668	0.0010233	0.00538333	0.00575474
540.5	-0.00756209	-0.0063429	-0.00278973	-0.00291434	-0.00386948	-0.00456148	-0.00710604		540.5	-0.000353782	-0.00289677	0.00287332	0.00399975	0.00170956	0.00607707	0.00586267
541	-0.00765306	-0.00633222	-0.00254357	-0.00315006	-0.00382594	-0.00428729	-0.00707224		541	-0.000285646	-0.00256856	0.00324443	0.00344376	0.0023838	0.00677958	0.00592798
541.5	-0.00768488	-0.00626401	-0.00226114	-0.00339062	-0.00379962	-0.00400479	-0.0070805		541.5	-0.000177457	-0.00222118	0.00368984	0.00291245	0.00303133	0.00745435	0.00593445
542	-0.00766055	-0.0061398	-0.00194953	-0.00363427	-0.00378787	-0.00372052	-0.00713419		542	-5.3933e-05	-0.00186737	0.00419966	0.00241742	0.00364208	0.00807085	0.00587116
542.5	-0.00758459	-0.00596247	-0.00161717	-0.00387875	-0.00378747	-0.00344107	-0.00723463		542.5	5.29794e-05	-0.00152429	0.00475127	0.00196785	0.00421222	0.00860907	0.00573329
543	-0.0074626	-0.0057362	-0.00127356	-0.00412144	-0.00379498	-0.00317286	-0.00738111		543	0.000109144	-0.00121223	0.00531203	0.0015688	0.00473856	0.00905869	0.00552298
543.5	-0.00730088	-0.00546644	-0.000928899	-0.00435954	-0.00380701	-0.00292198	-0.00757097		543.5	8.51381e-05	-0.000949559	0.0058423	0.00122272	0.00521729	0.00941833	0.00524718
544	-0.007106	-0.00515985	-0.000593768	-0.00459022	-0.00382049	-0.00269406	-0.00779988		544	-3.82468e-05	-0.000752254	0.00630289	0.000930591	0.00564209	0.00969163	0.0049184
544.5	-0.00688458	-0.00482424	-0.000278709	-0.00481079	-0.00383284	-0.00249414	-0.00806208		544.5	-0.000268705	-0.000629687	0.00665976	0.000689799	0.00600251	0.00988354	0.00455089
545	-0.00664307	-0.00446852	6.13228e-06	-0.00501878	-0.00384204	-0.00232652	-0.00835075		545	-0.000600572	-0.000586533	0.00688801	0.000498689	0.00628485	0.00999657	0.00415899
545.5	-0.00638768	-0.00410254	0.000251329	-0.00521204	-0.00384674	-0.00219467	-0.00865828		545.5	-0.00101375	-0.000620011	0.00697832	0.000354248	0.00647407	0.0100291	0.00375569
546	-0.00612441	-0.003737	0.000448458	-0.00538886	-0.00384613	-0.0021011	-0.00897653		546	-0.00147902	-0.000722977	0.00693374	0.000252991	0.00655704	0.00997622	0.00335132
546.5	-0.00585903	-0.0033832	0.000590333	-0.00554798	-0.00384	-0.00204727	-0.00929709		546.5	-0.00196218	-0.000880554	0.00676878	0.00019293	0.00652488	0.00983051	0.00295365
547	-0.00559713	-0.00305277	0.000671191	-0.0056887	-0.0038286	-0.00203352	-0.00961144		547	-0.00242993	-0.00107586	0.00650437	0.000168902	0.00637617	0.00958727	0.00256852
547.5	-0.00534413	-0.00275731	0.000686847	-0.00581088	-0.0038126	-0.0020591	-0.00991112		547.5	-0.00285532	-0.00129014	0.00616519	0.000177749	0.00611802	0.00924838	0.00220081
548	-0.00510529	-0.00250799	0.000634826	-0.00591501	-0.00379302	-0.00212224	-0.0101879		548	-0.00321859	-0.00150427	0.00577355	0.00021362	0.00576489	0.00882501	0.00185607
548.5	-0.00488554	-0.00231507	0.000514474	-0.00600213	-0.00377117	-0.00222024	-0.0104339		548.5	-0.00351265	-0.00170052	0.00534902	0.000268821	0.00533861	0.00833836	0.00154139
549	-0.00468948	-0.00218742	0.000327053	-0.0060738	-0.00374858	-0.00234965	-0.010642		549	-0.00373932	-0.00186425	0.00490529	0.000333269	0.00486501	0.00781943	0.00126643
549.5	-0.00452116	-0.00213201	7.58057e-05	-0.00613196	-0.00372689	-0.00250648	-0.0108059		549.5	-0.00390797	-0.00198736	0.00445077	0.000395687	0.0043717	0.00730427	0.00104189
550	-0.00438403	-0.00215353	-0.000234027	-0.00617876	-0.00370778	-0.00268637	-0.0109205		550	-0.00403003	-0.00206687	0.0039928	0.0004438	0.0038836	0.00683028	0.000879725
550.5	-0.00428082	-0.00225399	-0.000595251	-0.00621634	-0.00369286	-0.00288476	-0.0109822		550.5	-0.0041154	-0.00210572	0.00353668	0.000465055	0.00342347	0.00642942	0.000792673
551	-0.00421349	-0.00243251	-0.000998857	-0.00624663	-0.00368348	-0.00309699	-0.0109893		551	-0.00416885	-0.00211081	0.00308783	0.000447605	0.00300869	0.0061241	0.00079077
551.5	-0.00418319	-0.00268522	-0.00143425	-0.00627118	-0.0036807	-0.00331839	-0.0109421		551.5	-0.00418895	-0.00209324	0.00265506	0.000382744	0.00265252	0.00592503	0.000881692
552	-0.00419026	-0.00300532	-0.0018896	-0.00629097	-0.00368515	-0.00354429	-0.010843		552	-0.00416751	-0.00206383	0.00224906	0.00026644	0.00236312	0.00583083	0.00106809
552.5	-0.00423421	-0.00338327	-0.00235227	-0.00630634	-0.00369702	-0.00377007	-0.0106966		552.5	-0.00409297	-0.00203403	0.00188219	9.96628e-05	0.00214487	0.00582905	0.0013479
553	-0.00431371	-0.00380714	-0.00280932	-0.00631708	-0.00371608	-0.00399115	-0.0105094		553	-0.00395465	-0.00201157	0.00156656	-0.000110532	0.00199991	0.00589981	0.00171236
553.5	-0.00442654	-0.00426306	-0.00324808	-0.00632243	-0.00374177	-0.00420314	-0.01029		553.5	-0.00374613	-0.00200139	0.00131229	-0.0003517	0.00192651	0.00602104	0.00214752
554	-0.00456949	-0.00473578	-0.00365668	-0.00632135	-0.00377339	-0.00440191	-0.0100479		554	-0.00346795	-0.00200742	0.00112594	-0.000606728	0.00192377	0.00617122	0.00263455
554.5	-0.0047383	-0.00520922	-0.00402456	-0.00631269	-0.00381025	-0.00458384	-0.00979401		554.5	-0.00312771	-0.00203123	0.00100623	-0.000855442	0.00198814	0.00633295	0.00315011
555	-0.00492747	-0.00566713	-0.0043429	-0.00629546	-0.00385189	-0.00474603	-0.00953938		555	-0.00273921	-0.00207445	0.000944625	-0.00107979	0.00211461	0.00649327	0.00366949
555.5	-0.0051303	-0.00609373	-0.00460491	-0.00626905	-0.00389827	-0.00488659	-0.00929509		555.5	-0.00232016	-0.00213906	0.000923285	-0.00126455	0.00229685	0.00664435	0.00416797
556	-0.00533879	-0.00647426	-0.00480604	-0.00623337	-0.00394982	-0.00500487	-0.00907164		556	-0.00188846	-0.00222841	0.000917812	-0.00139922	0.00252564	0.00678205	0.0046225
556.5	-0.00554385	-0.00679562	-0.00494404	-0.00618897	-0.00400751	-0.00510159	-0.0088785		556.5	-0.00145788	-0.00234563	0.000898554	-0.00148059	0.00278867	0.00690202	0.00501233
557	-0.00573546	-0.00704686	-0.00501888	-0.006137	-0.00407273	-0.00517889	-0.00872375		557	-0.00103699	-0.00249283	0.000834584	-0.00151044	0.00307106	0.00699812	0.00532342
557.5	-0.00590307	-0.00721968	-0.00503269	-0.00607915	-0.00414707	-0.00524024	-0.00861373		557.5	-0.000628785	-0.00266951	0.0006975	-0.00149534	0.00335651	0.00706064	0.00554554
558	-0.0060361	-0.00730877	-0.00498947	-0.00601747	-0.00423205	-0.00529017	-0.00855281		558	-0.00023242	-0.00287133	0.000468118	-0.00144417	0.00362728	0.00707784	0.00567458
558.5	-0.00612454	-0.00731211	-0.00489494	-0.00595416	-0.00432878	-0.00533394	-0.00854323		558.5	0.000156637	-0.00309091	0.000135427	-0.00136501	0.00386706	0.00703475	0.00570951
559	-0.00615953	-0.00723114	-0.00475627	-0.00589137	-0.00443763	-0.00537704	-0.00858505		559	0.000540198	-0.003317	-0.000298216	-0.00126439	0.0040633	0.00691571	0.00565307
559.5	-0.00613399	-0.00707071	-0.00458183	-0.00583098	-0.00455794	-0.00542472	-0.00867609		559.5	0.000919816	-0.00353581	-0.00081924	-0.00114636	0.00420702	0.0067067	0.00551023
560	-0.00604314	-0.00683892	-0.00438089	-0.0057744	-0.00468787	-0.00548158	-0.00881206		560	0.00128952	-0.00373409	-0.00140339	-0.00101084	0.00429679	0.00639863	0.00528678
560.5	-0.00588492	-0.00654682	-0.00416344	-0.00572246	-0.00482428	-0.00555116	-0.0089867		560.5	0.00164137	-0.00390096	-0.00201863	-0.000857037	0.00433388	0.00598649	0.00498988
561	-0.0056602	-0.00620781	-0.00393975	-0.0056753	-0.00496285	-0.00563561	-0.00919198		561	0.00196244	-0.00402876	-0.00263102	-0.000683188	0.00432552	0.00547271	0.00462811
561.5	-0.00537285	-0.00583705	-0.00372016	-0.00563234	-0.00509833	-0.00573573	-0.00941847		561.5	0.00223838	-0.00411408	-0.00320681	-0.000488357	0.00427972	0.00486478	0.0042128
562	-0.0050296	-0.00545068	-0.0035146	-0.00559228	-0.00522483	-0.00585081	-0.00965564		562	0.002456	-0.00415891	-0.00371771	-0.000273077	0.00420467	0.00417637	0.00375819
562.5	-0.00463973	-0.00506495	-0.0033322	-0.00555304	-0.00533612	-0.0059787	-0.00989209		562.5	0.00260605	-0.00416839	-0.00414233	-4.00034e-05	0.00410539	0.0034269	0.00328283
563	-0.00421467	-0.00469543	-0.00318075	-0.00551168	-0.00542591	-0.00611581	-0.0101158		563	0.00268594	-0.00415033	-0.00446862	0.000207189	0.00398345	0.00263978	0.00281019
563.5	-0.00376743	-0.00435613	-0.00306623	-0.0054643	-0.00548797	-0.006257	-0.0103141		563.5	0.00269847	-0.00411309	-0.00469287	0.000461876	0.00383678	0.00184165	0.0023673
564	-0.00331202	-0.00405879	-0.00299219	-0.00540565	-0.00551585	-0.00639514	-0.0104731		564	0.00265432	-0.00406333	-0.00481961	0.000718437	0.00365977	0.00106193	0.00198442
564.5	-0.00286285	-0.00381214	-0.00295904	-0.00532856	-0.00550226	-0.00652026	-0.010577		564.5	0.00256886	-0.00400771	-0.00485772	0.000970719	0.00344497	0.000331014	0.0016916
565	-0.00243406	-0.00362121	-0.00296326	-0.00522298	-0.00543773	-0.00661798	-0.010606		565	0.00246199	-0.00394861	-0.00481652	0.00121278	0.00318536	-0.000320203	0.0015164
565.5	-0.00203898	-0.00348668	-0.00299626	-0.00507446	-0.00530852	-0.00666703	-0.0105336		565.5	0.00235237	-0.00388698	-0.00470625	0.00144081	0.0028769	-0.000863362	0.00148071
566	-0.00168956	-0.00340401	-0.0030429	-0.00486193	-0.00509333	-0.00663557	-0.0103223		566	0.00225621	-0.00382183	-0.0045344	0.00165238	0.00252042	-0.00127462	0.00159696
566.5	-0.00139585	-0.00336244	-0.00307938	-0.00455439	-0.00475877	-0.00647583	-0.00991694		566.5	0.00218335	-0.00375261	-0.00430841	0.00184821	0.0021231	-0.00153504	0.00186673
567	-0.00116557	-0.0033436	-0.00307037	-0.00410649	-0.0042531	-0.00611691	-0.00923679		567	0.0021378	-0.00367652	-0.00403195	0.00203077	0.00169861	-0.0016325	0.00228011
567.5	-0.00100376	-0.00331974	-0.00296511	-0.00345252	-0.00349805	-0.00545513	-0.00816381		567.5	0.00211652	-0.00359377	-0.00371259	0.00220412	0.00126611	-0.00156239	0.00281706
568	-0.0009125	-0.00325129	-0.00269236	-0.00249872	-0.00237844	-0.00434191	-0.00652856		568	0.00211259	-0.0035052	-0.00336105	0.00237346	0.000849485	-0.00132687	0.00344924
568.5	-0.000890812	-0.00308403	-0.00215418	-0.00111389	-0.000729663	-0.00256885	-0.00409278		568.5	0.00211555	-0.00341231	-0.00299308	0.00254089	0.000472553	-0.000934749	0.00414512
569	-0.000934632	-0.00274558	-0.0012185	0.000881661	0.00167693	0.000149544	-0.000529242		569	0.0021154	-0.00331756	-0.00262917	0.00270513	0.00015828	-0.000400196	0.00487366
569.5	-0.00103701	-0.00214169	0.000288858	0.00372817	0.00514983	0.00419465	0.00460026		569.5	0.002106	-0.00322347	-0.00229318	0.0028608	-7.61543e-05	0.00025657	0.00560735
570	-0.00118843	-0.00115248	0.00259239	0.00773848	0.0100933	0.0100627	0.0118669		570	0.00208594	-0.00313293	-0.00200882	0.00299819	-0.000220694	0.00101093	0.00632481
570.5	-0.00137739	0.000370701	0.00597387	0.0133087	0.0170209	0.0183812	0.021994		570.5	0.0020584	-0.00304753	-0.00179665	0.00310503	-0.000272546	0.00183562	0.00701119
571	-0.00159095	0.00260719	0.0107768	0.0209248	0.026565	0.0299197	0.0358698		571	0.00203222	-0.00266732	-0.00107552	0.00404096	0.000921953	0.00411479	0.00931204
571.5	-0.00181561	0.00576663	0.0174066	0.0311634	0.0394768	0.0455904	0.054548		571.5	0.00201995	-0.00228344	-0.000421692	0.00495366	0.00224163	0.00644281	0.0116055
572	-0.00203803	0.0100854	0.0263237	0.0446825	0.0566151	0.0664342	0.0792318		572	0.00203598	-0.0016478	0.000659504	0.00656099	0.00462148	0.00995947	0.01526
572.5	-0.00224584	0.015819	0.0380289	0.0622	0.0789184	0.0935868	0.111235		572.5	0.00209349	-0.000564325	0.00256934	0.0094375	0.00880684	0.01555	0.0213289
573	-0.00242837	0.0232287	0.0530379	0.0844574	0.107357	0.128222	0.151918		573	0.00220149	0.00125292	0.00589577	0.0144332	0.0158991	0.0245406	0.0313764
573.5	-0.00257718	0.0325642	0.0718448	0.112167	0.142866	0.17147	0.202588		573.5	0.002367	0.00422171	0.0114926	0.0227911	0.0275154	0.0388906	0.0476964
574	-0.00268644	0.0440391	0.0948757	0.145945	0.186257	0.224307	0.26438		574	0.00258894	0.00891542	0.0205212	0.0362119	0.0458818	0.0613044	0.0734473
574.5	-0.00275313	0.0578045	0.122433	0.186229	0.238111	0.287437	0.338109		574.5	0.00285992	0.0160689	0.0344636	0.0568713	0.073862	0.0952687	0.112697
575	-0.00277698	0.0739183	0.154638	0.233194	0.298669	0.361146	0.42411		575	0.00316505	0.026555	0.0550701	0.0873434	0.114861	0.144937	0.17029
575.5	-0.00276026	0.092317	0.191367	0.286666	0.367719	0.445173	0.522085		575.5	0.00348554	0.0413149	0.0842224	0.130392	0.172551	0.214792	0.251463
576	-0.00270744	0.112791	0.23221	0.346048	0.444501	0.538596	0.630968		576	0.00379811	0.0612323	0.12368	0.188605	0.250383	0.30905	0.361146
576.5	-0.00262475	0.134968	0.27643	0.410276	0.527646	0.639752	0.748834		576.5	0.00407894	0.0869558	0.174728	0.263863	0.350882	0.430807	0.502969
577	-0.00251967	0.15831	0.322961	0.477801	0.615157	0.746221	0.872876		577	0.00430625	0.118683	0.237756	0.356725	0.47482	0.581022	0.678073
577.5	-0.00240051	0.182121	0.370424	0.546622	0.704444	0.854866	0.999457		577.5	0.00446196	0.155954	0.311836	0.465812	0.62039	0.757518	0.883941
578	-0.00227592	0.20558	0.417183	0.614365	0.792433	0.96196	1.12425		578	0.00453617	0.197494	0.394426	0.587359	0.782602	0.954244	1.11354
578.5	-0.00215456	0.227777	0.46143	0.678407	0.875721	1.06338	1.24248		578.5	0.00452321	0.241168	0.481281	0.715097	0.953115	1.16107	1.35506
579	-0.0020448	0.247775	0.501303	0.736042	0.950795	1.15488	1.34918		579	0.00442372	0.284096	0.566673	0.840583	1.12067	1.36434	1.59257
579.5	-0.00195441	0.264675	0.535009	0.784671	1.01428	1.23235	1.43962		579.5	0.00424228	0.322932	0.643959	0.954028	1.2722	1.54817	1.80754
580	-0.00189047	0.277684	0.560969	0.821999	1.06318	1.29218	1.50956		580	0.00398632	0.354287	0.706413	1.04553	1.39447	1.6965	1.98122
580.5	-0.00185908	0.286175	0.577937	0.846225	1.09516	1.33153	1.55571		580.5	0.00366218	0.375223	0.748203	1.10652	1.476	1.7954	2.09733
581	-0.0018653	0.289745	0.585109	0.856185	1.10869	1.34854	1.5759		581	0.00327593	0.383714	0.765317	1.13111	1.50888	1.8353	2.14467
581.5	-0.00191299	0.288244	0.58219	0.85146	1.10321	1.34253	1.56932		581.5	0.00283255	0.378991	0.756225	1.11709	1.49013	1.81258	2.11899
582	-0.00200471	0.281792	0.569414	0.832401	1.07917	1.31404	1.53659		582	0.00233755	0.361664	0.722139	1.06628	1.42214	1.73017	2.02367
582.5	-0.00214166	0.270761	0.54753	0.800107	1.03797	1.26475	1.47967		582.5	0.00179792	0.333615	0.666787	0.984201	1.31226	1.59703	1.86912
583	-0.00232363	0.255751	0.517729	0.756318	0.981863	1.19739	1.40171		583	0.00122343	0.297677	0.595786	0.879146	1.17157	1.42662	1.67101
583.5	-0.002549	0.23753	0.481545	0.703275	0.913736	1.11545	1.30676		583.5	0.000627852	0.257177	0.515731	0.76083	1.01307	1.23473	1.44775
584	-0.00281481	0.216978	0.440729	0.643532	0.836893	1.02293	1.19946		584	3.10148e-05	0.215444	0.433222	0.638959	0.849774	1.03715	1.21772
584.5	-0.00311684	0.195014	0.397115	0.579762	0.754789	0.923995	1.08467		584.5	-0.00054389	0.175384	0.35402	0.521988	0.693015	0.847634	0.996977
585	-0.00344972	0.172537	0.352491	0.514562	0.670788	0.822728	0.96713		585	-0.00107199	0.139185	0.282466	0.416271	0.551337	0.676527	0.797582
585.5	-0.00380708	0.150361	0.30848	0.450296	0.587946	0.722825	0.851135		585.5	-0.00152781	0.108197	0.221233	0.32571	0.429999	0.530183	0.626952
586	-0.00418166	0.129181	0.266461	0.388963	0.508853	0.627423	0.740339		586	-0.00188951	0.0829598	0.171392	0.251849	0.331098	0.411112	0.488032
586.5	-0.00456554	0.109537	0.227509	0.332121	0.435523	0.538965	0.637587		586.5	-0.00214012	0.0633527	0.132693	0.194305	0.254145	0.318685	0.380097
587	-0.00495022	0.0918079	0.192375	0.280854	0.369362	0.459155	0.544865		587	-0.0022713	0.0487939	0.103971	0.151366	0.196857	0.250098	0.299888
587.5	-0.00532685	0.0762139	0.161493	0.235781	0.311174	0.388974	0.463316		587.5	-0.00228566	0.0384513	0.083564	0.120603	0.155985	0.201376	0.242776
588	-0.00568638	0.0628316	0.135011	0.197108	0.261227	0.328749	0.393325		588	-0.00219481	0.031421	0.0696657	0.0993898	0.128007	0.168223	0.203751
588.5	-0.00601987	0.0516181	0.112839	0.164692	0.219341	0.278269	0.334648		588.5	-0.00201838	0.0268545	0.0605815	0.085271	0.109625	0.146616	0.178122
589	-0.0063187	0.0424395	0.094705	0.138126	0.184998	0.236908	0.286557		589	-0.00178367	0.0240311	0.0548722	0.0761688	0.0980423	0.133149	0.161916
589.5	-0.00657495	0.0350997	0.0802147	0.116826	0.157447	0.203762	0.248001		589.5	-0.00151938	0.022384	0.0514093	0.0704593	0.0910703	0.125157	0.152027
590	-0.00678174	0.0293672	0.0689027	0.100109	0.135811	0.177767	0.217745		590	-0.00125273	0.0214953	0.0493652	0.0669541	0.0871023	0.120683	0.146183
590.5	-0.00693357	0.0249984	0.0602802	0.0872571	0.119171	0.157812	0.194494		590.5	-0.00100496	0.0210769	0.04817	0.0648319	0.0850225	0.11837	0.142814
591	-0.0070267	0.0217551	0.0538698	0.0775737	0.106634	0.142812	0.176988		591	-0.000791502	0.0209383	0.0474524	0.063555	0.0840926	0.117318	0.140896
591.5	-0.00705938	0.0194168	0.0492301	0.0704177	0.0973774	0.131767	0.164065		591.5	-0.00061947	0.02096	0.0469851	0.0627877	0.0838414	0.116953	0.139791
592	-0.00703205	0.0177884	0.0459709	0.0652262	0.0906795	0.123799	0.154704		592	-0.000489049	0.0210013	0.0465039	0.0621325	0.0837146	0.116602	0.138745
592.5	-0.00694736	0.0167036	0.0437598	0.0615242	0.0859298	0.118165	0.148045		592.5	-0.000395551	0.0211871	0.046275	0.0619652	0.0841838	0.116847	0.13848
593	-0.00681009	0.0160247	0.042322	0.0589242	0.0826296	0.114255	0.143383		593	-0.000332397	0.0213701	0.046032	0.0618743	0.0846827	0.116995	0.138212
593.5	-0.00662686	0.0156409	0.041437	0.0571211	0.0803839	0.111587	0.140162		593.5	-0.000294141	0.0215319	0.0457725	0.0618368	0.0851594	0.116995	0.137913
594	-0.00640581	0.0154647	0.0409318	0.0558813	0.0788887	0.10979	0.137956		594	-0.000277136	0.0216591	0.0455067	0.0618481	0.0855936	0.116837	0.137589
594.5	-0.00615614	0.015429	0.0406734	0.0550314	0.0779158	0.108585	0.136449		594.5	-0.00028048	0.0217332	0.0452367	0.0618974	0.0859684	0.116518	0.13724
595	-0.00588762	0.0154825	0.040562	0.0544468	0.0772983	0.107769	0.135412		595	-0.0003055	0.0217371	0.0449619	0.061972	0.0862714	0.116046	0.136876
595.5	-0.00561012	0.0155868	0.0405238	0.0540401	0.0769167	0.107197	0.134684		595.5	-0.000356173	0.0216539	0.0446757	0.0620567	0.0864956	0.115441	0.136507
596	-0.00533323	0.0157138	0.0405055	0.0537522	0.0766878	0.106771	0.134156		596	-0.000435819	0.0214739	0.04437	0.0621375	0.0866359	0.114728	0.136149
596.5	-0.00506584	0.015843	0.0404699	0.0535446	0.0765546	0.106423	0.133757		596.5	-0.000545222	0.0211951	0.0440351	0.0622006	0.0866888	0.11394	0.135815
597	-0.00481602	0.0159598	0.040392	0.0533928	0.0764795	0.10611	0.133442		597	-0.00068336	0.0208263	0.0436644	0.0622341	0.0866506	0.113106	0.135519
597.5	-0.00459079	0.0160545	0.0402565	0.0532822	0.0764383	0.105808	0.133183		597.5	-0.000846836	0.0203873	0.0432577	0.0622314	0.0865187	0.112253	0.13527
598	-0.00439611	0.016121	0.0400552	0.0532042	0.0764163	0.1055	0.132967		598	-0.00102947	0.0199076	0.0428215	0.0621915	0.0862927	0.111405	0.135072
598.5	-0.0042368	0.0161562	0.0397855	0.053154	0.0764051	0.105182	0.132786		598.5	-0.00122308	0.0194232	0.042373	0.0621185	0.0859743	0.110578	0.134921
599	-0.00411661	0.0161593	0.0394494	0.0531288	0.0764009	0.104852	0.132637		599	-0.00142003	0.0189734	0.0419361	0.0620216	0.0855728	0.109789	0.134813
599.5	-0.00403815	0.0161316	0.0390517	0.0531265	0.0764023	0.104513	0.13252		599.5	-0.00161237	0.0185964	0.0415407	0.0619134	0.085103	0.109047	0.134737
600	-0.00400283	0.016076	0.0386	0.0531453	0.0764098	0.104168	0.132436		600	-0.00179492	0.0183241	0.0412178	0.0618076	0.0845876	0.108364	0.134686
600.5	-0.00401083	0.015997	0.0381031	0.0531831	0.0764248	0.103824	0.132387		600.5	-0.0019643	0.0181789	0.0409956	0.0617169	0.0840554	0.107754	0.134651
601	-0.00406097	0.0158999	0.0375712	0.0532368	0.0764486	0.103488	0.132376		601	-0.002118	0.0181717	0.040895	0.0616525	0.0835398	0.107228	0.13463
601.5	-0.00415065	0.0157914	0.0370151	0.0533034	0.0764825	0.103164	0.132403		601.5	-0.00225528	0.0183017	0.0409255	0.0616203	0.0830755	0.106801	0.134625
602	-0.00427577	0.0156784	0.0364459	0.0533789	0.0765269	0.102858	0.13247		602	-0.00237352	0.0185577	0.0410849	0.0616227	0.0826957	0.106488	0.134642
602.5	-0.00443082	0.0155687	0.0358749	0.0534594	0.0765817	0.102575	0.132579		602.5	-0.00246896	0.0189205	0.0413586	0.0616565	0.0824293	0.1063	0.134687
603	-0.00460895	0.0154701	0.0353133	0.0535409	0.0766458	0.102318	0.132728		603	-0.0025339	0.0193684	0.0417194	0.0617141	0.0822981	0.106246	0.134765
603.5	-0.00480225	0.0153901	0.0347719	0.0536199	0.0767175	0.10209	0.132917		603.5	-0.00255809	0.01988	0.042133	0.0617863	0.0823134	0.106331	0.134878
604	-0.00500208	0.0153359	0.034261	0.0536932	0.0767945	0.101889	0.133143		604	-0.00253023	0.0204368	0.0425611	0.061862	0.0824761	0.106551	0.135025
604.5	-0.00519949	0.0153134	0.03379	0.0537587	0.0768745	0.101717	0.133403		604.5	-0.00243812	0.0210271	0.0429654	0.0619324	0.0827774	0.106899	0.135198
605	-0.00538569	0.0153276	0.0333672	0.0538152	0.0769549	0.101571	0.133692		605	-0.00227272	0.021645	0.043312	0.0619909	0.0832003	0.107357	0.135384
605.5	-0.00555251	0.0153815	0.0329993	0.0538625	0.0770335	0.101449	0.134004		605.5	-0.00202888	0.0222894	0.0435734	0.0620346	0.0837207	0.107904	0.135569
606	-0.00569279	0.0154764	0.0326913	0.0539011	0.0771087	0.101347	0.134332		606	-0.00170913	0.022958	0.0437298	0.0620647	0.0843128	0.10851	0.135738
606.5	-0.00580073	0.0156116	0.0324462	0.0539325	0.0771793	0.101263	0.134668		606.5	-0.00132433	0.023645	0.0437704	0.0620871	0.0849506	0.109145	0.135878
607	-0.00587204	0.0157844	0.032265	0.0539584	0.0772445	0.101194	0.135003		607	-0.000889478	0.0243366	0.0436918	0.0621087	0.0856109	0.109774	0.135979
607.5	-0.00590402	0.0159903	0.0321465	0.053981	0.0773037	0.101136	0.135329		607.5	-0.000425899	0.0250107	0.0434956	0.0621377	0.0862749	0.110364	0.136037
608	-0.00589551	0.0162232	0.0320877	0.0540022	0.0773568	0.101088	0.135635		608	4.29382e-05	0.0256359	0.0431884	0.0621806	0.0869285	0.110885	0.13605
608.5	-0.00584669	0.016476	0.0320836	0.0540238	0.0774033	0.101045	0.135914		608.5	0.000492469	0.0261759	0.0427791	0.0622398	0.0875606	0.111312	0.13602
609	-0.00575886	0.0167404	0.0321283	0.0540471	0.0774425	0.101008	0.136159		609	0.000902277	0.0265932	0.042279	0.0623132	0.0881601	0.111624	0.135951
609.5	-0.00563418	0.0170081	0.0322146	0.0540733	0.0774733	0.100974	0.136363		609.5	0.00125604	0.0268559	0.0417019	0.0623944	0.0887152	0.11181	0.135847
610	-0.00547542	0.0172702	0.0323351	0.0541027	0.0774945	0.100943	0.136521		610	0.00154247	0.0269431	0.0410645	0.0624721	0.0892109	0.111861	0.13571
610.5	-0.00528575	0.0175183	0.032482	0.0541358	0.0775043	0.100913	0.136631		610.5	0.00175432	0.0268462	0.0403869	0.0625326	0.0896293	0.111776	0.135539
611	-0.00506855	0.017744	0.0326474	0.0541727	0.0775012	0.100886	0.136692		611	0.00188941	0.0265722	0.0396948	0.0625613	0.089949	0.111557	0.135333
611.5	-0.0048274	0.0179397	0.032824	0.0542135	0.0774837	0.100861	0.136705		611.5	0.00194992	0.0261402	0.0390155	0.0625473	0.0901499	0.111211	0.135087
612	-0.004566	0.0180982	0.0330044	0.0542585	0.077451	0.100839	0.136675		612	0.00193862	0.0255805	0.0383789	0.0624834	0.0902137	0.110748	0.134795
612.5	-0.00428822	0.018213	0.0331818	0.0543079	0.0774028	0.100821	0.136608		612.5	0.00186024	0.0249277	0.0378152	0.0623705	0.0901292	0.110182	0.134456
613	-0.00399813	0.0182784	0.0333496	0.0543624	0.0773399	0.100811	0.136512		613	0.00171964	0.0242167	0.0373519	0.0622182	0.0898948	0.109533	0.134072
613.5	-0.00370005	0.0182898	0.0335014	0.0544228	0.0772637	0.100809	0.136398		613.5	0.00152206	0.0234808	0.0370107	0.0620435	0.0895178	0.108823	0.133652
614	-0.00339855	0.0182439	0.0336312	0.05449	0.0771762	0.10082	0.136276		614	0.00127219	0.0227463	0.0368049	0.0618699	0.0890174	0.108078	0.133212
614.5	-0.00309848	0.0181386	0.0337335	0.0545649	0.0770801	0.100846	0.136159		614.5	0.000976145	0.0220351	0.0367388	0.0617248	0.0884198	0.107332	0.132774
615	-0.00280486	0.0179734	0.0338035	0.0546485	0.0769779	0.100891	0.136059		615	0.000643777	0.0213609	0.0368055	0.0616353	0.0877571	0.106615	0.13237
615.5	-0.00252286	0.0177497	0.0338372	0.0547418	0.0768719	0.100957	0.135988		615.5	0.000289575	0.0207341	0.0369904	0.0616247	0.0870622	0.105962	0.13203
616	-0.00225766	0.0174708	0.0338319	0.0548458	0.0767638	0.101046	0.135957		616	-6.50033e-05	0.0201613	0.037271	0.0617087	0.0863662	0.1054	0.131785
616.5	-0.00201435	0.0171415	0.0337867	0.0549613	0.0766545	0.101161	0.135975		616.5	-0.000392713	0.0196487	0.0376218	0.0618935	0.0856956	0.104955	0.131662
617	-0.00179778	0.0167686	0.0337023	0.055089	0.076544	0.101303	0.136048		617	-0.000660128	0.0192014	0.0380164	0.0621739	0.0850692	0.104644	0.131679
617.5	-0.00161245	0.0163603	0.0335816	0.0552296	0.0764317	0.101473	0.136179		617.5	-0.000833262	0.0188249	0.0384325	0.0625369	0.0845009	0.104475	0.131845
618	-0.00146236	0.0159259	0.0334295	0.0553834	0.0763159	0.101669	0.136372		618	-0.000879778	0.018524	0.038852	0.0629628	0.0839982	0.104449	0.132158
618.5	-0.00135088	0.0154756	0.0332527	0.0555506	0.0761948	0.101893	0.136624		618.5	-0.00077689	0.0183019	0.0392604	0.0634286	0.0835645	0.104559	0.132605
619	-0.00128059	0.01502	0.0330598	0.0557307	0.0760664	0.10214	0.136932		619	-0.000516589	0.0181575	0.0396504	0.063912	0.0832014	0.104791	0.133167
619.5	-0.00125315	0.0145697	0.0328602	0.0559228	0.0759289	0.102411	0.137291		619.5	-0.000106787	0.0180852	0.0400169	0.0643936	0.0829106	0.105131	0.133814
620	-0.00126917	0.0141351	0.0326644	0.0561248	0.0757811	0.102701	0.137694		620	0.000428517	0.0180739	0.0403573	0.0648589	0.0826941	0.105561	0.134519
620.5	-0.00132808	0.0137261	0.0324828	0.0563341	0.0756223	0.103008	0.138132		620.5	0.00105106	0.0181084	0.0406682	0.0652972	0.0825535	0.106065	0.135251
621	-0.00142803	0.0133518	0.0323254	0.0565469	0.0754527	0.103327	0.138596		621	0.00171473	0.0181699	0.040945	0.0656987	0.0824909	0.106629	0.135985
621.5	-0.00156594	0.0130204	0.0322011	0.0567585	0.0752734	0.103655	0.139076		621.5	0.00237232	0.0182403	0.0411829	0.066054	0.0825058	0.107241	0.136699
622	-0.00173747	0.0127389	0.0321176	0.0569633	0.0750861	0.103986	0.139563		622	0.00298317	0.0183032	0.041375	0.0663514	0.0825956	0.107891	0.137376
622.5	-0.00193723	0.0125131	0.0320805	0.0571554	0.0748933	0.104314	0.140044		622.5	0.00351752	0.0183479	0.0415155	0.0665773	0.0827534	0.108568	0.138006
623	-0.00215893	0.0123474	0.0320938	0.0573285	0.0746981	0.104633	0.140511		623	0.00395761	0.0183689	0.041599	0.0667174	0.0829676	0.109259	0.138576
623.5	-0.0023957	0.0122448	0.0321593	0.0574764	0.0745039	0.104937	0.140952		623.5	0.00429918	0.0183666	0.0416245	0.066759	0.083224	0.109945	0.139079
624	-0.00264037	0.0122063	0.0322765	0.0575935	0.0743148	0.105218	0.141357		624	0.00454836	0.0183463	0.0415951	0.0666947	0.0835048	0.110606	0.139502
624.5	-0.00288584	0.0122314	0.0324433	0.0576748	0.0741345	0.105472	0.141717		624.5	0.0047171	0.018316	0.0415174	0.066525	0.0837923	0.111213	0.139832
625	-0.00312533	0.0123177	0.0326556	0.0577162	0.0739674	0.105693	0.142022		625	0.00482015	0.0182855	0.0414031	0.0662602	0.0840689	0.111739	0.140055
625.5	-0.00335274	0.0124606	0.0329079	0.057715	0.0738174	0.105875	0.142265		625.5	0.00486831	0.0182608	0.0412665	0.0659198	0.08432	0.112156	0.140157
626	-0.00356278	0.0126542	0.0331934	0.0576694	0.0736883	0.106018	0.142441		626	0.00486943	0.0182463	0.0411236	0.0655305	0.0845335	0.112442	0.140126
626.5	-0.00375119	0.0128904	0.0335044	0.0575787	0.0735836	0.10612	0.142546		626.5	0.0048259	0.0182419	0.0409919	0.0651231	0.0847031	0.11258	0.139961
627	-0.00391482	0.01316	0.0338326	0.0574437	0.0735064	0.106181	0.142577		627	0.004735	0.0182445	0.0408868	0.0647267	0.0848246	0.112567	0.139667
627.5	-0.00405166	0.0134526	0.0341694	0.0572657	0.0734586	0.106205	0.142537		627.5	0.00459143	0.0182459	0.0408218	0.0643655	0.0848983	0.112406	0.139262
628	-0.00416094	0.0137574	0.0345067	0.0570472	0.0734416	0.106196	0.142427		628	0.00438803	0.0182364	0.0408066	0.0640567	0.084926	0.112116	0.138773
628.5	-0.00424306	0.0140632	0.0348367	0.0567914	0.0734555	0.106161	0.142255		628.5	0.00412181	0.0182069	0.0408477	0.0638076	0.0849094	0.11172	0.138232
629	-0.00429966	0.0143591	0.0351522	0.0565022	0.0734995	0.106106	0.142028		629	0.00379113	0.018148	0.0409471	0.0636157	0.0848513	0.111252	0.137676
629.5	-0.00433356	0.0146348	0.0354476	0.0561843	0.0735715	0.106039	0.141755		629.5	0.00339986	0.0180531	0.0411051	0.0634715	0.0847515	0.110747	0.137138
630	-0.00434873	0.0148812	0.035718	0.0558427	0.0736685	0.105968	0.141446		630	0.00295584	0.0179193	0.0413209	0.0633604	0.0846106	0.110239	0.136644
630.5	-0.0043502	0.0150902	0.03596	0.055483	0.0737867	0.105901	0.141115		630.5	0.00247074	0.0177488	0.0415939	0.0632657	0.0844273	0.10976	0.136213
631	-0.00434387	0.0152553	0.0361713	0.0551111	0.0739217	0.105845	0.140772		631	0.00195807	0.0175468	0.0419244	0.0631723	0.0842008	0.109337	0.135852
631.5	-0.0043363	0.0153717	0.0363507	0.0547328	0.074069	0.105807	0.14043		631.5	0.00142956	0.0173232	0.0423134	0.0630705	0.083934	0.108989	0.135562
632	-0.00433432	0.0154361	0.0364976	0.0543541	0.074224	0.105793	0.1401		632	0.000895732	0.0170896	0.0427635	0.0629556	0.083632	0.108731	0.135334
632.5	-0.00434466	0.0154472	0.0366121	0.0539803	0.0743826	0.105805	0.139795		632.5	0.000362275	0.0168598	0.0432764	0.0628289	0.0833049	0.10857	0.135158
633	-0.00437345	0.0154052	0.0366949	0.0536165	0.0745409	0.105847	0.139523		633	-0.000167074	0.016648	0.0438501	0.0626974	0.0829685	0.108512	0.135024
633.5	-0.00442573	0.0153124	0.0367466	0.053267	0.074696	0.10592	0.139294		633.5	-0.000692212	0.0164674	0.0444749	0.0625704	0.0826423	0.108558	0.134924
634	-0.00450502	0.0151728	0.0367684	0.0529355	0.0748457	0.106022	0.139114		634	-0.00121338	0.0163301	0.0451339	0.0624555	0.0823465	0.108708	0.134854
634.5	-0.00461294	0.0149925	0.0367616	0.0526248	0.0749883	0.106152	0.138988		634.5	-0.00172665	0.0162456	0.0458017	0.0623574	0.0821023	0.108962	0.134815
635	-0.00474894	0.0147789	0.0367281	0.0523374	0.0751228	0.106306	0.138918		635	-0.00222547	0.0162227	0.0464457	0.0622738	0.0819259	0.109316	0.134812
635.5	-0.00491029	0.0145413	0.0366704	0.0520751	0.0752489	0.106479	0.138906		635.5	-0.0026977	0.0162671	0.047029	0.062197	0.0818277	0.109761	0.134849
636	-0.0050921	0.0142899	0.0365918	0.0518395	0.0753662	0.106664	0.138947		636	-0.00312734	0.016383	0.0475164	0.0621134	0.0818111	0.110283	0.13493
636.5	-0.00528765	0.014036	0.0364965	0.0516322	0.0754747	0.106856	0.139037		636.5	-0.00349464	0.0165717	0.0478768	0.0620054	0.0818713	0.110864	0.135053
637	-0.00548877	0.0137912	0.0363897	0.0514547	0.0755743	0.107047	0.139169		637	-0.00377906	0.016831	0.0480887	0.0618577	0.0819983	0.111477	0.135211
637.5	-0.00568643	0.0135667	0.0362773	0.0513086	0.0756651	0.107231	0.139335		637.5	-0.00396299	0.017156	0.048142	0.061659	0.0821774	0.112097	0.135391
638	-0.00587129	0.0133733	0.0361657	0.0511955	0.0757468	0.107402	0.139525		638	-0.00403518	0.0175366	0.0480379	0.0614052	0.0823945	0.112695	0.135576
638.5	-0.00603433	0.0132202	0.0360613	0.0511169	0.0758192	0.107555	0.139727		638.5	-0.00399168	0.0179593	0.0477876	0.0611024	0.082637	0.113249	0.135745
639	-0.00616747	0.0131153	0.0359701	0.0510739	0.0758823	0.107687	0.139932		639	-0.00383732	0.0184069	0.0474101	0.0607655	0.0828975	0.11374	0.135878
639.5	-0.00626399	0.0130645	0.0358973	0.051067	0.0759358	0.107793	0.14013		639.5	-0.00358517	0.018859	0.0469269	0.0604172	0.0831738	0.114157	0.13596
640	-0.00631899	0.0130714	0.0358465	0.0510958	0.0759798	0.107872	0.140311		640	-0.00325558	0.0192952	0.0463604	0.0600851	0.0834681	0.114497	0.13598
640.5	-0.00632959	0.013138	0.0358197	0.0511587	0.0760144	0.107923	0.140469		640.5	-0.00287232	0.0196945	0.0457329	0.0597957	0.0837873	0.11476	0.135933
641	-0.00629513	0.0132639	0.0358172	0.0512526	0.0760403	0.107945	0.140596		641	-0.00245936	0.0200397	0.0450627	0.0595712	0.0841369	0.114948	0.135821
641.5	-0.00621709	0.0134473	0.035837	0.0513735	0.0760582	0.107939	0.14069		641.5	-0.00203834	0.0203175	0.0443668	0.0594263	0.0845212	0.115062	0.135651
642	-0.00609908	0.0136847	0.0358754	0.0515156	0.0760692	0.107904	0.140748		642	-0.00162683	0.0205202	0.0436608	0.0593661	0.0849388	0.115102	0.135433
642.5	-0.00594658	0.0139714	0.0359272	0.0516725	0.0760748	0.107841	0.140768		642.5	-0.00123637	0.0206458	0.0429597	0.0593844	0.0853825	0.115065	0.135178
643	-0.00576668	0.0143015	0.0359858	0.0518367	0.0760767	0.10775	0.140751		643	-0.000873583	0.0206977	0.0422787	0.0594668	0.0858375	0.114946	0.134897
643.5	-0.00556771	0.0146685	0.0360438	0.0520006	0.076077	0.10763	0.140701		643.5	-0.000541385	0.0206847	0.0416336	0.0595922	0.0862831	0.114736	0.134598
644	-0.0053589	0.0150644	0.0360931	0.0521563	0.076078	0.107484	0.14062		644	-0.000242624	0.0206186	0.0410397	0.0597386	0.086697	0.114433	0.134288
644.5	-0.00514989	0.015481	0.0361256	0.0522967	0.0760822	0.107311	0.140513		644.5	1.82749e-05	0.0205141	0.0405112	0.0598848	0.0870558	0.114034	0.133972
645	-0.00495026	0.015909	0.0361336	0.0524152	0.0760924	0.107113	0.140386		645	0.000233947	0.0203847	0.0400593	0.0600144	0.0873418	0.113544	0.133652
645.5	-0.0047691	0.0163385	0.0361098	0.0525064	0.0761111	0.106892	0.140248		645.5	0.000393875	0.0202433	0.0396922	0.0601188	0.0875448	0.112974	0.13333
646	-0.00461455	0.0167592	0.0360478	0.0525662	0.0761413	0.10665	0.140105		646	0.000484311	0.0200972	0.0394127	0.0601962	0.0876622	0.11234	0.133012
646.5	-0.00449335	0.0171608	0.0359424	0.052592	0.0761855	0.10639	0.139967		646.5	0.000491117	0.019952	0.0392181	0.0602511	0.0877013	0.111666	0.132701
647	-0.00441055	0.017533	0.0357899	0.0525829	0.0762461	0.106116	0.139843		647	0.000404115	0.0198085	0.039101	0.0602916	0.0876762	0.11098	0.132406
647.5	-0.00436924	0.0178659	0.0355883	0.0525393	0.0763249	0.105831	0.139741		647.5	0.000219152	0.0196658	0.0390491	0.0603274	0.0876051	0.110312	0.132137
648	-0.00437047	0.0181512	0.0353377	0.0524633	0.0764234	0.105539	0.139671		648	-6.02103e-05	0.0195241	0.0390488	0.0603672	0.0875064	0.109689	0.131906
648.5	-0.00441321	0.0183815	0.0350401	0.0523587	0.0765424	0.105245	0.13964		648.5	-0.000420802	0.0193851	0.0390836	0.0604173	0.0873953	0.109134	0.131728
649	-0.00449454	0.0185517	0.0347	0.0522303	0.0766818	0.10495	0.139653		649	-0.000841606	0.019255	0.0391394	0.0604793	0.0872811	0.108665	0.131615
649.5	-0.00460988	0.0186585	0.0343237	0.0520842	0.0768408	0.104661	0.139715		649.5	-0.00129412	0.0191434	0.0392054	0.0605514	0.0871683	0.108289	0.131576
650	-0.00475336	0.0187012	0.0339199	0.0519275	0.0770177	0.10438	0.139827		650	-0.00174866	0.0190658	0.0392737	0.0606293	0.087055	0.108008	0.131613
650.5	-0.0049182	0.018681	0.0334988	0.0517677	0.0772102	0.104112	0.13999		650.5	-0.00217481	0.0190376	0.0393418	0.0607073	0.0869374	0.107813	0.131724
651	-0.00509717	0.0186016	0.0330716	0.0516126	0.0774149	0.103861	0.140201		651	-0.00254625	0.019074	0.0394102	0.06078	0.0868111	0.107697	0.131902
651.5	-0.00528298	0.0184684	0.0326504	0.05147	0.0776279	0.103631	0.140455		651.5	-0.00284078	0.0191868	0.0394832	0.0608444	0.0866746	0.107645	0.132132
652	-0.00546865	0.0182887	0.0322471	0.0513471	0.0778446	0.103428	0.140748		652	-0.00304397	0.0193824	0.039566	0.0608993	0.0865307	0.107649	0.132399
652.5	-0.00564779	0.018071	0.031873	0.0512501	0.0780601	0.103256	0.14107		652.5	-0.0031479	0.0196605	0.0396627	0.0609447	0.0863853	0.1077	0.132689
653	-0.00581482	0.0178249	0.0315382	0.0511843	0.078269	0.103119	0.141415		653	-0.00315195	0.0200137	0.0397748	0.060983	0.0862489	0.107797	0.132986
653.5	-0.00596508	0.0175608	0.0312509	0.0511533	0.078466	0.103022	0.141774		653.5	-0.00306065	0.0204288	0.0399026	0.0610161	0.086134	0.107938	0.133282
654	-0.00609489	0.0172892	0.0310176	0.0511592	0.0786458	0.102968	0.142137		654	-0.00288276	0.0208881	0.0400405	0.061045	0.0860517	0.108124	0.133569
654.5	-0.0062015	0.0170208	0.0308422	0.0512025	0.0788036	0.102959	0.142496		654.5	-0.00263177	0.0213706	0.0401804	0.0610694	0.0860117	0.108357	0.133843
655	-0.00628309	0.0167658	0.0307269	0.051282	0.0789353	0.102995	0.142843		655	-0.00232152	0.0218547	0.0403126	0.0610879	0.0860184	0.108635	0.134101
655.5	-0.00633858	0.0165338	0.0306712	0.0513952	0.0790377	0.103075	0.143169		655.5	-0.00196602	0.0223197	0.0404258	0.0610992	0.086073	0.108957	0.134341
656	-0.0063676	0.016333	0.030673	0.0515387	0.0791088	0.103194	0.143468		656	-0.00157676	0.0227483	0.0405109	0.0611017	0.0861713	0.109311	0.134557
656.5	-0.0063703	0.01617	0.0307285	0.0517081	0.0791479	0.103347	0.143735		656.5	-0.00116275	0.0231267	0.0405604	0.0610962	0.0863054	0.109686	0.134743
657	-0.00634726	0.0160494	0.0308324	0.0518988	0.0791557	0.103528	0.143964		657	-0.000731684	0.0234465	0.0405714	0.0610863	0.0864658	0.110066	0.134891
657.5	-0.00629933	0.0159734	0.0309785	0.0521058	0.0791341	0.103727	0.144151		657.5	-0.000287534	0.0237027	0.0405457	0.0610784	0.0866431	0.110429	0.134991
658	-0.00622756	0.0159417	0.0311595	0.0523248	0.0790862	0.103937	0.144295		658	0.000163156	0.0238951	0.0404881	0.0610814	0.0868279	0.110754	0.135036
658.5	-0.00613299	0.0159512	0.0313677	0.0525517	0.079016	0.104147	0.144394		658.5	0.000610699	0.0240237	0.0404054	0.0611064	0.0870143	0.111019	0.135017
659	-0.00601664	0.0159965	0.0315949	0.0527832	0.0789277	0.104349	0.144449		659	0.00103978	0.024088	0.0403058	0.061166	0.0871986	0.111207	0.134934
659.5	-0.00587936	0.01607	0.0318327	0.0530167	0.0788258	0.104536	0.144462		659.5	0.00143223	0.0240852	0.0401955	0.0612704	0.0873782	0.111304	0.13479
660	-0.00572179	0.0161626	0.032073	0.0532502	0.0787145	0.1047	0.144436		660	0.00176411	0.0240095	0.0400774	0.061429	0.0875512	0.111302	0.134592
660.5	-0.00554435	0.016264	0.0323077	0.0534827	0.0785972	0.104836	0.144375		660.5	0.0020113	0.023854	0.0399512	0.0616457	0.0877134	0.111203	0.134354
661	-0.00534732	0.0163639	0.0325296	0.0537135	0.0784768	0.104942	0.144285		661	0.00215302	0.0236092	0.0398129	0.0619183	0.0878579	0.111011	0.134096
661.5	-0.00513085	0.0164523	0.0327319	0.0539424	0.0783552	0.105015	0.144174		661.5	0.00217424	0.0232686	0.0396568	0.0622404	0.0879725	0.110739	0.133836
662	-0.00489519	0.0165204	0.0329091	0.0541696	0.0782333	0.105057	0.144049		662	0.00207236	0.0228299	0.0394763	0.0625999	0.0880414	0.110401	0.133594
662.5	-0.00464082	0.016561	0.0330569	0.0543951	0.0781119	0.105069	0.143921		662.5	0.0018571	0.0222978	0.0392665	0.0629818	0.0880471	0.110009	0.133388
663	-0.00436869	0.0165684	0.0331722	0.0546191	0.077991	0.105056	0.143797		663	0.00154771	0.0216832	0.0390266	0.0633702	0.0879713	0.109578	0.13323
663.5	-0.00408035	0.0165392	0.0332532	0.0548416	0.0778708	0.105021	0.143689		663.5	0.0011719	0.0210045	0.0387603	0.0637513	0.0877995	0.109117	0.133125
664	-0.00377816	0.0164716	0.0332996	0.0550621	0.0777517	0.104972	0.143606		664	0.00076412	0.0202873	0.0384772	0.0641157	0.0875236	0.108638	0.133075
664.5	-0.00346533	0.0163652	0.0333119	0.05528	0.0776343	0.104914	0.143558		664.5	0.000358483	0.0195598	0.0381913	0.0644598	0.0871442	0.108148	0.133077
665	-0.00314594	0.0162209	0.0332922	0.0554939	0.0775199	0.104856	0.143555		665	-1.33781e-05	0.0188524	0.0379204	0.0647854	0.0866713	0.10766	0.133127
665.5	-0.00282484	0.0160407	0.0332429	0.0557024	0.0774103	0.104803	0.143604		665.5	-0.000325882	0.0181933	0.0376833	0.0650988	0.0861238	0.107187	0.133223
666	-0.00250745	0.0158268	0.0331675	0.0559035	0.0773074	0.104762	0.143711		666	-0.000560739	0.0176078	0.0375005	0.0654081	0.0855272	0.106748	0.133366
666.5	-0.00219954	0.0155821	0.0330697	0.0560948	0.0772134	0.10474	0.143881		666.5	-0.000708246	0.0171172	0.0373895	0.0657189	0.0849104	0.106365	0.133561
667	-0.0019069	0.0153094	0.0329539	0.0562738	0.0771303	0.104742	0.144116		667	-0.000765961	0.016735	0.0373638	0.0660348	0.0843054	0.106064	0.133815
667.5	-0.00163504	0.0150121	0.0328247	0.0564379	0.0770594	0.10477	0.144414		667.5	-0.000736537	0.0164694	0.0374318	0.0663544	0.0837397	0.105872	0.134137
668	-0.00138892	0.0146936	0.0326868	0.0565844	0.0770017	0.104826	0.144772		668	-0.000625526	0.0163214	0.0375949	0.0666708	0.0832374	0.105816	0.134531
668.5	-0.00117267	0.0143582	0.0325452	0.0567111	0.0769571	0.104911	0.145184		668.5	-0.000438923	0.0162884	0.0378472	0.066972	0.0828167	0.105916	0.134998
669	-0.000989479	0.0140105	0.0324051	0.0568156	0.0769248	0.105023	0.14564		669	-0.000180378	0.0163631	0.0381747	0.0672428	0.0824886	0.106186	0.13553
669.5	-0.000841433	0.0136557	0.0322714	0.0568961	0.0769029	0.105159	0.146129		669.5	0.000149069	0.0165371	0.0385583	0.0674679	0.0822579	0.106627	0.136113
670	-0.000729523	0.0133001	0.0321492	0.0569513	0.0768888	0.105317	0.146639		670	0.00055159	0.0167998	0.0389751	0.0676332	0.0821241	0.107231	0.136724
670.5	-0.000653647	0.0129502	0.0320429	0.0569798	0.0768795	0.105492	0.147154		670.5	0.00102892	0.0171405	0.0394005	0.067729	0.0820826	0.107976	0.137339
671	-0.000612672	0.0126134	0.0319567	0.0569809	0.0768715	0.105679	0.147662		671	0.00158125	0.0175469	0.0398121	0.0677502	0.0821256	0.108832	0.137932
671.5	-0.000604507	0.0122969	0.0318938	0.0569538	0.0768612	0.105873	0.148147		671.5	0.00219949	0.0180047	0.0401909	0.0676986	0.0822449	0.109761	0.13848
672	-0.000626189	0.0120081	0.0318568	0.0568979	0.076845	0.10607	0.148598		672	0.0028672	0.0184957	0.0405241	0.067581	0.0824318	0.110721	0.138962
672.5	-0.000673982	0.011754	0.031847	0.0568125	0.0768197	0.106267	0.149001		672.5	0.00355841	0.0189979	0.0408038	0.0674079	0.0826777	0.11167	0.139367
673	-0.000743484	0.0115408	0.0318647	0.0566971	0.0767825	0.10646	0.149346		673	0.00423929	0.0194862	0.0410259	0.0671914	0.0829745	0.112569	0.13969
673.5	-0.000829767	0.0113741	0.0319094	0.056551	0.0767312	0.106647	0.149624		673.5	0.00487194	0.019933	0.0411887	0.0669431	0.0833135	0.113383	0.13993
674	-0.000927557	0.011258	0.0319794	0.0563738	0.0766644	0.106826	0.14983		674	0.00541916	0.0203096	0.0412908	0.06667	0.0836843	0.114086	0.140093
674.5	-0.00103146	0.0111955	0.0320728	0.0561655	0.0765815	0.106998	0.149957		674.5	0.00585259	0.0205912	0.0413296	0.066374	0.0840734	0.114654	0.140184
675	-0.00113623	0.0111883	0.0321867	0.0559265	0.0764832	0.10716	0.150002		675	0.00615348	0.0207587	0.0413018	0.0660533	0.0844656	0.115071	0.140207
675.5	-0.00123708	0.0112364	0.0323186	0.0556578	0.0763709	0.107316	0.149964		675.5	0.00631579	0.0208021	0.0412044	0.065702	0.0848419	0.115328	0.140164
676	-0.00133003	0.0113384	0.0324658	0.0553616	0.0762475	0.107464	0.149843		676	0.00634411	0.0207205	0.0410366	0.0653138	0.0851827	0.115421	0.140053
676.5	-0.00141212	0.0114912	0.0326259	0.0550411	0.0761168	0.107607	0.149641		676.5	0.00625294	0.0205237	0.0408029	0.0648844	0.0854679	0.115354	0.139866
677	-0.00148173	0.0116902	0.0327967	0.0547005	0.0759838	0.107747	0.149362		677	0.00606277	0.0202308	0.040514	0.0644151	0.085681	0.115138	0.139596
677.5	-0.00153865	0.0119289	0.0329765	0.0543452	0.0758541	0.107886	0.149012		677.5	0.00579265	0.0198658	0.0401888	0.0639143	0.0858102	0.114795	0.139231
678	-0.00158412	0.0121999	0.0331636	0.0539817	0.075734	0.108024	0.148599		678	0.00545993	0.0194565	0.0398523	0.0633965	0.0858484	0.114351	0.138767
678.5	-0.00162072	0.0124938	0.0333565	0.053617	0.0756299	0.108165	0.148135		678.5	0.0050754	0.0190289	0.0395338	0.062883	0.0857972	0.113842	0.138203
679	-0.00165215	0.0128007	0.0335534	0.0532587	0.0755481	0.108308	0.147631		679	0.00464756	0.0186059	0.0392632	0.0623972	0.085665	0.113303	0.137547
679.5	-0.00168288	0.0131098	0.0337523	0.0529143	0.0754942	0.108455	0.147102		679.5	0.00417797	0.0182028	0.0390679	0.0619636	0.085466	0.112772	0.136817
680	-0.00171784	0.0134101	0.0339507	0.0525913	0.0754727	0.108604	0.146563		680	0.00366512	0.0178295	0.0389675	0.0616024	0.0852199	0.112282	0.136039
680.5	-0.00176198	0.0136908	0.034146	0.0522964	0.0754869	0.108755	0.146031		680.5	0.00310825	0.0174879	0.0389726	0.0613281	0.0849475	0.11186	0.135247
681	-0.00181996	0.0139421	0.0343348	0.0520353	0.0755387	0.108905	0.145522		681	0.00250922	0.0171763	0.0390823	0.0611477	0.0846706	0.111521	0.134478
681.5	-0.00189585	0.0141553	0.0345138	0.0518127	0.0756283	0.109052	0.145051		681.5	0.00187431	0.0168908	0.0392866	0.0610595	0.0844084	0.111273	0.133769
682	-0.00199297	0.0143237	0.0346797	0.0516317	0.0757546	0.109191	0.144631		682	0.00121448	0.0166288	0.0395671	0.0610557	0.0841771	0.111114	0.133153
682.5	-0.00211373	0.0144426	0.0348294	0.0514939	0.0759148	0.109321	0.144274		682.5	0.000546916	0.0163921	0.039903	0.0611205	0.0839876	0.111038	0.132655
683	-0.00225963	0.0145098	0.0349602	0.0513994	0.0761052	0.109437	0.143988		683	-0.000109339	0.0161874	0.0402757	0.0612347	0.0838471	0.111034	0.132294
683.5	-0.00243128	0.0145254	0.0350701	0.0513466	0.0763209	0.109537	0.143779		683.5	-0.000734688	0.0160263	0.0406699	0.0613785	0.0837577	0.111094	0.132075
684	-0.00262848	0.0144919	0.0351577	0.0513322	0.0765562	0.109618	0.143649		684	-0.00131159	0.0159244	0.0410784	0.061533	0.0837192	0.111211	0.131997
684.5	-0.00285022	0.014414	0.0352224	0.0513517	0.0768049	0.10968	0.143596		684.5	-0.00182879	0.0158981	0.041502	0.0616825	0.083729	0.111383	0.132047
685	-0.00309479	0.0142981	0.0352642	0.0513993	0.0770601	0.10972	0.143616		685	-0.00228128	0.0159606	0.0419461	0.0618158	0.0837838	0.111616	0.132206
685.5	-0.00335975	0.0141523	0.0352839	0.0514684	0.0773149	0.10974	0.143703		685.5	-0.00267021	0.0161198	0.0424166	0.0619272	0.083881	0.111918	0.132451
686	-0.00364194	0.0139858	0.0352827	0.0515515	0.077562	0.109739	0.143846		686	-0.00300191	0.0163766	0.0429144	0.0620143	0.0840173	0.1123	0.132759
686.5	-0.00393747	0.0138084	0.0352625	0.0516411	0.0777943	0.109718	0.144036		686.5	-0.00328485	0.0167212	0.0434329	0.0620782	0.0841914	0.112771	0.133105
687	-0.00424168	0.0136303	0.0352255	0.0517298	0.0780049	0.109677	0.14426		687	-0.00352619	0.0171367	0.0439546	0.0621191	0.0844002	0.113338	0.133468
687.5	-0.00454922	0.0134617	0.0351744	0.0518109	0.0781875	0.109615	0.144506		687.5	-0.00372836	0.0175978	0.0444521	0.0621368	0.0846399	0.113996	0.133829
688	-0.00485405	0.0133127	0.0351125	0.0518787	0.0783366	0.109534	0.144761		688	-0.00388894	0.0180761	0.0448923	0.0621282	0.084904	0.114732	0.134174
688.5	-0.00514962	0.0131926	0.0350433	0.0519289	0.0784478	0.109431	0.145013		688.5	-0.0039998	0.0185403	0.0452406	0.0620879	0.0851841	0.115518	0.134492
689	-0.00542905	0.0131098	0.0349706	0.0519587	0.0785183	0.109307	0.14525		689	-0.00404862	0.0189617	0.0454684	0.0620096	0.0854685	0.116319	0.134772
689.5	-0.00568533	0.0130718	0.0348984	0.0519672	0.078547	0.10916	0.145462		689.5	-0.00401986	0.0193166	0.0455574	0.0618876	0.0857441	0.117088	0.135006
690	-0.0059117	0.013085	0.0348306	0.0519549	0.0785347	0.108992	0.14564		690	-0.00390026	0.0195882	0.0455018	0.0617201	0.0859971	0.117774	0.135188
690.5	-0.00610184	0.013154	0.0347707	0.0519239	0.0784845	0.108801	0.145778		690.5	-0.00368118	0.0197681	0.0453087	0.0615105	0.0862139	0.118329	0.135309
691	-0.00625024	0.0132822	0.0347214	0.0518773	0.0784013	0.108591	0.145869		691	-0.0033603	0.0198574	0.044997	0.0612691	0.0863855	0.118713	0.135366
691.5	-0.00635245	0.013471	0.0346848	0.0518191	0.0782919	0.108364	0.145912		691.5	-0.00294345	0.0198667	0.0445933	0.0610115	0.0865052	0.118897	0.135354
692	-0.00640529	0.0137203	0.0346613	0.0517534	0.0781645	0.108124	0.145906		692	-0.00244562	0.019814	0.0441255	0.0607602	0.0865716	0.118867	0.135273
692.5	-0.00640706	0.0140283	0.0346502	0.0516841	0.0780288	0.107875	0.145854		692.5	-0.00188994	0.0197226	0.0436208	0.06054	0.0865896	0.118629	0.135127
693	-0.00635763	0.0143912	0.0346496	0.0516147	0.0778948	0.107624	0.145761		693	-0.00130607	0.0196174	0.0431025	0.0603753	0.0865674	0.118201	0.134922
693.5	-0.00625852	0.0148039	0.0346563	0.0515478	0.0777728	0.107375	0.145632		693.5	-0.000726992	0.0195224	0.0425871	0.0602883	0.086517	0.117614	0.134668
694	-0.00611291	0.0152594	0.0346659	0.0514852	0.0776726	0.107135	0.145476		694	-0.000184761	0.0194587	0.0420857	0.0602934	0.0864499	0.116905	0.134381
694.5	-0.00592557	0.0157495	0.0346738	0.051428	0.0776034	0.106908	0.145303		694.5	0.00029128	0.019442	0.041605	0.0603979	0.0863783	0.116116	0.134075
695	-0.00570281	0.0162646	0.0346748	0.0513764	0.0775732	0.106698	0.145122		695	0.000677355	0.0194836	0.0411493	0.0605995	0.086311	0.115283	0.133769
695.5	-0.0054523	0.0167936	0.0346639	0.0513306	0.0775881	0.106507	0.144943		695.5	0.000960302	0.0195895	0.0407225	0.0608873	0.0862524	0.114442	0.133481
696	-0.00518288	0.0173248	0.0346366	0.0512902	0.0776529	0.106338	0.144777		696	0.00113546	0.019762	0.0403299	0.0612431	0.0862036	0.113617	0.133228
696.5	-0.00490431	0.0178452	0.0345888	0.0512556	0.0777702	0.10619	0.14463		696.5	0.00120687	0.0200002	0.0399796	0.0616436	0.0861635	0.112828	0.133024
697	-0.00462696	0.0183415	0.0345174	0.0512273	0.0779405	0.106062	0.144512		697	0.00118515	0.0202993	0.0396821	0.0620644	0.086131	0.112087	0.13288
697.5	-0.00436141	0.0188001	0.0344199	0.0512065	0.0781623	0.105954	0.144429		697.5	0.00108647	0.0206535	0.0394492	0.0624823	0.0861055	0.111401	0.1328
698	-0.00411804	0.0192079	0.034295	0.0511948	0.0784322	0.105862	0.144385		698	0.000929775	0.0210512	0.0392929	0.0628775	0.0860906	0.110775	0.132789
698.5	-0.00390657	0.0195524	0.0341419	0.0511947	0.0787444	0.105786	0.144384		698.5	0.000733664	0.0214775	0.0392213	0.0632355	0.0860931	0.110215	0.132845
699	-0.00373558	0.0198226	0.0339607	0.0512085	0.0790917	0.105723	0.144427		699	0.000515766	0.0219118	0.039237	0.0635483	0.0861243	0.109725	0.132966
699.5	-0.00361202	0.0200097	0.0337523	0.051239	0.0794653	0.105672	0.144516		699.5	0.000291849	0.0223322	0.0393366	0.0638119	0.0861955	0.109313	0.133149
700	-0.00354085	0.0201074	0.0335187	0.0512884	0.0798548	0.105632	0.144648		700	7.56948e-05	0.0227162	0.0395092	0.0640255	0.0863151	0.108988	0.133392
700.5	-0.00352468	0.0201123	0.0332625	0.0513587	0.0802495	0.105603	0.144821		700.5	-0.000119917	0.0230428	0.0397365	0.0641901	0.0864869	0.108756	0.133694
701	-0.00356356	0.0200245	0.0329874	0.0514512	0.080638	0.105584	0.145031		701	-0.000283205	0.0232975	0.0399953	0.0643064	0.086706	0.108623	0.134051
701.5	-0.00365493	0.019847	0.0326982	0.0515663	0.0810092	0.105576	0.145274		701.5	-0.000403306	0.0234728	0.0402607	0.0643753	0.0869602	0.108592	0.134461
702	-0.00379374	0.0195862	0.0324006	0.0517038	0.0813526	0.105577	0.145543		702	-0.000467799	0.0235698	0.0405078	0.0643943	0.0872298	0.108658	0.134915
702.5	-0.0039726	0.0192511	0.0321014	0.051863	0.0816589	0.10559	0.14583		702.5	-0.00046524	0.0235969	0.040715	0.064362	0.0874923	0.108812	0.135402
703	-0.00418225	0.0188526	0.0318081	0.0520424	0.0819202	0.105612	0.146129		703	-0.000384518	0.0235688	0.0408644	0.0642769	0.0877249	0.109041	0.135903
703.5	-0.00441192	0.0184033	0.0315287	0.0522404	0.0821305	0.105643	0.146431		703.5	-0.000216341	0.0235009	0.0409441	0.0641396	0.0879107	0.109329	0.136395
704	-0.00464992	0.0179168	0.0312713	0.0524555	0.0822856	0.105685	0.146727		704	4.60753e-05	0.0234099	0.0409496	0.0639549	0.0880401	0.109656	0.136851
704.5	-0.00488414	0.0174065	0.0310438	0.052686	0.0823833	0.105736	0.147011		704.5	0.000406579	0.0233088	0.0408825	0.0637295	0.088113	0.110005	0.137244
705	-0.00510258	0.0168861	0.0308531	0.0529305	0.0824234	0.105795	0.147276		705	0.000862592	0.023206	0.0407488	0.0634748	0.0881379	0.110362	0.137545
705.5	-0.00529384	0.0163682	0.0307052	0.0531879	0.0824071	0.105863	0.147516		705.5	0.00140537	0.023105	0.0405598	0.0632048	0.0881298	0.110715	0.137732
706	-0.0054475	0.0158649	0.0306045	0.0534574	0.0823374	0.105939	0.147726		706	0.00201924	0.023004	0.0403305	0.0629364	0.0881069	0.111057	0.13779
706.5	-0.00555445	0.0153869	0.0305534	0.0537383	0.0822181	0.106022	0.147905		706.5	0.00268493	0.0228983	0.0400777	0.0626854	0.0880874	0.111383	0.137714
707	-0.00560718	0.0149439	0.0305528	0.0540302	0.0820545	0.106112	0.148053		707	0.00337762	0.02278	0.0398179	0.0624674	0.0880867	0.111688	0.137509
707.5	-0.00559999	0.0145446	0.0306012	0.0543326	0.0818523	0.106207	0.148169		707.5	0.0040699	0.0226406	0.0395651	0.0622961	0.0881156	0.111973	0.137192
708	-0.00552908	0.0141959	0.0306957	0.054645	0.0816179	0.106306	0.148256		708	0.00473576	0.0224715	0.0393316	0.0621807	0.0881782	0.112234	0.136788
708.5	-0.00539273	0.0139034	0.0308315	0.0549666	0.0813583	0.106407	0.148319		708.5	0.00535214	0.0222677	0.039124	0.0621287	0.0882726	0.112467	0.13633
709	-0.00519132	0.0136709	0.0310025	0.0552966	0.0810807	0.106509	0.148361		709	0.00590029	0.0220264	0.0389456	0.0621433	0.0883903	0.112664	0.135857
709.5	-0.00492736	0.0135001	0.0312017	0.0556337	0.0807925	0.106608	0.148388		709.5	0.00636599	0.0217481	0.038796	0.0622276	0.0885186	0.112817	0.135407
710	-0.00460544	0.0133905	0.0314212	0.0559761	0.0805012	0.106703	0.148405		710	0.00673899	0.0214373	0.0386725	0.0623822	0.0886408	0.112915	0.135011
710.5	-0.00423213	0.0133392	0.0316526	0.0563217	0.0802139	0.106792	0.148418		710.5	0.00701268	0.0210992	0.0385708	0.0626077	0.0887388	0.11295	0.134695
711	-0.00381582	0.013341	0.0318878	0.0566677	0.0799375	0.106874	0.148431		711	0.00718194	0.0207415	0.0384877	0.0629047	0.0887955	0.112915	0.134478
711.5	-0.00336643	0.0133882	0.0321184	0.057011	0.0796779	0.106947	0.148448		711.5	0.0072429	0.0203691	0.0384209	0.0632731	0.0887961	0.112809	0.134366
712	-0.00289512	0.0134712	0.0323367	0.0573478	0.0794403	0.107012	0.148474		712	0.00719274	0.0199849	0.0383684	0.0637097	0.0887302	0.112639	0.134359
712.5	-0.00241386	0.0135789	0.032536	0.0576735	0.0792283	0.10707	0.148512		712.5	0.00703491	0.0195903	0.0383308	0.0642053	0.0885923	0.112416	0.134452
713	-0.00193504	0.0136994	0.03271	0.0579834	0.0790445	0.107122	0.148564		713	0.00677532	0.019184	0.0383093	0.0647441	0.0883823	0.112161	0.134637
713.5	-0.00147102	0.0138204	0.0328543	0.0582722	0.0788898	0.10717	0.14863		713.5	0.00642683	0.0187647	0.0383068	0.065302	0.0881041	0.111897	0.134904
714	-0.00103368	0.0139303	0.0329653	0.0585343	0.0787637	0.107217	0.148713		714	0.00600806	0.0183334	0.0383257	0.065848	0.0877637	0.111647	0.135244
714.5	-0.000634013	0.0140183	0.0330414	0.0587644	0.0786647	0.107266	0.148811		714.5	0.00554495	0.0178956	0.0383699	0.0663458	0.0873676	0.111431	0.13565
715	-0.000281758	0.0140758	0.0330823	0.0589571	0.0785901	0.107317	0.148924		715	0.0050646	0.0174637	0.0384434	0.0667595	0.0869228	0.111265	0.136113
715.5	1.49326e-05	0.0140961	0.0330892	0.0591076	0.0785365	0.107373	0.149051		715.5	0.00459102	0.0170554	0.0385498	0.0670574	0.0864359	0.111156	0.136621
716	0.000249758	0.0140748	0.033065	0.059212	0.0785004	0.107437	0.149192		716	0.00414615	0.0166934	0.0386937	0.0672186	0.0859131	0.111104	0.137161
716.5	0.000418487	0.0140104	0.0330137	0.0592667	0.0784779	0.107509	0.149343		716.5	0.00374161	0.0164028	0.0388796	0.0672344	0.0853636	0.111102	0.137716
717	0.000519101	0.0139034	0.0329403	0.0592694	0.0784656	0.10759	0.149503		717	0.00338218	0.0162087	0.0391107	0.0671099	0.0847998	0.11114	0.138265
717.5	0.000551865	0.0137568	0.0328509	0.0592189	0.0784605	0.107681	0.149672		717.5	0.003063	0.0161294	0.0393882	0.0668636	0.0842379	0.111208	0.138792
718	0.000519313	0.0135754	0.0327518	0.0591147	0.0784602	0.107784	0.149846		718	0.00277424	0.0161761	0.0397121	0.0665224	0.0836998	0.111295	0.139277
718.5	0.000426125	0.0133658	0.0326501	0.0589578	0.0784628	0.107899	0.150025		718.5	0.00250313	0.0163483	0.040078	0.0661183	0.0832099	0.111397	0.139708
719	0.000278889	0.0131357	0.032553	0.0587497	0.0784671	0.108028	0.150206		719	0.00223684	0.0166356	0.0404784	0.0656826	0.0827955	0.111512	0.140077
719.5	8.57475e-05	0.0128935	0.0324679	0.0584933	0.078472	0.108171	0.150387		719.5	0.00196619	0.0170176	0.0409006	0.0652412	0.0824818	0.111642	0.140383
720	-0.000144062	0.0126483	0.0324021	0.0581923	0.0784772	0.108331	0.150564		720	0.0016869	0.017466	0.0413286	0.0648133	0.0822889	0.111794	0.140628
720.5	-0.000400758	0.0124092	0.0323631	0.0578515	0.0784823	0.108508	0.150733		720.5	0.00140066	0.0179502	0.0417432	0.0644099	0.0822297	0.111972	0.140818
721	-0.000674596	0.0121848	0.0323578	0.0574764	0.0784874	0.108703	0.15089		721	0.00111506	0.0184385	0.042125	0.0640337	0.0823082	0.112185	0.140957
721.5	-0.00095645	0.0119834	0.0323928	0.0570736	0.0784923	0.108918	0.15103		721.5	0.000843055	0.018905	0.0424561	0.0636819	0.082517	0.112436	0.141049
722	-0.00123832	0.0118122	0.0324741	0.0566501	0.0784972	0.109151	0.151146		722	0.00059995	0.0193285	0.0427229	0.0633487	0.0828398	0.112727	0.141093
722.5	-0.00151372	0.0116771	0.0326064	0.0562136	0.0785023	0.109404	0.151233		722.5	0.00040135	0.0196952	0.0429175	0.0630278	0.0832519	0.113057	0.141082
723	-0.00177789	0.0115828	0.0327929	0.0557718	0.0785075	0.109675	0.151286		723	0.000261031	0.0199975	0.04304	0.0627146	0.0837234	0.113422	0.141007
723.5	-0.00202785	0.0115323	0.0330352	0.0553323	0.0785131	0.109963	0.151298		723.5	0.000187461	0.0202328	0.0430983	0.0624073	0.0842242	0.113816	0.140856
724	-0.00226225	0.0115272	0.0333323	0.0549024	0.0785192	0.110266	0.151266		724	0.000181513	0.0204016	0.0431071	0.0621069	0.0847257	0.11423	0.140616
724.5	-0.00248107	0.0115674	0.0336813	0.0544884	0.0785259	0.11058	0.151189		724.5	0.000233837	0.0205035	0.0430843	0.0618186	0.0852048	0.114658	0.140278
725	-0.00268523	0.0116513	0.0340766	0.0540954	0.0785333	0.110901	0.151065		725	0.000329314	0.0205373	0.0430487	0.0615472	0.0856445	0.115093	0.139835
725.5	-0.00287611	0.0117763	0.0345103	0.0537271	0.0785412	0.111224	0.150896		725.5	0.000444405	0.020501	0.0430146	0.0612979	0.0860348	0.11553	0.139292
726	-0.0030552	0.0119383	0.0349727	0.0533859	0.0785496	0.111543	0.150686		726	0.000552431	0.0203914	0.0429921	0.0610741	0.0863714	0.115965	0.13866
726.5	-0.00322373	0.0121327	0.0354525	0.0530724	0.0785583	0.11185	0.150439		726.5	0.000625467	0.0202074	0.0429847	0.0608753	0.086654	0.116396	0.137961
727	-0.00338248	0.012354	0.0359375	0.0527859	0.0785671	0.112139	0.150162		727	0.000641223	0.0199507	0.0429894	0.0606975	0.0868821	0.116818	0.137222
727.5	-0.0035317	0.0125964	0.0364151	0.0525245	0.0785762	0.1124	0.149863		727.5	0.00058448	0.0196278	0.0429992	0.0605345	0.0870528	0.117222	0.136472
728	-0.00367119	0.0128536	0.0368733	0.0522856	0.078586	0.112627	0.149549		728	0.000447218	0.0192512	0.0430054	0.0603786	0.0871617	0.117594	0.13574
728.5	-0.0038005	0.013119	0.0373005	0.0520659	0.0785977	0.112812	0.14923		728.5	0.00023034	0.0188392	0.0430028	0.060223	0.0872005	0.117916	0.13505
729	-0.00391911	0.0133859	0.0376868	0.0518625	0.0786128	0.112951	0.148913		729	-5.9074e-05	0.0184143	0.0429898	0.060064	0.0871612	0.118169	0.134418
729.5	-0.00402672	0.013647	0.0380237	0.0516724	0.0786333	0.113039	0.148606		729.5	-0.000406581	0.0180017	0.042971	0.0599013	0.0870365	0.118332	0.133848
730	-0.00412344	0.0138954	0.0383044	0.0514933	0.0786621	0.113076	0.148317		730	-0.000797451	0.0176271	0.0429556	0.0597406	0.0868253	0.118389	0.13334
730.5	-0.00420995	0.0141236	0.0385239	0.0513236	0.078702	0.113062	0.148052		730.5	-0.00121748	0.0173129	0.0429566	0.0595917	0.0865335	0.118335	0.132885
731	-0.00428752	0.0143246	0.0386788	0.0511626	0.0787558	0.112999	0.147816		731	-0.00165304	0.017077	0.042988	0.0594683	0.0861752	0.118173	0.132472
731.5	-0.004358	0.0144917	0.0387674	0.0510102	0.0788261	0.112894	0.147615		731.5	-0.0020936	0.0169318	0.0430614	0.0593844	0.0857731	0.117918	0.132096
732	-0.00442369	0.0146189	0.0387896	0.050867	0.0789143	0.11275	0.147453		732	-0.00252895	0.0168826	0.0431852	0.0593526	0.0853548	0.117593	0.131753
732.5	-0.00448723	0.0147016	0.0387465	0.0507341	0.0790209	0.112576	0.147334		732.5	-0.00295262	0.0169279	0.0433619	0.0593824	0.0849524	0.117227	0.13145
733	-0.00455139	0.0147367	0.0386409	0.0506127	0.0791446	0.112377	0.147259		733	-0.00335727	0.0170604	0.0435887	0.0594777	0.0845954	0.116849	0.131199
733.5	-0.00461891	0.0147229	0.0384765	0.0505044	0.0792828	0.11216	0.14723		733.5	-0.00373538	0.0172689	0.0438576	0.0596361	0.084311	0.116484	0.131017
734	-0.0046924	0.0146616	0.0382588	0.0504103	0.079431	0.11193	0.147249		734	-0.0040768	0.0175399	0.0441559	0.0598492	0.0841178	0.116149	0.130923
734.5	-0.00477416	0.0145564	0.037994	0.0503315	0.0795837	0.111692	0.147314		734.5	-0.00437041	0.0178585	0.0444686	0.0601022	0.0840263	0.115855	0.130931
735	-0.00486616	0.0144133	0.0376896	0.0502688	0.0797341	0.111449	0.147425		735	-0.00460437	0.0182093	0.04478	0.060378	0.0840387	0.115606	0.131051
735.5	-0.00496991	0.0142409	0.0373538	0.0502224	0.0798751	0.111205	0.147577		735.5	-0.00476686	0.0185789	0.0450764	0.0606576	0.0841477	0.115399	0.131282
736	-0.00508639	0.0140494	0.0369954	0.0501921	0.0799996	0.110961	0.147767		736	-0.00484759	0.018954	0.0453465	0.0609231	0.0843408	0.11523	0.131616
736.5	-0.00521597	0.0138507	0.036623	0.0501775	0.0801011	0.110721	0.147991		736.5	-0.00483904	0.0193241	0.0455818	0.0611597	0.0845989	0.115093	0.132034
737	-0.00535825	0.0136571	0.0362452	0.0501775	0.0801744	0.110487	0.14824		737	-0.0047403	0.0196788	0.0457762	0.0613583	0.0849037	0.114987	0.132514
737.5	-0.00551199	0.0134813	0.0358698	0.0501906	0.0802157	0.110262	0.148509		737.5	-0.00455452	0.0200093	0.0459259	0.0615145	0.0852346	0.11491	0.133027
738	-0.00567497	0.0133354	0.0355035	0.0502152	0.0802231	0.110048	0.14879		738	-0.00429048	0.0203079	0.0460268	0.0616272	0.0855754	0.114863	0.133548
738.5	-0.00584391	0.01323	0.0351521	0.0502491	0.0801968	0.109847	0.149074		738.5	-0.00396143	0.0205691	0.0460715	0.0616991	0.0859151	0.114848	0.134052
739	-0.00601444	0.0131741	0.0348197	0.0502904	0.080139	0.109663	0.149352		739	-0.00358435	0.0207912	0.0460487	0.061733	0.086246	0.114868	0.134521
739.5	-0.00618119	0.0131746	0.0345096	0.0503367	0.0800537	0.109497	0.149618		739.5	-0.00317707	0.020975	0.0459448	0.0617321	0.0865668	0.11492	0.134943
740	-0.00633792	0.0132355	0.0342241	0.0503861	0.0799465	0.109349	0.149861		740	-0.0027556	0.0211264	0.0457439	0.0616953	0.086879	0.114998	0.135308
740.5	-0.00647782	0.0133583	0.0339643	0.050437	0.0798245	0.10922	0.150076		740.5	-0.00233558	0.0212537	0.0454311	0.0616196	0.0871868	0.11509	0.135613
741	-0.0065938	0.0135417	0.0337311	0.0504882	0.0796955	0.109108	0.150254		741	-0.00193097	0.0213693	0.0449962	0.0615003	0.0874957	0.115176	0.135854
741.5	-0.00667892	0.0137819	0.0335249	0.0505391	0.0795678	0.109011	0.150391		741.5	-0.00155233	0.0214842	0.0444388	0.061332	0.0878095	0.115233	0.136026
742	-0.00672682	0.0140725	0.0333458	0.0505898	0.07945	0.108926	0.150481		742	-0.00120874	0.0216105	0.043769	0.0611134	0.0881306	0.115234	0.136123
742.5	-0.00673211	0.014405	0.0331938	0.0506411	0.0793502	0.10885	0.150522		742.5	-0.000905224	0.0217564	0.0430093	0.0608469	0.0884581	0.115155	0.136139
743	-0.00669074	0.0147694	0.0330684	0.0506943	0.0792754	0.108779	0.150514		743	-0.000647209	0.0219254	0.042193	0.0605427	0.0887878	0.114974	0.136065
743.5	-0.00660028	0.0151544	0.0329685	0.050751	0.079232	0.108711	0.150456		743.5	-0.000437153	0.0221172	0.0413616	0.0602178	0.0891133	0.114679	0.135898
744	-0.00646012	0.0155478	0.0328926	0.0508129	0.0792246	0.108643	0.150352		744	-0.000275261	0.0223247	0.0405601	0.0598948	0.0894251	0.114269	0.135636
744.5	-0.00627154	0.0159375	0.032838	0.0508815	0.079256	0.108574	0.150208		744.5	-0.000158227	0.0225387	0.0398317	0.0596003	0.089712	0.113752	0.135288
745	-0.00603774	0.0163116	0.0328011	0.050958	0.0793276	0.108505	0.150031		745	-8.19255e-05	0.0227455	0.0392142	0.0593609	0.0899627	0.113149	0.134869
745.5	-0.00576371	0.0166589	0.0327774	0.0510427	0.0794386	0.108435	0.149831		745.5	-3.81901e-05	0.0229311	0.0387371	0.0592003	0.0901665	0.112486	0.134405
746	-0.00545612	0.0169694	0.0327614	0.0511355	0.0795865	0.108368	0.149619		746	-1.8694e-05	0.0230814	0.0384182	0.0591345	0.0903144	0.111797	0.133927
746.5	-0.00512308	0.0172342	0.032747	0.0512353	0.0797675	0.108305	0.149407		746.5	-1.22581e-05	0.0231842	0.0382639	0.0591712	0.0903993	0.111115	0.13347
747	-0.00477392	0.0174461	0.0327282	0.0513402	0.0799763	0.108249	0.149208		747	-8.90559e-06	0.0232326	0.0382675	0.0593074	0.0904178	0.110471	0.133068
747.5	-0.00441889	0.0175991	0.0326988	0.0514478	0.0802069	0.108201	0.149033		747.5	-4.30074e-07	0.0232227	0.0384116	0.0595315	0.0903711	0.109894	0.132753
748	-0.00406883	0.0176886	0.0326538	0.0515555	0.0804526	0.108165	0.148895		748	2.01832e-05	0.0231586	0.0386706	0.0598243	0.0902636	0.109406	0.132547
748.5	-0.00373484	0.0177115	0.0325891	0.0516603	0.0807065	0.10814	0.148802		748.5	5.59933e-05	0.0230487	0.0390137	0.060162	0.0901037	0.109024	0.132463
749	-0.00342781	0.0176654	0.0325021	0.0517595	0.0809616	0.108126	0.148762		749	0.000107419	0.0229065	0.0394065	0.06052	0.089903	0.108757	0.132504
749.5	-0.00315798	0.0175496	0.0323918	0.0518507	0.0812111	0.108123	0.148782		749.5	0.000171209	0.0227464	0.0398155	0.0608753	0.0896763	0.108608	0.132664
750	-0.00293449	0.017364	0.0322593	0.0519317	0.0814486	0.108128	0.148864		750	0.000240909	0.0225824	0.0402112	0.0612091	0.0894402	0.108579	0.13293
750.5	-0.00276477	0.0171101	0.0321068	0.0520012	0.081668	0.108139	0.149008		750.5	0.000307732	0.0224243	0.0405702	0.0615074	0.0892131	0.108664	0.133283
751	-0.00265415	0.0167908	0.0319385	0.0520581	0.0818631	0.108153	0.149213		751	0.00036222	0.0222757	0.0408746	0.0617621	0.0890122	0.108857	0.133703
751.5	-0.00260532	0.0164106	0.0317592	0.0521023	0.0820283	0.108167	0.149475		751.5	0.000395353	0.0221331	0.0411153	0.0619691	0.0888531	0.109151	0.134173
752	-0.00261806	0.015976	0.0315749	0.0521339	0.0821582	0.108178	0.149789		752	0.000398607	0.0219863	0.0412892	0.062127	0.0887482	0.109536	0.134676
752.5	-0.002689	0.0154956	0.031392	0.0521535	0.0822476	0.108182	0.150146		752.5	0.000367731	0.0218217	0.0413976	0.0622354	0.088703	0.110004	0.135198
753	-0.00281163	0.0149804	0.0312168	0.0521624	0.0822919	0.108179	0.15054		753	0.000301954	0.021625	0.041446	0.0622928	0.0887167	0.110541	0.135728
753.5	-0.00297643	0.0144432	0.0310555	0.0521624	0.0822872	0.108167	0.150961		753.5	0.000206293	0.021385	0.0414408	0.0622977	0.08878	0.111133	0.136258
754	-0.00317134	0.0138988	0.0309139	0.0521556	0.0822306	0.108145	0.1514		754	9.04222e-05	0.0210969	0.0413891	0.0622476	0.088878	0.111765	0.136776
754.5	-0.00338227	0.0133632	0.030797	0.052145	0.0821207	0.108112	0.151848		754.5	-3.03469e-05	0.0207636	0.0412974	0.06214	0.0889906	0.112414	0.137271
755	-0.00359384	0.012853	0.030709	0.0521339	0.0819575	0.108071	0.152294		755	-0.000137097	0.0203976	0.0411725	0.0619744	0.0890965	0.113058	0.137729
755.5	-0.00379026	0.0123843	0.030653	0.0521263	0.0817431	0.108021	0.15273		755.5	-0.000208895	0.0200165	0.0410182	0.0617543	0.0891765	0.113669	0.138132
756	-0.00395611	0.0119723	0.0306311	0.052127	0.0814814	0.107965	0.153146		756	-0.000224988	0.0196433	0.0408383	0.0614876	0.0892155	0.114222	0.138464
756.5	-0.00407725	0.0116299	0.0306443	0.0521407	0.0811781	0.107904	0.153535		756.5	-0.000166086	0.0193004	0.0406363	0.0611882	0.0892067	0.114692	0.138708
757	-0.00414153	0.0113672	0.0306921	0.0521726	0.0808407	0.107843	0.153888		757	-1.74709e-05	0.0190087	0.0404154	0.0608748	0.08915	0.11506	0.138854
757.5	-0.0041394	0.0111909	0.0307732	0.0522279	0.0804777	0.107783	0.154199		757.5	0.000228005	0.0187829	0.0401785	0.0605692	0.0890532	0.115312	0.138895
758	-0.00406434	0.0111042	0.0308849	0.0523113	0.0800989	0.107727	0.154462		758	0.000568832	0.0186309	0.0399287	0.0602959	0.0889284	0.115445	0.138836
758.5	-0.00391314	0.0111063	0.0310237	0.0524268	0.0797139	0.107679	0.154673		758.5	0.000995522	0.0185532	0.03967	0.0600783	0.088791	0.115463	0.138687
759	-0.003686	0.0111928	0.0311853	0.0525776	0.0793323	0.107642	0.154829		759	0.00149023	0.0185417	0.0394048	0.0599372	0.0886542	0.115378	0.138467
759.5	-0.00338642	0.0113564	0.0313647	0.0527657	0.0789632	0.107617	0.154929		759.5	0.00203046	0.0185847	0.0391363	0.0598877	0.0885276	0.115209	0.138198
760	-0.00302111	0.011587	0.0315566	0.0529919	0.0786147	0.107608	0.154974		760	0.00258949	0.0186645	0.0388685	0.0599381	0.0884171	0.114978	0.137903
760.5	-0.00259965	0.0118726	0.0317556	0.0532553	0.0782937	0.107617	0.154966		760.5	0.00314185	0.0187632	0.0386055	0.0600888	0.0883223	0.11471	0.137603
761	-0.00213411	0.0122001	0.0319563	0.0535539	0.0780059	0.107644	0.154909		761	0.00366693	0.0188629	0.0383536	0.0603339	0.0882376	0.114427	0.137313
761.5	-0.0016387	0.0125556	0.0321535	0.0538839	0.0777558	0.107691	0.15481		761.5	0.00415091	0.0189485	0.0381205	0.0606631	0.0881533	0.114145	0.137042
762	-0.00112918	0.0129255	0.0323422	0.0542404	0.0775467	0.107758	0.154675		762	0.0045861	0.0190089	0.0379174	0.0610643	0.0880573	0.113879	0.136796
762.5	-0.000622327	0.0132964	0.0325177	0.0546172	0.0773808	0.107845	0.154514		762.5	0.00496841	0.0190367	0.0377562	0.0615257	0.0879376	0.113634	0.136575
763	-0.000135291	0.0136556	0.0326756	0.0550068	0.0772592	0.107951	0.154336		763	0.00529817	0.0190303	0.0376508	0.062038	0.087782	0.113413	0.136374
763.5	0.000315121	0.0139915	0.0328116	0.0554009	0.0771823	0.108074	0.154151		763.5	0.00557444	0.0189904	0.0376132	0.0625953	0.087581	0.113214	0.136192
764	0.000713163	0.0142937	0.032922	0.0557901	0.0771491	0.108211	0.153968		764	0.00579355	0.0189216	0.0376532	0.0631953	0.0873284	0.113034	0.136029
764.5	0.00104488	0.014553	0.033003	0.0561649	0.077158	0.10836	0.153797		764.5	0.00594898	0.0188273	0.037775	0.0638357	0.0870215	0.11287	0.135888
765	0.00129875	0.0147615	0.0330514	0.0565156	0.0772059	0.108517	0.153644		765	0.00603181	0.018713	0.0379766	0.0645111	0.0866617	0.112718	0.135781
765.5	0.00146627	0.014913	0.033065	0.0568328	0.0772887	0.108678	0.153517		765.5	0.00603377	0.0185824	0.0382488	0.0652085	0.0862533	0.112578	0.13572
766	0.00154226	0.0150028	0.033042	0.0571078	0.0774012	0.108839	0.153417		766	0.00594812	0.0184391	0.038576	0.0659085	0.0858045	0.112452	0.135723
766.5	0.00152509	0.0150281	0.0329824	0.0573337	0.077537	0.108994	0.153348		766.5	0.00577489	0.0182877	0.0389376	0.0665814	0.0853253	0.112342	0.135806
767	0.00141655	0.0149881	0.0328876	0.0575051	0.077689	0.109139	0.153307		767	0.00552167	0.0181333	0.03931	0.067193	0.0848294	0.112253	0.135982
767.5	0.0012216	0.0148841	0.0327609	0.057619	0.0778495	0.10927	0.153292		767.5	0.00520338	0.0179841	0.0396701	0.0677072	0.0843306	0.112188	0.136254
768	0.000947913	0.0147193	0.0326077	0.0576746	0.0780104	0.109383	0.153297		768	0.00484225	0.01785	0.0399974	0.0680922	0.0838455	0.112152	0.136613
768.5	0.000605251	0.0144992	0.0324356	0.0576737	0.078164	0.109475	0.153315		768.5	0.00446259	0.0177418	0.0402773	0.0683265	0.0833906	0.112147	0.13704
769	0.000204835	0.014231	0.0322538	0.0576203	0.0783031	0.109544	0.153341		769	0.00408988	0.0176715	0.0405018	0.0683997	0.0829846	0.112174	0.137502
769.5	-0.000241291	0.0139237	0.0320732	0.0575201	0.0784215	0.109589	0.153365		769.5	0.00374626	0.01765	0.0406711	0.068317	0.082647	0.112236	0.137959
770	-0.000720828	0.0135874	0.0319058	0.0573801	0.0785144	0.109612	0.153383		770	0.00344937	0.0176849	0.0407917	0.0680945	0.0823969	0.112332	0.138371
770.5	-0.00122167	0.0132335	0.0317639	0.0572077	0.0785786	0.109613	0.153387		770.5	0.00320866	0.017779	0.0408768	0.0677586	0.0822545	0.112463	0.138699
771	-0.00173224	0.0128736	0.0316591	0.0570104	0.0786126	0.109598	0.153374		771	0.0030263	0.0179296	0.0409431	0.0673393	0.0822348	0.112632	0.138916
771.5	-0.00224167	0.0125197	0.0316025	0.0567949	0.0786164	0.109571	0.153342		771.5	0.00289749	0.0181278	0.0410082	0.0668658	0.0823502	0.112838	0.139006
772	-0.00273993	0.0121832	0.0316028	0.0565666	0.0785918	0.109538	0.15329		772	0.00281288	0.0183604	0.0410885	0.0663629	0.0826056	0.113083	0.13897
772.5	-0.00321784	0.0118752	0.031667	0.0563298	0.078542	0.109505	0.153218		772.5	0.00275924	0.0186111	0.0411942	0.0658486	0.0829974	0.113367	0.138824
773	-0.00366712	0.0116059	0.0317988	0.0560874	0.0784712	0.109478	0.153127		773	0.00272197	0.0188618	0.0413305	0.0653353	0.0835114	0.113684	0.138593
773.5	-0.00408038	0.0113841	0.0319996	0.055841	0.0783847	0.109465	0.153021		773.5	0.00268958	0.0190965	0.0414976	0.0648286	0.0841232	0.11403	0.138308
774	-0.0044512	0.0112172	0.0322672	0.0555914	0.0782882	0.109471	0.152902		774	0.00265169	0.0193018	0.0416888	0.0643304	0.0848005	0.114394	0.138001
774.5	-0.00477425	0.011111	0.032597	0.0553391	0.0781878	0.109501	0.152771		774.5	0.00260124	0.0194691	0.0418964	0.0638417	0.0855051	0.114758	0.137701
775	-0.00504537	0.0110695	0.0329815	0.0550841	0.0780898	0.109561	0.152632		775	0.00253295	0.0195934	0.0421138	0.0633638	0.0861973	0.115107	0.137425
775.5	-0.00526178	0.0110944	0.0334107	0.0548267	0.0780001	0.109653	0.152487		775.5	0.00244447	0.0196752	0.0423381	0.0629021	0.0868404	0.115422	0.137181
776	-0.0054222	0.0111854	0.0338731	0.054568	0.0779243	0.109779	0.152337		776	0.00233348	0.0197175	0.0425701	0.0624623	0.087406	0.115686	0.136969
776.5	-0.00552698	0.0113397	0.0343553	0.054309	0.0778675	0.109938	0.152183		776.5	0.00219596	0.0197256	0.0428166	0.062056	0.0878759	0.115888	0.136777
777	-0.00557815	0.0115523	0.034843	0.0540516	0.0778338	0.110129	0.152027		777	0.00202529	0.0197033	0.0430857	0.061694	0.0882443	0.116023	0.136591
777.5	-0.00557942	0.0118162	0.0353217	0.0537979	0.0778265	0.11035	0.151868		777.5	0.00181223	0.0196528	0.0433821	0.0613895	0.0885152	0.116097	0.136393
778	-0.00553613	0.0121222	0.0357769	0.0535502	0.0778477	0.110595	0.151709		778	0.00154804	0.0195749	0.0437058	0.061152	0.0887004	0.116121	0.136171
778.5	-0.00545505	0.0124595	0.0361948	0.0533109	0.0778985	0.110859	0.15155		778.5	0.00122181	0.0194678	0.0440455	0.0609879	0.088816	0.116113	0.135917
779	-0.00534415	0.0128161	0.0365628	0.053082	0.0779783	0.111134	0.151393		779	0.000826372	0.0193295	0.0443827	0.0608983	0.0888772	0.116095	0.135633
779.5	-0.00521233	0.0131793	0.0368704	0.0528656	0.0780857	0.111412	0.151239		779.5	0.000357109	0.0191587	0.0446912	0.0608777	0.0888952	0.116083	0.135328
780	-0.00506902	0.0135364	0.0371091	0.0526634	0.0782176	0.111686	0.151092		780	-0.00018181	0.0189602	0.0449429	0.0609157	0.0888758	0.116094	0.135018
780.5	-0.00492378	0.013875	0.0372729	0.052477	0.0783703	0.111949	0.150954		780.5	-0.000780905	0.0187428	0.0451133	0.0609959	0.0888191	0.116129	0.134721
781	-0.00478589	0.0141838	0.0373585	0.0523078	0.0785387	0.112192	0.150828		781	-0.00142329	0.0185211	0.0451868	0.0611011	0.0887206	0.116189	0.134457
781.5	-0.00466389	0.0144532	0.0373654	0.0521571	0.0787174	0.112411	0.150717		781.5	-0.00208552	0.0183156	0.0451615	0.0612128	0.0885749	0.116263	0.13424
782	-0.00456516	0.0146754	0.0372955	0.0520265	0.0789006	0.112602	0.150623		782	-0.00274071	0.0181486	0.0450491	0.0613155	0.0883772	0.116341	0.13408
782.5	-0.00449551	0.0148451	0.0371532	0.0519171	0.0790824	0.112761	0.150551		782.5	-0.00336053	0.018043	0.0448716	0.0613963	0.0881264	0.116413	0.133979
783	-0.00445893	0.0149596	0.0369446	0.0518301	0.0792573	0.11289	0.150503		783	-0.00392007	0.0180164	0.044659	0.0614487	0.0878266	0.116474	0.133933
783.5	-0.0044573	0.015019	0.0366778	0.0517666	0.0794205	0.112987	0.150483		783.5	-0.00439745	0.0180804	0.0444408	0.0614719	0.0874876	0.116526	0.133931
784	-0.00449033	0.0150263	0.0363616	0.0517269	0.0795681	0.113057	0.150491		784	-0.00477757	0.0182371	0.0442428	0.0614696	0.0871244	0.116578	0.133963
784.5	-0.00455565	0.014987	0.0360062	0.0517112	0.0796974	0.113102	0.15053		784.5	-0.00505186	0.0184809	0.0440803	0.0614497	0.0867555	0.116642	0.134017
785	-0.00464895	0.0149093	0.0356219	0.0517187	0.0798069	0.113125	0.150601		785	-0.00521757	0.0187973	0.0439582	0.0614206	0.0863999	0.116729	0.134084
785.5	-0.00476438	0.0148033	0.0352196	0.0517482	0.0798967	0.11313	0.150703		785.5	-0.00527725	0.0191678	0.0438699	0.0613914	0.0860776	0.116851	0.134159
786	-0.00489495	0.0146808	0.03481	0.0517977	0.079968	0.113119	0.150836		786	-0.00523341	0.0195728	0.0438017	0.0613693	0.0858059	0.11701	0.134239
786.5	-0.00503311	0.0145543	0.0344039	0.0518648	0.0800234	0.113094	0.150996		786.5	-0.00509067	0.019995	0.0437351	0.0613572	0.0856003	0.117202	0.134328
787	-0.00517123	0.0144367	0.0340116	0.0519465	0.0800664	0.113057	0.151179		787	-0.00485168	0.0204242	0.0436511	0.0613532	0.0854711	0.117417	0.134429
787.5	-0.00530211	0.0143402	0.0336428	0.05204	0.0801012	0.113005	0.151382		787.5	-0.00452032	0.0208551	0.0435347	0.0613524	0.0854256	0.117638	0.134546
788	-0.0054194	0.0142759	0.0333062	0.0521422	0.0801324	0.11294	0.151597		788	-0.00410076	0.021291	0.043378	0.0613471	0.0854673	0.117845	0.134683
788.5	-0.00551785	0.0142527	0.0330092	0.0522505	0.0801645	0.112859	0.151818		788.5	-0.003599	0.021741	0.0431801	0.0613282	0.0855984	0.11802	0.134838
789	-0.00559346	0.0142771	0.0327577	0.0523625	0.0802018	0.112762	0.152037		789	-0.00302827	0.0222151	0.0429464	0.0612882	0.0858183	0.118145	0.135008
789.5	-0.00564343	0.0143525	0.0325556	0.0524758	0.0802478	0.112648	0.152247		789.5	-0.00240576	0.0227218	0.0426868	0.0612236	0.0861259	0.118206	0.135185
790	-0.00566602	0.0144794	0.0324049	0.0525889	0.0803049	0.112515	0.152442		790	-0.00175622	0.0232593	0.0424133	0.061137	0.0865197	0.118197	0.13536
790.5	-0.00566039	0.0146556	0.0323052	0.0527	0.0803743	0.112364	0.152615		790.5	-0.00110856	0.0238178	0.0421359	0.0610348	0.0869965	0.118113	0.135522
791	-0.00562631	0.0148758	0.032254	0.0528078	0.0804563	0.112196	0.152762		791	-0.000493497	0.0243749	0.0418605	0.0609287	0.0875504	0.117959	0.135661
791.5	-0.00556396	0.0151328	0.0322468	0.0529111	0.0805496	0.112013	0.152877		791.5	5.968e-05	0.0248984	0.0415864	0.0608344	0.0881715	0.117741	0.135772
792	-0.00547384	0.0154179	0.0322774	0.0530085	0.0806521	0.111815	0.152958		792	0.000526061	0.0253512	0.0413097	0.0607674	0.0888438	0.117468	0.135852
792.5	-0.0053567	0.0157211	0.0323385	0.0530987	0.080761	0.111606	0.153004		792.5	0.00089114	0.0256967	0.0410214	0.0607416	0.0895441	0.117154	0.135905
793	-0.00521362	0.0160321	0.032422	0.0531808	0.0808731	0.111388	0.153015		793	0.00114842	0.0259058	0.0407117	0.0607651	0.0902416	0.116806	0.135935
793.5	-0.00504615	0.0163408	0.0325196	0.0532535	0.0809851	0.111162	0.152991		793.5	0.00130033	0.025961	0.0403732	0.0608407	0.0909015	0.116432	0.135951
794	-0.00485657	0.0166372	0.032623	0.0533162	0.081094	0.110931	0.152934		794	0.00135706	0.0258609	0.0400034	0.0609627	0.0914882	0.116036	0.13596
794.5	-0.00464803	0.0169122	0.0327248	0.0533683	0.0811974	0.110696	0.152847		794.5	0.00133302	0.0256186	0.0396064	0.0611206	0.0919676	0.115617	0.135968
795	-0.0044247	0.0171574	0.0328181	0.0534094	0.0812934	0.110459	0.152733		795	0.00124649	0.0252613	0.0391933	0.0613008	0.0923132	0.115171	0.135978
795.5	-0.00419191	0.0173653	0.0328972	0.0534398	0.0813805	0.110221	0.152596		795.5	0.00111346	0.0248237	0.0387816	0.0614869	0.0925088	0.114694	0.13599
796	-0.00395597	0.017529	0.0329571	0.0534596	0.081458	0.109985	0.152442		796	0.000947434	0.0243425	0.0383937	0.0616675	0.0925518	0.114187	0.136002
796.5	-0.00372407	0.0176426	0.0329939	0.0534693	0.0815253	0.109751	0.152276		796.5	0.000758325	0.0238514	0.0380542	0.0618333	0.0924515	0.113654	0.136009
797	-0.00350393	0.017701	0.0330044	0.0534693	0.0815816	0.109523	0.152104		797	0.000552393	0.0233769	0.0377852	0.0619818	0.0922265	0.113106	0.136006
797.5	-0.00330342	0.0177004	0.0329861	0.0534599	0.0816263	0.109304	0.151933		797.5	0.000334893	0.0229366	0.0376049	0.0621143	0.0919017	0.112561	0.13599
798	-0.00313015	0.0176378	0.032937	0.0534411	0.081658	0.109096	0.15177		798	0.000107487	0.0225376	0.0375251	0.0622357	0.0915063	0.112043	0.13596
798.5	-0.00299101	0.0175119	0.032856	0.0534128	0.0816751	0.108902	0.151622		798.5	-0.000127603	0.0221792	0.0375493	0.0623509	0.0910673	0.111579	0.135917
799	-0.00289189	0.0173228	0.0327424	0.0533745	0.0816752	0.108728	0.151495		799	-0.000367018	0.0218552	0.0376726	0.0624622	0.0906082	0.111197	0.135865
799.5	-0.00283736	0.0170724	0.0325964	0.0533255	0.081656	0.108576	0.151397		799.5	-0.000605107	0.0215582	0.0378822	0.0625692	0.0901476	0.110917	0.135814
800	-0.00283049	0.0167646	0.0324193	0.0532652	0.0816151	0.108449	0.151331		800	-0.000836436	0.0212814	0.0381598	0.0626649	0.0896987	0.110753	0.135772
800.5	-0.00287285	0.016405	0.0322132	0.0531929	0.0815502	0.108351	0.151304		800.5	-0.00105367	0.0210214	0.0384839	0.0627402	0.0892714	0.110714	0.135753
801	-0.00296447	0.016001	0.0319816	0.053108	0.0814597	0.108283	0.151316		801	-0.0012496	0.0207789	0.0388335	0.0627821	0.0888708	0.110793	0.135767
801.5	-0.00310391	0.0155614	0.031729	0.0530103	0.081343	0.108247	0.151369		801.5	-0.00141858	0.0205579	0.0391902	0.0627795	0.0885023	0.110979	0.135823
802	-0.00328836	0.0150962	0.0314611	0.0529001	0.0812004	0.108244	0.151463		802	-0.0015588	0.0203649	0.0395397	0.0627234	0.0881693	0.111252	0.135927
802.5	-0.00351375	0.0146161	0.0311849	0.052778	0.0810332	0.108274	0.151595		802.5	-0.0016718	0.0202032	0.0398731	0.0626105	0.0878759	0.111589	0.136076
803	-0.00377475	0.0141324	0.0309077	0.0526452	0.0808437	0.108334	0.15176		803	-0.00176199	0.0200737	0.0401856	0.0624429	0.0876268	0.111967	0.136264
803.5	-0.0040649	0.0136562	0.0306379	0.0525031	0.0806351	0.108422	0.151953		803.5	-0.00183659	0.0199714	0.0404757	0.062228	0.0874265	0.11236	0.136474
804	-0.00437664	0.0131983	0.0303838	0.0523535	0.080411	0.108534	0.152166		804	-0.00190347	0.0198853	0.0407403	0.0619776	0.087279	0.112752	0.136688
804.5	-0.00470139	0.0127692	0.0301537	0.0521988	0.0801752	0.108667	0.15239		804.5	-0.00197051	0.0198006	0.0409769	0.061705	0.0871862	0.113127	0.136884
805	-0.00502973	0.0123782	0.0299556	0.0520414	0.0799314	0.108814	0.152616		805	-0.00204344	0.0196998	0.0411796	0.0614238	0.0871471	0.113478	0.13704
805.5	-0.00535161	0.0120338	0.029797	0.0518839	0.079683	0.10897	0.152834		805.5	-0.00212137	0.0195684	0.04134	0.0611454	0.0871574	0.113801	0.137137
806	-0.00565674	0.0117433	0.0296843	0.0517292	0.0794329	0.109128	0.153034		806	-0.00220149	0.0193951	0.0414463	0.0608778	0.087208	0.114094	0.137162
806.5	-0.00593496	0.0115125	0.0296231	0.0515805	0.0791837	0.109282	0.153206		806.5	-0.00227642	0.0191776	0.0414873	0.0606279	0.0872858	0.114359	0.137107
807	-0.00617675	0.011346	0.0296176	0.051441	0.0789374	0.109426	0.153341		807	-0.00233785	0.0189208	0.0414543	0.0603986	0.0873739	0.114596	0.136968
807.5	-0.0063738	0.0112464	0.0296708	0.051314	0.0786961	0.109554	0.153432		807.5	-0.00237544	0.0186373	0.0413443	0.0601922	0.0874541	0.114805	0.136748
808	-0.00651948	0.0112147	0.029784	0.0512027	0.0784619	0.109662	0.153473		808	-0.00238106	0.018345	0.0411619	0.0600115	0.0875095	0.114982	0.136449
808.5	-0.00660926	0.0112498	0.0299569	0.05111	0.0782368	0.109748	0.15346		808.5	-0.00235047	0.0180645	0.0409188	0.0598604	0.0875265	0.115122	0.136078
809	-0.00664105	0.0113487	0.0301875	0.0510386	0.0780238	0.10981	0.153394		809	-0.002283	0.0178154	0.0406353	0.0597441	0.0874965	0.115217	0.135643
809.5	-0.00661535	0.011506	0.030472	0.0509904	0.0778258	0.109849	0.153276		809.5	-0.00218181	0.0176124	0.0403357	0.0596684	0.0874188	0.115261	0.135154
810	-0.00653518	0.0117147	0.030805	0.0509663	0.0776465	0.109867	0.153109		810	-0.00205371	0.0174653	0.0400463	0.059641	0.0872985	0.115247	0.134624
810.5	-0.00640595	0.0119657	0.0311791	0.0509667	0.0774899	0.109867	0.152902		810.5	-0.00191026	0.0173745	0.0397923	0.0596687	0.0871466	0.11517	0.13407
811	-0.00623507	0.0122486	0.0315859	0.0509904	0.0773598	0.109854	0.152661		811	-0.00176409	0.0173337	0.0395927	0.0597571	0.0869778	0.115029	0.13351
811.5	-0.00603152	0.0125519	0.0320157	0.0510358	0.0772602	0.109833	0.152399		811.5	-0.00162595	0.01733	0.0394605	0.0599085	0.0868053	0.114827	0.132966
812	-0.00580529	0.0128634	0.032458	0.0511003	0.0771941	0.109809	0.152124		812	-0.00150715	0.0173469	0.0393984	0.0601219	0.0866419	0.114569	0.132457
812.5	-0.00556691	0.0131709	0.032902	0.0511806	0.0771638	0.109787	0.15185		812.5	-0.0014132	0.0173676	0.0394034	0.0603912	0.0864928	0.114264	0.132002
813	-0.00532685	0.0134623	0.0333371	0.0512734	0.0771708	0.10977	0.151585		813	-0.00134798	0.0173755	0.0394662	0.0607062	0.0863594	0.113926	0.131616
813.5	-0.00509513	0.0137265	0.0337531	0.0513754	0.0772149	0.109764	0.151341		813.5	-0.00130937	0.0173606	0.0395756	0.0610524	0.0862357	0.113569	0.131307
814	-0.00488083	0.0139536	0.034141	0.0514836	0.0772946	0.10977	0.151126		814	-0.00129208	0.0173183	0.0397207	0.0614123	0.0861127	0.11321	0.131079
814.5	-0.00469189	0.0141348	0.0344928	0.0515957	0.0774069	0.10979	0.150947		814.5	-0.00129089	0.0172501	0.0398931	0.0617685	0.0859798	0.112865	0.130934
815	-0.00453477	0.0142634	0.0348021	0.0517101	0.0775477	0.109826	0.150809		815	-0.00130197	0.0171624	0.0400892	0.0621031	0.0858282	0.112551	0.130865
815.5	-0.00441438	0.0143343	0.0350643	0.0518258	0.0777113	0.109877	0.150717		815.5	-0.00132451	0.0170646	0.0403109	0.062402	0.0856541	0.112283	0.130869
816	-0.00433394	0.0143447	0.0352762	0.0519427	0.0778912	0.109945	0.150673		816	-0.00136228	0.016965	0.0405646	0.0626532	0.0854586	0.112075	0.13094
816.5	-0.00429497	0.0142936	0.0354368	0.0520611	0.07808	0.110028	0.150678		816.5	-0.0014243	0.0168707	0.040858	0.0628501	0.0852497	0.111939	0.131074
817	-0.00429729	0.0141822	0.0355466	0.0521816	0.0782702	0.110128	0.150732		817	-0.00152195	0.0167841	0.0411981	0.0629882	0.0850391	0.111886	0.13127
817.5	-0.00433909	0.0140139	0.0356078	0.0523049	0.0784537	0.110244	0.150834		817.5	-0.00166639	0.0167039	0.0415888	0.0630663	0.0848419	0.111921	0.131527
818	-0.00441709	0.0137943	0.0356242	0.0524315	0.0786234	0.110376	0.150981		818	-0.00186364	0.0166262	0.0420284	0.0630839	0.0846719	0.11205	0.131842
818.5	-0.00452662	0.0135309	0.0356014	0.0525617	0.0787725	0.110525	0.15117		818.5	-0.00211385	0.0165449	0.0425075	0.0630399	0.0845399	0.11227	0.132211
819	-0.00466192	0.0132329	0.0355461	0.0526953	0.0788955	0.110689	0.151397		819	-0.00240656	0.0164551	0.0430094	0.0629356	0.0844511	0.112578	0.132627
819.5	-0.00481637	0.0129113	0.0354662	0.0528314	0.0789884	0.11087	0.151656		819.5	-0.00272223	0.0163557	0.0435131	0.0627701	0.0844046	0.112962	0.133078
820	-0.00498279	0.0125783	0.0353706	0.0529689	0.0790493	0.111065	0.151942		820	-0.00303191	0.0162502	0.0439937	0.0625462	0.0843942	0.113408	0.133544
820.5	-0.00515378	0.0122466	0.0352684	0.0531059	0.0790778	0.111275	0.152247		820.5	-0.00330119	0.0161483	0.0444269	0.0622678	0.0844102	0.113895	0.134005
821	-0.00532207	0.0119292	0.035169	0.0532405	0.0790758	0.111497	0.152564		821	-0.00349603	0.0160632	0.0447912	0.0619435	0.0844423	0.114405	0.134435
821.5	-0.00548079	0.0116388	0.035081	0.05337	0.0790471	0.11173	0.152885		821.5	-0.00358665	0.016013	0.0450711	0.0615861	0.0844801	0.114919	0.134811
822	-0.00562377	0.011387	0.0350122	0.053492	0.078997	0.111971	0.153203		822	-0.00355206	0.0160157	0.0452584	0.0612114	0.084518	0.115421	0.13511
822.5	-0.00574576	0.0111841	0.0349686	0.0536035	0.078932	0.112217	0.153509		822.5	-0.00338274	0.0160882	0.0453519	0.0608379	0.0845542	0.115899	0.135316
823	-0.00584257	0.0110384	0.0349548	0.0537019	0.0788594	0.112464	0.153797		823	-0.0030827	0.0162422	0.0453568	0.0604837	0.0845929	0.116348	0.135421
823.5	-0.00591116	0.0109558	0.0349726	0.0537846	0.0787864	0.112706	0.154061		823.5	-0.00267058	0.0164828	0.0452832	0.060167	0.0846432	0.116765	0.135424
824	-0.00594966	0.0109399	0.0350222	0.0538494	0.0787198	0.112941	0.154297		824	-0.00217402	0.0168066	0.0451464	0.0599007	0.0847171	0.117151	0.13533
824.5	-0.00595736	0.0109918	0.0351014	0.0538945	0.0786656	0.113161	0.1545		824.5	-0.00162848	0.0172011	0.0449604	0.0596946	0.0848282	0.117505	0.135153
825	-0.00593465	0.0111098	0.035206	0.0539187	0.0786283	0.113363	0.154669		825	-0.00107099	0.0176463	0.0447406	0.0595524	0.0849881	0.11782	0.13491
825.5	-0.00588297	0.0112902	0.0353305	0.0539218	0.0786111	0.113539	0.154803		825.5	-0.000539291	0.018117	0.0444997	0.0594732	0.0852067	0.118089	0.134624
826	-0.00580475	0.0115269	0.0354682	0.0539044	0.0786152	0.113686	0.154901		826	-6.36868e-05	0.0185844	0.0442486	0.0594517	0.085488	0.118299	0.134316
826.5	-0.00570333	0.011812	0.0356117	0.053868	0.0786406	0.113799	0.154965		826.5	0.000332417	0.019022	0.0439962	0.0594793	0.0858293	0.118434	0.134008
827	-0.00558291	0.0121361	0.0357535	0.0538151	0.0786858	0.113874	0.154995		827	0.00063298	0.0194064	0.0437495	0.0595472	0.0862219	0.118479	0.133721
827.5	-0.00544845	0.0124886	0.0358858	0.0537487	0.0787485	0.113909	0.154995		827.5	0.000828362	0.0197202	0.0435169	0.0596453	0.0866521	0.11842	0.13347
828	-0.00530551	0.0128581	0.0360013	0.0536725	0.0788258	0.113905	0.154967		828	0.000915273	0.0199537	0.0433065	0.0597659	0.0871031	0.118251	0.133267
828.5	-0.00516014	0.013233	0.0360928	0.05359	0.0789145	0.113861	0.154913		828.5	0.00089473	0.0201048	0.0431269	0.0599046	0.0875538	0.117973	0.133119
829	-0.00501863	0.0136014	0.0361539	0.0535048	0.0790114	0.11378	0.154837		829	0.000768746	0.0201768	0.0429869	0.0600585	0.0879826	0.1176	0.133028
829.5	-0.00488721	0.0139522	0.0361786	0.0534196	0.079114	0.113666	0.154742		829.5	0.000541526	0.0201768	0.0428933	0.0602294	0.0883683	0.117154	0.132993
830	-0.00477184	0.0142749	0.0361614	0.0533362	0.0792203	0.113523	0.154632		830	0.000216775	0.0201134	0.0428478	0.0604194	0.0886917	0.116664	0.133009
830.5	-0.00467779	0.0145605	0.036098	0.0532556	0.0793291	0.113356	0.15451		830.5	-0.00019827	0.0199959	0.0428462	0.0606313	0.0889363	0.116168	0.133074
831	-0.00460947	0.0148015	0.0359846	0.0531776	0.07944	0.113169	0.154381		831	-0.000693347	0.0198331	0.0428772	0.0608637	0.0890895	0.115701	0.133183
831.5	-0.0045701	0.0149924	0.035819	0.0531012	0.0795532	0.112967	0.154249		831.5	-0.00125474	0.0196317	0.0429215	0.0611131	0.0891442	0.115299	0.133333
832	-0.0045616	0.0151301	0.0356002	0.0530248	0.0796698	0.112752	0.154118		832	-0.00186208	0.0193993	0.0429568	0.0613699	0.0890988	0.114987	0.133524
832.5	-0.00458447	0.0152136	0.035329	0.0529466	0.0797909	0.112528	0.153994		832.5	-0.00248906	0.0191439	0.0429587	0.0616198	0.0889601	0.114779	0.133752
833	-0.00463784	0.0152442	0.0350079	0.0528649	0.0799181	0.112296	0.153879		833	-0.00310353	0.0188764	0.0429071	0.0618469	0.0887416	0.114676	0.134015
833.5	-0.00471951	0.0152257	0.0346412	0.0527786	0.0800528	0.112057	0.15378		833.5	-0.00367168	0.0186104	0.0427894	0.0620346	0.0884673	0.114665	0.134307
834	-0.00482612	0.0151638	0.0342353	0.0526874	0.0801958	0.111811	0.153698		834	-0.00415856	0.0183616	0.0426024	0.0621714	0.0881659	0.114725	0.13462
834.5	-0.00495333	0.0150659	0.0337978	0.0525919	0.0803475	0.11156	0.15364		834.5	-0.00453361	0.0181481	0.0423542	0.0622495	0.087872	0.114828	0.13494
835	-0.00509598	0.0149409	0.0333378	0.0524935	0.0805074	0.111304	0.153607		835	-0.0047725	0.0179881	0.0420628	0.0622718	0.0876196	0.114947	0.135252
835.5	-0.00524833	0.0147986	0.0328655	0.0523946	0.0806738	0.111045	0.153602		835.5	-0.00486236	0.0178985	0.0417526	0.0622464	0.0874398	0.115058	0.135544
836	-0.00540418	0.0146496	0.0323912	0.0522979	0.0808442	0.110786	0.153629		836	-0.00480336	0.0178923	0.0414507	0.0621892	0.0873559	0.115148	0.135801
836.5	-0.00555711	0.0145046	0.0319255	0.0522064	0.0810149	0.110529	0.153688		836.5	-0.00460705	0.0179781	0.0411821	0.0621184	0.0873806	0.115214	0.136012
837	-0.00570059	0.0143739	0.0314788	0.0521229	0.0811819	0.110279	0.153781		837	-0.00429709	0.0181585	0.0409667	0.0620508	0.087514	0.115262	0.136172
837.5	-0.00582817	0.0142674	0.0310605	0.05205	0.0813405	0.11004	0.153907		837.5	-0.00390398	0.0184292	0.0408144	0.0620002	0.0877449	0.115307	0.13628
838	-0.00593372	0.014194	0.0306792	0.0519895	0.081486	0.109816	0.154065		838	-0.00346129	0.01878	0.0407278	0.0619734	0.0880509	0.115366	0.136338
838.5	-0.0060116	0.0141613	0.0303422	0.0519428	0.0816146	0.109612	0.154252		838.5	-0.00300126	0.0191967	0.0406985	0.061972	0.088405	0.115458	0.136352
839	-0.00605697	0.0141751	0.0300558	0.0519107	0.0817228	0.10943	0.154463		839	-0.00254933	0.0196633	0.0407124	0.0619903	0.0887777	0.115596	0.136332
839.5	-0.00606604	0.0142396	0.0298244	0.0518933	0.0818089	0.109273	0.154693		839.5	-0.00212213	0.0201625	0.0407506	0.0620209	0.0891432	0.115787	0.136286
840	-0.00603631	0.0143565	0.0296513	0.0518904	0.0818723	0.109142	0.154935		840	-0.00172755	0.0206795	0.0407937	0.0620555	0.0894806	0.116028	0.136225
840.5	-0.00596679	0.0145255	0.0295379	0.0519014	0.0819138	0.109036	0.15518		840.5	-0.00136578	0.0212008	0.0408258	0.0620886	0.0897795	0.116306	0.136153
841	-0.0058581	0.0147438	0.0294842	0.0519257	0.0819356	0.108954	0.155419		841	-0.00103058	0.021718	0.0408347	0.0621189	0.0900361	0.116601	0.136077
841.5	-0.00571251	0.0150065	0.0294886	0.0519623	0.0819409	0.108893	0.155642		841.5	-0.000714737	0.022225	0.0408146	0.0621499	0.0902557	0.116886	0.135997
842	-0.00553382	0.0153064	0.0295479	0.0520101	0.0819333	0.108851	0.155841		842	-0.000412793	0.022716	0.0407632	0.0621897	0.0904485	0.117132	0.135914
842.5	-0.00532708	0.0156348	0.0296572	0.0520677	0.0819164	0.108822	0.156007		842.5	-0.000123825	0.0231835	0.0406835	0.0622469	0.0906277	0.117311	0.135825
843	-0.00509827	0.0159814	0.0298105	0.0521336	0.0818934	0.108803	0.156134		843	0.000148704	0.0236175	0.0405781	0.0623312	0.0908061	0.117401	0.135728
843.5	-0.00485385	0.0163354	0.0300002	0.0522056	0.0818665	0.108789	0.156216		843.5	0.000397029	0.0240047	0.0404487	0.0624466	0.090991	0.117387	0.135621
844	-0.00460026	0.0166853	0.030218	0.0522818	0.0818369	0.108777	0.156252		844	0.000608472	0.0243282	0.0402949	0.0625926	0.0911855	0.117261	0.135503
844.5	-0.00434348	0.01702	0.030455	0.0523597	0.0818045	0.108763	0.15624		844.5	0.000769391	0.0245701	0.0401142	0.0627609	0.0913831	0.11703	0.135376
845	-0.00408864	0.0173289	0.0307019	0.0524373	0.0817682	0.108743	0.156183		845	0.000868003	0.0247132	0.0399026	0.0629359	0.0915702	0.116701	0.135243
845.5	-0.0038397	0.0176022	0.0309498	0.0525126	0.0817262	0.108717	0.156085		845.5	0.000897437	0.0247454	0.0396567	0.0630979	0.0917248	0.116293	0.135111
846	-0.0035993	0.0178315	0.0311901	0.0525844	0.0816764	0.108682	0.155951		846	0.000856127	0.0246612	0.0393753	0.0632245	0.0918204	0.115819	0.134985
846.5	-0.00336877	0.0180095	0.0314152	0.0526525	0.0816166	0.108636	0.155789		846.5	0.000747612	0.0244614	0.0390627	0.0632951	0.0918293	0.115299	0.134872
847	-0.00314818	0.0181302	0.0316187	0.0527175	0.0815456	0.108581	0.155606		847	0.000580765	0.0241564	0.0387303	0.0632938	0.0917252	0.114745	0.134776
847.5	-0.00293665	0.018189	0.0317955	0.0527814	0.0814629	0.108515	0.155412		847.5	0.000371055	0.0237629	0.0383926	0.063212	0.0914897	0.114171	0.134702
848	-0.00273257	0.0181823	0.0319418	0.0528472	0.0813695	0.108441	0.155216		848	0.000136953	0.0233044	0.0380693	0.0630509	0.0911137	0.113588	0.134654
848.5	-0.00253404	0.0181079	0.0320553	0.0529189	0.0812672	0.108361	0.155026		848.5	-0.000103783	0.0228058	0.0377811	0.0628223	0.0906015	0.113008	0.134636
849	-0.00233913	0.017965	0.0321351	0.0530012	0.0811591	0.108276	0.154851		849	-0.000333895	0.0222931	0.0375489	0.0625468	0.0899705	0.112445	0.134654
849.5	-0.00214625	0.0177538	0.0321813	0.0530992	0.0810492	0.10819	0.154701		849.5	-0.000540108	0.0217909	0.037389	0.0622502	0.0892489	0.111918	0.134715
850	-0.00195439	0.0174761	0.0321953	0.0532176	0.0809413	0.108109	0.154584		850	-0.00071286	0.0213198	0.0373115	0.0619634	0.0884743	0.111447	0.134831
850.5	-0.00176332	0.0171354	0.0321795	0.053361	0.0808396	0.108035	0.154505		850.5	-0.000846948	0.0208951	0.0373194	0.0617153	0.0876884	0.111056	0.135012
851	-0.00157368	0.0167367	0.0321371	0.0535331	0.080747	0.107973	0.154471		851	-0.000939907	0.0205254	0.0374097	0.0615324	0.0869318	0.110766	0.135268
851.5	-0.00138696	0.0162871	0.0320721	0.0537365	0.0806658	0.107929	0.154487		851.5	-0.00098783	0.0202145	0.0375715	0.0614347	0.0862392	0.1106	0.135608
852	-0.00120551	0.0157952	0.0319893	0.0539729	0.0805966	0.107906	0.154555		852	-0.000984912	0.0199608	0.03779	0.0614326	0.085639	0.110569	0.136032
852.5	-0.00103233	0.0152715	0.0318942	0.0542427	0.0805389	0.10791	0.154676		852.5	-0.000920259	0.0197597	0.0380467	0.0615294	0.0851482	0.11068	0.136535
853	-0.000870885	0.0147278	0.0317927	0.0545453	0.0804906	0.107942	0.154849		853	-0.000778195	0.0196044	0.0383238	0.0617192	0.0847741	0.110929	0.137101
853.5	-0.000724861	0.0141772	0.0316915	0.0548791	0.0804482	0.108007	0.155072		853.5	-0.000540842	0.0194886	0.0386045	0.0619926	0.0845149	0.111301	0.137708
854	-0.000597853	0.0136331	0.0315971	0.0552413	0.0804076	0.108104	0.155338		854	-0.00019001	0.019408	0.0388771	0.0623343	0.0843629	0.111776	0.138326
854.5	-0.000493067	0.0131092	0.0315162	0.0556282	0.0803639	0.108236	0.155642		854.5	0.000283678	0.0193584	0.0391316	0.0627297	0.0843064	0.112327	0.138922
855	-0.000413016	0.0126185	0.0314552	0.0560354	0.0803121	0.108399	0.155974		855	0.000877706	0.0193382	0.0393645	0.0631647	0.0843334	0.112927	0.139465
855.5	-0.000359271	0.0121731	0.0314197	0.0564571	0.0802478	0.108592	0.156325		855.5	0.00157278	0.0193441	0.0395751	0.0636294	0.0844332	0.11355	0.139927
856	-0.000332264	0.0117838	0.0314146	0.0568867	0.0801668	0.10881	0.156686		856	0.00233692	0.0193735	0.0397641	0.0641145	0.0845976	0.114175	0.140288
856.5	-0.000331196	0.0114593	0.0314437	0.0573166	0.0800662	0.109048	0.157047		856.5	0.00312208	0.01942	0.0399313	0.0646114	0.0848208	0.114784	0.140541
857	-0.000354057	0.0112064	0.0315094	0.0577383	0.0799445	0.109298	0.157396		857	0.00387399	0.0194753	0.0400738	0.0651105	0.0850987	0.115368	0.140688
857.5	-0.000397774	0.0110296	0.0316128	0.0581426	0.0798014	0.109553	0.157725		857.5	0.00453851	0.0195285	0.0401883	0.065598	0.0854265	0.115918	0.14074
858	-0.000458467	0.0109314	0.0317537	0.0585201	0.0796383	0.109803	0.158025		858	0.00506877	0.0195668	0.0402675	0.0660579	0.0857979	0.116428	0.140716
858.5	-0.000531809	0.0109117	0.0319306	0.0588612	0.0794583	0.110039	0.158289		858.5	0.00543254	0.0195791	0.0403042	0.0664704	0.0862009	0.116888	0.140636
859	-0.000613445	0.0109685	0.032141	0.0591569	0.0792658	0.110252	0.15851		859	0.00561267	0.0195548	0.0402916	0.0668161	0.0866206	0.117284	0.140521
859.5	-0.000699418	0.0110976	0.0323813	0.0593993	0.0790668	0.110433	0.158684		859.5	0.00560756	0.0194861	0.0402285	0.0670777	0.0870358	0.117603	0.140384
860	-0.000786567	0.0112925	0.0326472	0.0595819	0.0788681	0.110576	0.158806		860	0.00542999	0.0193696	0.0401181	0.067245	0.0874224	0.117824	0.140231
860.5	-0.000872829	0.0115449	0.0329337	0.0596999	0.0786774	0.110675	0.158876		860.5	0.00510362	0.0192068	0.0399694	0.0673164	0.0877547	0.117926	0.140061
861	-0.000957428	0.0118447	0.0332354	0.0597505	0.0785029	0.110728	0.158892		861	0.00465615	0.0190032	0.0397978	0.0672992	0.088009	0.117892	0.139866
861.5	-0.00104092	0.0121799	0.0335466	0.0597329	0.0783522	0.110733	0.158856		861.5	0.0041178	0.0187668	0.0396221	0.0672089	0.0881661	0.117709	0.139637
862	-0.00112506	0.0125371	0.0338614	0.0596482	0.0782326	0.110695	0.15877		862	0.00351868	0.018508	0.0394642	0.0670649	0.0882137	0.117372	0.139363
862.5	-0.00121263	0.0129019	0.0341738	0.0594994	0.07815	0.110617	0.158638		862.5	0.00288683	0.0182379	0.0393433	0.0668879	0.0881477	0.116888	0.139041
863	-0.00130703	0.0132594	0.034478	0.0592907	0.0781087	0.110508	0.158465		863	0.00224678	0.0179665	0.0392768	0.0666962	0.0879724	0.116275	0.138671
863.5	-0.00141196	0.0135948	0.0347687	0.0590277	0.0781111	0.110376	0.158257		863.5	0.00161829	0.0177009	0.0392779	0.0665024	0.0877012	0.115561	0.138262
864	-0.00153101	0.0138939	0.0350412	0.0587169	0.0781572	0.110232	0.158021		864	0.00101768	0.0174461	0.0393543	0.0663127	0.0873524	0.114786	0.137828
864.5	-0.00166731	0.0141442	0.0352914	0.0583654	0.0782449	0.110085	0.157765		864.5	0.000459601	0.0172063	0.0395086	0.0661267	0.0869495	0.113993	0.137388
865	-0.00182329	0.0143355	0.0355166	0.0579808	0.0783699	0.109948	0.157495		865	-4.61306e-05	0.0169829	0.0397388	0.0659389	0.0865169	0.113229	0.136962
865.5	-0.00200047	0.0144603	0.0357152	0.0575709	0.0785258	0.109829	0.15722		865.5	-0.00049173	0.0167773	0.0400407	0.0657412	0.0860789	0.11254	0.13657
866	-0.00219939	0.0145144	0.0358868	0.0571438	0.0787049	0.109737	0.156946		866	-0.000872172	0.0165931	0.0404087	0.0655253	0.0856579	0.111966	0.13623
866.5	-0.00241963	0.0144972	0.0360322	0.0567074	0.0788987	0.109678	0.156681		866.5	-0.00118245	0.0164355	0.0408382	0.0652831	0.0852717	0.111538	0.135956
867	-0.00265983	0.0144117	0.0361531	0.0562697	0.0790981	0.109658	0.156432		867	-0.00142078	0.0163117	0.0413256	0.0650106	0.0849343	0.111277	0.135755
867.5	-0.00291777	0.0142641	0.0362518	0.0558382	0.0792944	0.109678	0.156203		867.5	-0.00158701	0.0162308	0.0418689	0.0647082	0.0846554	0.111194	0.135633
868	-0.00319049	0.0140633	0.0363312	0.0554199	0.0794797	0.109739	0.156		868	-0.00168525	0.0162009	0.0424667	0.0643796	0.0844416	0.111289	0.135586
868.5	-0.00347433	0.0138209	0.036394	0.055021	0.0796473	0.109841	0.155827		868.5	-0.00172323	0.0162288	0.0431171	0.0640334	0.0842949	0.111557	0.135607
869	-0.00376498	0.0135495	0.0364425	0.0546467	0.079792	0.109981	0.155688		869	-0.00171201	0.0163176	0.0438133	0.0636798	0.0842164	0.111985	0.135683
869.5	-0.00405754	0.0132629	0.0364789	0.0543008	0.0799103	0.110155	0.155585		869.5	-0.0016663	0.0164661	0.044541	0.0633308	0.0842058	0.112557	0.135799
870	-0.00434656	0.0129746	0.0365044	0.0539861	0.0800003	0.110358	0.155519		870	-0.00160162	0.016669	0.0452785	0.0629963	0.084263	0.113256	0.135941
870.5	-0.00462613	0.0126979	0.03652	0.0537037	0.0800617	0.110585	0.15549		870.5	-0.00153187	0.0169171	0.0459956	0.0626834	0.0843887	0.114064	0.136091
871	-0.00488995	0.0124445	0.0365264	0.0534538	0.0800956	0.110828	0.155497		871	-0.00146582	0.0172011	0.0466563	0.0623939	0.0845826	0.114959	0.136238
871.5	-0.00513163	0.0122247	0.0365237	0.0532351	0.080104	0.111082	0.155535		871.5	-0.00140643	0.0175098	0.0472217	0.0621255	0.0848438	0.115916	0.136371
872	-0.00534486	0.0120468	0.0365125	0.0530457	0.0800901	0.111339	0.155601		872	-0.00134871	0.0178341	0.0476537	0.0618735	0.0851698	0.116904	0.136485
872.5	-0.00552379	0.0119172	0.0364933	0.0528829	0.0800574	0.111592	0.155688		872.5	-0.00128299	0.0181671	0.0479247	0.0616286	0.0855543	0.117889	0.136573
873	-0.00566341	0.0118399	0.0364668	0.0527438	0.0800101	0.111836	0.155788		873	-0.00119445	0.0185031	0.0480155	0.0613848	0.0859867	0.118829	0.136633
873.5	-0.00575982	0.011817	0.036434	0.0526254	0.0799524	0.112064	0.155892		873.5	-0.00106861	0.0188378	0.0479214	0.0611366	0.0864531	0.119683	0.136662
874	-0.00581059	0.0118487	0.036396	0.0525249	0.0798889	0.112274	0.15599		874	-0.000895142	0.0191661	0.0476503	0.0608849	0.0869371	0.120412	0.136654
874.5	-0.00581497	0.0119329	0.0363536	0.0524399	0.0798241	0.112459	0.156075		874.5	-0.000669311	0.0194825	0.0472228	0.0606342	0.0874208	0.120984	0.136604
875	-0.00577395	0.0120664	0.0363076	0.0523684	0.0797625	0.112619	0.156135		875	-0.0003956	0.0197792	0.0466673	0.0603942	0.0878865	0.121379	0.136505
875.5	-0.00569021	0.0122442	0.0362579	0.0523088	0.0797088	0.112751	0.156165		875.5	-8.60841e-05	0.0200478	0.0460169	0.0601781	0.0883185	0.121587	0.136353
876	-0.00556796	0.0124604	0.0362042	0.0522603	0.079667	0.112854	0.156157		876	0.000238471	0.0202779	0.0453064	0.0599993	0.0887043	0.121615	0.136144
876.5	-0.00541267	0.0127079	0.0361455	0.0522224	0.0796414	0.112928	0.156107		876.5	0.000552024	0.0204602	0.0445678	0.0598705	0.0890351	0.121481	0.135878
877	-0.00523068	0.0129794	0.0360801	0.0521949	0.0796356	0.112972	0.156014		877	0.000827569	0.0205872	0.0438303	0.0598	0.0893037	0.12121	0.135559
877.5	-0.00502887	0.013267	0.0360064	0.0521782	0.0796528	0.112985	0.155877		877.5	0.00104068	0.0206556	0.0431165	0.0597916	0.089507	0.120832	0.135196
878	-0.00481427	0.0135632	0.0359223	0.0521727	0.079696	0.112969	0.155699		878	0.00117094	0.0206664	0.0424452	0.0598432	0.0896437	0.120377	0.1348
878.5	-0.00459378	0.0138605	0.0358261	0.0521794	0.0797672	0.112923	0.155484		878.5	0.00120448	0.0206252	0.0418294	0.059948	0.0897145	0.119868	0.134388
879	-0.00437395	0.014152	0.0357162	0.052199	0.0798681	0.112848	0.155239		879	0.00113755	0.0205422	0.0412784	0.0600947	0.0897224	0.119328	0.133977
879.5	-0.00416086	0.0144318	0.0355917	0.0522325	0.0799996	0.112743	0.154971		879.5	0.000973244	0.0204308	0.0407975	0.0602698	0.0896727	0.118769	0.133585
880	-0.00396004	0.0146945	0.0354517	0.0522805	0.0801618	0.112611	0.15469		880	0.000721279	0.020306	0.0403894	0.0604615	0.0895736	0.118202	0.133232
880.5	-0.00377651	0.014936	0.0352963	0.0523436	0.0803537	0.112454	0.154407		880.5	0.000396576	0.020182	0.0400559	0.0606601	0.0894378	0.117632	0.132932
881	-0.00361475	0.015153	0.0351255	0.0524219	0.0805736	0.112274	0.154131		881	1.66291e-05	0.0200715	0.0397963	0.0608589	0.0892807	0.117065	0.132697
881.5	-0.00347877	0.0153433	0.0349396	0.0525146	0.0808186	0.112075	0.153874		881.5	-0.000400473	0.0199834	0.0396098	0.0610558	0.0891189	0.116508	0.132535
882	-0.00337207	0.0155055	0.034739	0.0526207	0.0810847	0.111862	0.153646		882	-0.000837602	0.0199214	0.0394934	0.0612521	0.0889717	0.115968	0.13245
882.5	-0.00329754	0.0156394	0.0345242	0.0527381	0.0813665	0.111641	0.153458		882.5	-0.00127833	0.0198862	0.0394421	0.0614517	0.0888565	0.115459	0.132444
883	-0.00325735	0.0157454	0.0342956	0.052864	0.0816579	0.111417	0.153318		883	-0.00170685	0.0198746	0.0394496	0.0616568	0.0887891	0.114997	0.132516
883.5	-0.00325279	0.0158251	0.0340538	0.0529948	0.0819517	0.111196	0.153234		883.5	-0.00210594	0.0198832	0.0395057	0.0618689	0.0887798	0.114598	0.132665
884	-0.00328407	0.0158808	0.0337998	0.0531266	0.0822402	0.110984	0.153211		884	-0.00245902	0.0199109	0.0395983	0.0620829	0.0888328	0.114281	0.132888
884.5	-0.00335011	0.0159153	0.0335348	0.0532551	0.0825155	0.110787	0.153253		884.5	-0.00274859	0.0199581	0.0397125	0.0622907	0.0889463	0.114063	0.133181
885	-0.00344849	0.0159325	0.0332609	0.0533759	0.0827697	0.110607	0.153361		885	-0.00295642	0.0200301	0.0398336	0.0624785	0.0891118	0.113955	0.13354
885.5	-0.00357532	0.0159364	0.0329808	0.0534854	0.0829959	0.110449	0.153532		885.5	-0.00306593	0.0201355	0.0399462	0.0626304	0.0893183	0.113962	0.133956
886	-0.00372535	0.0159317	0.0326984	0.0535802	0.0831879	0.110314	0.153762		886	-0.00306314	0.0202853	0.0400367	0.0627306	0.0895518	0.114079	0.134416
886.5	-0.00389208	0.015923	0.0324179	0.0536583	0.0833412	0.110203	0.154045		886.5	-0.00294026	0.0204877	0.0400947	0.0627658	0.0898005	0.114293	0.134902
887	-0.00406802	0.0159152	0.0321447	0.0537186	0.0834525	0.110116	0.15437		887	-0.00269533	0.0207473	0.0401138	0.0627297	0.0900545	0.114582	0.135392
887.5	-0.004245	0.0159127	0.0318844	0.0537611	0.0835202	0.110051	0.154727		887.5	-0.00233312	0.0210617	0.0400917	0.0626218	0.0903081	0.114919	0.13586
888	-0.00441456	0.0159197	0.0316428	0.0537869	0.0835439	0.110007	0.155105		888	-0.00186549	0.0214205	0.0400298	0.0624501	0.0905588	0.115275	0.136282
888.5	-0.00456835	0.0159397	0.0314254	0.0537983	0.0835246	0.109981	0.155491		888.5	-0.00130956	0.0218048	0.0399331	0.0622289	0.0908048	0.115619	0.136636
889	-0.00469847	0.0159755	0.0312371	0.0537979	0.0834641	0.10997	0.155872		889	-0.000686885	0.0221909	0.0398082	0.0619784	0.0910448	0.11593	0.136907
889.5	-0.00479783	0.0160295	0.0310821	0.0537889	0.0833649	0.109972	0.156237		889.5	-1.9809e-05	0.0225531	0.0396642	0.0617204	0.0912738	0.116187	0.137087
890	-0.00486046	0.0161029	0.0309633	0.0537746	0.0832298	0.109983	0.156576		890	0.000668541	0.0228661	0.0395081	0.0614755	0.0914849	0.11638	0.137179
890.5	-0.00488166	0.0161964	0.0308822	0.0537582	0.0830619	0.110001	0.156878		890.5	0.00135538	0.0231103	0.0393454	0.0612623	0.0916678	0.116504	0.137193
891	-0.00485819	0.0163095	0.0308389	0.0537424	0.0828644	0.110022	0.157137		891	0.0020193	0.0232733	0.0391815	0.0610944	0.0918104	0.116561	0.137143
891.5	-0.00478835	0.016441	0.0308322	0.0537299	0.0826408	0.110043	0.157346		891.5	0.00264146	0.0233523	0.0390175	0.0609811	0.0919018	0.116555	0.137045
892	-0.00467196	0.0165885	0.0308593	0.0537227	0.082395	0.11006	0.157503		892	0.00320468	0.0233527	0.0388525	0.0609251	0.0919341	0.116494	0.136914
892.5	-0.00451035	0.0167484	0.0309164	0.0537226	0.082131	0.110072	0.157606		892.5	0.00369472	0.0232881	0.0386849	0.0609262	0.0919018	0.116382	0.136762
893	-0.00430625	0.0169161	0.0309986	0.0537313	0.0818537	0.110074	0.157654		893	0.00409998	0.0231772	0.0385142	0.0609805	0.0918046	0.116227	0.136595
893.5	-0.00406363	0.0170858	0.0310999	0.0537501	0.0815684	0.110065	0.157652		893.5	0.00441283	0.0230401	0.03834	0.0610839	0.0916463	0.116032	0.136416
894	-0.00378756	0.0172505	0.0312142	0.0537804	0.081281	0.110041	0.157604		894	0.00462983	0.0228968	0.0381649	0.0612315	0.0914326	0.115799	0.136224
894.5	-0.00348393	0.0174025	0.0313346	0.0538235	0.0809978	0.110002	0.157516		894.5	0.00475067	0.0227611	0.0379946	0.0614201	0.0911707	0.115529	0.136018
895	-0.00315922	0.0175332	0.0314544	0.0538806	0.0807251	0.109946	0.157396		895	0.00477879	0.0226392	0.0378364	0.0616487	0.0908686	0.115225	0.135799
895.5	-0.00282022	0.0176343	0.0315671	0.0539528	0.0804693	0.109873	0.157254		895.5	0.00472221	0.0225295	0.0377003	0.0619164	0.0905335	0.114891	0.135576
896	-0.00247376	0.0176974	0.0316666	0.0540407	0.0802358	0.109784	0.157101		896	0.00459382	0.022422	0.037594	0.0622229	0.0901719	0.114533	0.135361
896.5	-0.00212643	0.0177153	0.0317475	0.0541447	0.0800297	0.10968	0.156946		896.5	0.0044083	0.0223006	0.0375243	0.0625646	0.0897889	0.114161	0.135172
897	-0.00178444	0.0176819	0.0318058	0.0542648	0.0798547	0.109562	0.156802		897	0.00418168	0.0221471	0.0374936	0.0629361	0.0893884	0.113785	0.135034
897.5	-0.00145341	0.0175927	0.0318386	0.0544002	0.0797131	0.109435	0.156677		897.5	0.00393263	0.021945	0.0375025	0.0633277	0.0889737	0.113418	0.13497
898	-0.00113836	0.0174453	0.0318445	0.0545498	0.0796062	0.109302	0.156581		898	0.00367868	0.0216847	0.0375469	0.0637263	0.0885468	0.113069	0.135002
898.5	-0.000843653	0.0172394	0.0318237	0.0547118	0.0795336	0.109167	0.15652		898.5	0.00343651	0.0213659	0.0376211	0.0641178	0.0881096	0.11275	0.135144
899	-0.000573064	0.0169764	0.031778	0.0548843	0.0794941	0.109036	0.1565		899	0.00321778	0.0209976	0.03772	0.0644871	0.0876639	0.112466	0.135401
899.5	-0.000329853	0.0166598	0.0317108	0.0550649	0.0794853	0.108914	0.156525		899.5	0.00303143	0.0205988	0.0378383	0.064823	0.0872142	0.112224	0.135764
900	-0.00011684	0.0162944	0.0316265	0.0552511	0.079504	0.108807	0.156595		900	0.00288082	0.0201963	0.0379744	0.065117	0.0867655	0.112027	0.136218
900.5	6.35518e-05	0.0158862	0.0315306	0.0554402	0.0795463	0.108721	0.15671		900.5	0.00276487	0.019819	0.0381284	0.0653654	0.0863276	0.111879	0.136738
901	0.000209281	0.0154421	0.0314291	0.0556298	0.0796079	0.108662	0.156868		901	0.00267926	0.0194949	0.0383015	0.0655691	0.0859123	0.111783	0.137296
901.5	0.000318737	0.0149696	0.0313284	0.0558172	0.0796843	0.108635	0.157066		901.5	0.0026166	0.0192449	0.0384966	0.0657313	0.0855346	0.111746	0.137862
902	0.000390829	0.0144766	0.0312343	0.0559998	0.0797706	0.108646	0.157299		902	0.00256961	0.0190819	0.0387151	0.0658576	0.0852113	0.111776	0.138415
902.5	0.000425099	0.0139713	0.0311526	0.056175	0.0798619	0.108699	0.157562		902.5	0.00253226	0.0190087	0.038956	0.0659518	0.0849598	0.11188	0.138936
903	0.000421844	0.0134619	0.031088	0.0563403	0.0799531	0.108796	0.157847		903	0.0025005	0.0190174	0.0392137	0.0660187	0.0847954	0.112065	0.139415
903.5	0.000382206	0.0129571	0.0310444	0.0564928	0.0800393	0.108937	0.158148		903.5	0.00247539	0.0190912	0.0394791	0.0660597	0.0847303	0.112335	0.139842
904	0.000308208	0.0124656	0.0310247	0.0566301	0.0801159	0.109123	0.158458		904	0.00246175	0.0192083	0.0397402	0.0660771	0.0847715	0.11269	0.140213
904.5	0.000202733	0.0119964	0.031031	0.0567495	0.0801784	0.10935	0.158767		904.5	0.00246928	0.0193456	0.0399842	0.0660704	0.0849185	0.113123	0.140524
905	6.94225e-05	0.011558	0.0310644	0.0568486	0.0802232	0.109613	0.159066		905	0.00250982	0.019481	0.0401985	0.0660398	0.0851651	0.113619	0.140768
905.5	-8.74722e-05	0.0111588	0.0311251	0.0569255	0.0802472	0.109906	0.159347		905.5	0.00259632	0.0195979	0.0403729	0.0659862	0.0854977	0.114159	0.140937
906	-0.000263283	0.0108066	0.0312127	0.0569783	0.0802484	0.110219	0.1596		906	0.00273741	0.0196845	0.0405038	0.0659108	0.0858967	0.114718	0.14102
906.5	-0.000453127	0.0105079	0.0313263	0.0570059	0.0802257	0.110544	0.159816		906.5	0.00293624	0.0197365	0.0405917	0.0658176	0.0863381	0.115267	0.14101
907	-0.000652088	0.0102678	0.0314641	0.0570073	0.080179	0.110871	0.159987		907	0.00318616	0.0197537	0.0406428	0.0657111	0.0867971	0.115775	0.140899
907.5	-0.000855372	0.0100897	0.0316241	0.0569823	0.0801094	0.111189	0.160105		907.5	0.00346935	0.0197395	0.0406668	0.0655988	0.0872489	0.116217	0.140686
908	-0.00105841	0.00997461	0.0318036	0.0569307	0.0800188	0.11149	0.160166		908	0.00375776	0.019696	0.0406747	0.0654887	0.0876726	0.116569	0.140375
908.5	-0.00125694	0.00992168	0.0319993	0.0568527	0.0799099	0.111765	0.160165		908.5	0.00401431	0.0196246	0.0406756	0.06539	0.0880508	0.116814	0.139973
909	-0.00144702	0.00992777	0.0322077	0.0567487	0.0797861	0.112007	0.160101		909	0.00420205	0.0195234	0.0406733	0.0653095	0.0883706	0.116945	0.139495
909.5	-0.00162507	0.00998783	0.0324248	0.0566191	0.0796511	0.112211	0.159974		909.5	0.00428385	0.019388	0.0406674	0.0652506	0.0886245	0.116961	0.138958
910	-0.00178796	0.0100952	0.0326464	0.0564646	0.0795089	0.112376	0.159787		910	0.00423183	0.019212	0.0406522	0.065212	0.0888074	0.116869	0.138384
910.5	-0.00193304	0.0102422	0.0328683	0.0562859	0.0793639	0.112501	0.159543		910.5	0.00403107	0.0189907	0.0406203	0.0651864	0.0889166	0.116683	0.13779
911	-0.00205829	0.0104201	0.0330864	0.0560838	0.0792204	0.112589	0.159248		911	0.00368326	0.0187226	0.0405637	0.0651633	0.0889487	0.116421	0.137196
911.5	-0.00216247	0.0106202	0.0332969	0.05586	0.0790829	0.112642	0.158911		911.5	0.00320498	0.0184113	0.040479	0.0651271	0.088902	0.116101	0.136617
912	-0.0022453	0.010834	0.0334963	0.0556163	0.078956	0.112666	0.158537		912	0.00262494	0.0180649	0.0403691	0.0650641	0.0887745	0.115741	0.136062
912.5	-0.00230762	0.0110532	0.0336817	0.0553554	0.0788444	0.112669	0.158138		912.5	0.00198242	0.017698	0.0402471	0.0649631	0.0885643	0.115358	0.135537
913	-0.00235151	0.0112704	0.0338508	0.0550808	0.0787528	0.112658	0.157721		913	0.00131998	0.0173282	0.0401326	0.0648191	0.0882714	0.11497	0.135045
913.5	-0.00238031	0.0114792	0.0340019	0.0547965	0.0786854	0.112641	0.157298		913.5	0.000678459	0.0169755	0.0400498	0.0646342	0.0879002	0.114592	0.134585
914	-0.00239859	0.0116738	0.0341338	0.0545072	0.0786465	0.112624	0.156879		914	9.2065e-05	0.0166579	0.0400257	0.0644177	0.0874593	0.114241	0.134157
914.5	-0.00241193	0.0118497	0.0342458	0.054218	0.0786394	0.112615	0.156473		914.5	-0.00041374	0.0163911	0.0400834	0.0641849	0.0869621	0.113934	0.133762
915	-0.00242669	0.0120031	0.0343377	0.0539341	0.0786668	0.112619	0.156091		915	-0.00082244	0.0161865	0.0402392	0.0639516	0.0864265	0.113688	0.133402
915.5	-0.00244956	0.0121312	0.0344097	0.0536603	0.0787298	0.11264	0.155744		915.5	-0.001128	0.0160488	0.0404983	0.0637343	0.0858738	0.11352	0.133086
916	-0.00248719	0.0122322	0.0344628	0.053401	0.0788286	0.11268	0.15544		916	-0.00133203	0.0159776	0.040856	0.0635442	0.0853279	0.113444	0.132826
916.5	-0.00254568	0.0123051	0.0344984	0.0531598	0.0789614	0.112738	0.155187		916.5	-0.00144239	0.0159681	0.041297	0.0633872	0.0848142	0.113468	0.132635
917	-0.00263022	0.01235	0.0345187	0.0529395	0.079125	0.112815	0.154991		917	-0.00146642	0.0160134	0.0417984	0.063262	0.0843568	0.113593	0.132527
917.5	-0.00274465	0.0123678	0.0345266	0.0527415	0.0793147	0.112907	0.154857		917.5	-0.00141337	0.0161052	0.0423338	0.0631621	0.0839782	0.113815	0.132516
918	-0.00289126	0.0123606	0.0345258	0.0525666	0.0795244	0.113011	0.154786		918	-0.00129128	0.0162365	0.0428762	0.0630761	0.083698	0.114121	0.132612
918.5	-0.00307061	0.012331	0.0345207	0.0524145	0.0797468	0.113124	0.154778		918.5	-0.00110712	0.0164032	0.0434029	0.0629903	0.083531	0.114493	0.132818
919	-0.00328151	0.012283	0.034516	0.052284	0.0799744	0.113242	0.154828		919	-0.000867981	0.0166042	0.0438971	0.0628929	0.0834881	0.114911	0.133129
919.5	-0.00352112	0.0122209	0.0345165	0.0521734	0.080199	0.113362	0.154933		919.5	-0.000581471	0.0168423	0.044349	0.0627751	0.0835738	0.115354	0.133533
920	-0.00378512	0.0121498	0.0345267	0.0520807	0.080413	0.11348	0.155082		920	-0.000260527	0.0171199	0.0447547	0.0626328	0.0837885	0.115803	0.134013
920.5	-0.00406796	0.0120751	0.0345506	0.0520036	0.0806091	0.113596	0.155266		920.5	7.82235e-05	0.0174392	0.0451162	0.0624679	0.0841254	0.116246	0.134545
921	-0.00436313	0.0120023	0.0345909	0.0519397	0.0807812	0.113706	0.155475		921	0.000413036	0.0177984	0.0454373	0.0622867	0.0845736	0.116676	0.1351
921.5	-0.00466349	0.0119372	0.0346489	0.0518867	0.0809242	0.113809	0.155696		921.5	0.000719736	0.0181907	0.0457194	0.0620988	0.0851167	0.117095	0.135651
922	-0.00496157	0.0118851	0.0347242	0.0518424	0.0810345	0.113904	0.155919		922	0.000973007	0.0186021	0.0459605	0.0619127	0.0857339	0.117507	0.136173
922.5	-0.00524983	0.0118514	0.034815	0.0518047	0.0811099	0.113988	0.156131		922.5	0.00115028	0.0190119	0.0461517	0.0617351	0.0864015	0.117923	0.136646
923	-0.00552101	0.0118407	0.0349178	0.0517722	0.0811497	0.114059	0.156324		923	0.00123388	0.0193944	0.0462815	0.0615676	0.0870918	0.118351	0.137051
923.5	-0.0057683	0.0118573	0.0350281	0.0517437	0.0811546	0.114112	0.156489		923.5	0.00121735	0.0197225	0.0463331	0.0614056	0.0877763	0.118795	0.137379
924	-0.00598565	0.0119049	0.0351407	0.0517186	0.0811266	0.114143	0.156619		924	0.00110262	0.0199696	0.0462896	0.0612392	0.0884242	0.119248	0.137624
924.5	-0.00616794	0.0119863	0.0352499	0.0516968	0.081069	0.114148	0.156711		924.5	0.00090025	0.0201153	0.0461375	0.0610562	0.0890068	0.119696	0.137783
925	-0.00631117	0.0121036	0.03535	0.051679	0.0809858	0.114121	0.156761		925	0.000629915	0.0201477	0.0458702	0.0608445	0.0894969	0.120111	0.137853
925.5	-0.00641261	0.012258	0.0354362	0.0516663	0.080882	0.114058	0.156769		925.5	0.000315927	0.0200657	0.0454908	0.0605955	0.0898722	0.12046	0.137832
926	-0.00647089	0.0124495	0.0355038	0.0516608	0.080763	0.113954	0.156735		926	-1.60989e-05	0.0198813	0.045009	0.0603088	0.0901169	0.120701	0.137721
926.5	-0.00648603	0.0126772	0.0355492	0.0516645	0.0806348	0.113807	0.156662		926.5	-0.000343795	0.0196166	0.0444465	0.0599919	0.0902226	0.120798	0.137519
927	-0.00645941	0.0129387	0.0355696	0.0516803	0.0805031	0.113617	0.156554		927	-0.000649376	0.0193032	0.0438282	0.0596625	0.0901925	0.120722	0.137226
927.5	-0.00639364	0.0132305	0.0355627	0.0517106	0.0803741	0.113386	0.156416		927.5	-0.000922314	0.0189768	0.0431834	0.0593439	0.0900375	0.120457	0.136849
928	-0.00629242	0.0135482	0.0355269	0.051758	0.0802534	0.113116	0.156255		928	-0.00116058	0.0186745	0.0425396	0.0590636	0.0897783	0.120007	0.136396
928.5	-0.00616032	0.0138859	0.0354611	0.0518246	0.0801464	0.112815	0.156077		928.5	-0.00136819	0.018428	0.0419204	0.0588489	0.0894408	0.11939	0.135885
929	-0.00600251	0.0142371	0.0353644	0.0519117	0.0800583	0.112488	0.155891		929	-0.00155615	0.0182617	0.0413466	0.0587229	0.0890556	0.118641	0.135339
929.5	-0.00582453	0.0145946	0.0352364	0.0520201	0.0799936	0.112146	0.155706		929.5	-0.00173342	0.0181889	0.0408318	0.0587002	0.088653	0.117808	0.134787
930	-0.00563205	0.0149506	0.035077	0.0521496	0.0799565	0.111796	0.155531		930	-0.00190936	0.0182133	0.0403851	0.0587853	0.0882605	0.116943	0.134262
930.5	-0.00543067	0.0152974	0.0348867	0.0522991	0.0799507	0.111447	0.155373		930.5	-0.00208861	0.0183288	0.0400093	0.0589726	0.0879018	0.116096	0.133793
931	-0.00522574	0.015627	0.0346662	0.0524668	0.0799792	0.111109	0.155242		931	-0.00226971	0.0185247	0.039705	0.059246	0.0875938	0.115313	0.133411
931.5	-0.00502229	0.0159319	0.0344175	0.0526502	0.0800444	0.110788	0.155146		931.5	-0.00244528	0.0187858	0.0394702	0.0595822	0.0873474	0.11463	0.133136
932	-0.00482493	0.016205	0.0341428	0.0528461	0.0801475	0.11049	0.155091		932	-0.00260179	0.0191007	0.0393014	0.0599545	0.0871667	0.114071	0.132982
932.5	-0.00463776	0.0164396	0.0338456	0.0530507	0.080289	0.110219	0.155082		932.5	-0.00272443	0.0194592	0.0391943	0.0603368	0.0870524	0.113646	0.132954
933	-0.00446439	0.0166301	0.0335301	0.0532599	0.0804676	0.109978	0.155123		933	-0.00279905	0.019857	0.0391448	0.0607078	0.087003	0.113354	0.13305
933.5	-0.00430779	0.0167716	0.0332011	0.0534692	0.0806806	0.109769	0.155215		933.5	-0.00281652	0.0202918	0.0391492	0.0610523	0.087016	0.113189	0.133258
934	-0.00417026	0.0168605	0.0328644	0.0536739	0.0809236	0.109592	0.15536		934	-0.00277307	0.0207628	0.0392025	0.061364	0.0870903	0.113135	0.133564
934.5	-0.00405328	0.0168946	0.0325263	0.0538689	0.0811901	0.109447	0.155554		934.5	-0.00267291	0.0212664	0.0392984	0.061644	0.0872257	0.113177	0.133953
935	-0.00395739	0.016873	0.0321933	0.0540495	0.0814722	0.109331	0.155793		935	-0.00252694	0.0217938	0.0394274	0.061899	0.0874243	0.113299	0.134407
935.5	-0.00388205	0.0167969	0.0318723	0.0542105	0.0817602	0.109244	0.156072		935.5	-0.00234941	0.0223317	0.0395777	0.0621375	0.0876884	0.113487	0.134909
936	-0.00382553	0.0166692	0.0315704	0.0543473	0.0820436	0.109183	0.156382		936	-0.00215759	0.022861	0.0397345	0.062367	0.0880197	0.113729	0.135442
936.5	-0.00378486	0.0164947	0.0312944	0.054456	0.0823117	0.109147	0.156716		936.5	-0.00196477	0.0233605	0.0398797	0.062589	0.0884159	0.114014	0.135992
937	-0.00375588	0.0162803	0.0310511	0.0545333	0.0825538	0.109134	0.157063		937	-0.0017811	0.0238081	0.0399949	0.0627989	0.0888698	0.11433	0.136544
937.5	-0.00373327	0.0160342	0.0308466	0.0545773	0.0827606	0.109142	0.157413		937.5	-0.00161121	0.0241859	0.0400638	0.0629858	0.0893694	0.114666	0.137082
938	-0.00371085	0.015766	0.0306867	0.0545874	0.0829242	0.109168	0.157756		938	-0.0014527	0.024483	0.0400763	0.0631324	0.0898978	0.115009	0.137591
938.5	-0.00368182	0.0154862	0.0305759	0.0545649	0.0830394	0.109212	0.158082		938.5	-0.00129941	0.0246973	0.0400272	0.0632194	0.0904365	0.115343	0.138053
939	-0.00363909	0.0152054	0.0305178	0.0545128	0.0831032	0.109273	0.158382		939	-0.00114205	0.0248322	0.0399198	0.0632293	0.0909653	0.115652	0.138453
939.5	-0.00357572	0.0149342	0.0305145	0.0544358	0.0831155	0.109348	0.158649		939.5	-0.0009727	0.0248978	0.039765	0.0631516	0.0914672	0.115921	0.138774
940	-0.00348524	0.0146819	0.030566	0.0543405	0.0830787	0.109436	0.158878		940	-0.000782811	0.0249062	0.0395792	0.0629844	0.0919277	0.116134	0.138998
940.5	-0.00336203	0.0144568	0.0306707	0.0542345	0.0829973	0.109538	0.159063		940.5	-0.000567094	0.0248681	0.0393819	0.0627374	0.092337	0.116281	0.139113
941	-0.00320157	0.0142657	0.0308243	0.0541263	0.0828771	0.109651	0.159204		941	-0.000322909	0.0247905	0.0391895	0.0624325	0.092687	0.116354	0.139108
941.5	-0.00300073	0.0141132	0.0310208	0.0540248	0.0827251	0.109775	0.1593		941.5	-5.24959e-05	0.0246752	0.0390153	0.0621017	0.0929733	0.116348	0.13898
942	-0.00275786	0.0140024	0.0312516	0.0539389	0.0825486	0.109909	0.159353		942	0.00024006	0.0245179	0.0388658	0.061785	0.0931917	0.116266	0.138734
942.5	-0.00247298	0.0139342	0.0315068	0.0538767	0.0823545	0.110053	0.159366		942.5	0.000550257	0.0243113	0.0387414	0.0615239	0.0933365	0.116108	0.138382
943	-0.00214778	0.0139079	0.0317748	0.0538454	0.082149	0.110203	0.159344		943	0.000871176	0.024047	0.0386344	0.061358	0.0934025	0.11588	0.137945
943.5	-0.00178573	0.0139211	0.0320436	0.053851	0.0819378	0.110359	0.159292		943.5	0.00119673	0.0237177	0.0385333	0.06132	0.0933832	0.115588	0.137452
944	-0.00139203	0.0139699	0.0323011	0.0538978	0.0817254	0.110519	0.159216		944	0.00152142	0.0233209	0.0384266	0.0614289	0.0932745	0.115239	0.136935
944.5	-0.000973684	0.0140492	0.0325358	0.0539885	0.0815156	0.110679	0.159123		944.5	0.00184259	0.022861	0.0383041	0.0616919	0.0930724	0.114841	0.136431
945	-0.000539369	0.0141526	0.0327376	0.0541243	0.0813112	0.110838	0.159019		945	0.00216034	0.0223507	0.0381614	0.0621011	0.0927761	0.114405	0.135976
945.5	-9.93247e-05	0.0142728	0.0328984	0.0543047	0.0811148	0.110993	0.158911		945.5	0.00247525	0.0218066	0.0380006	0.0626379	0.092387	0.113941	0.1356
946	0.000334901	0.0144014	0.0330121	0.0545273	0.0809286	0.11114	0.158805		946	0.00278703	0.0212515	0.0378329	0.0632757	0.0919107	0.113463	0.135329
946.5	0.000750827	0.0145298	0.0330754	0.0547885	0.0807544	0.111279	0.158709		946.5	0.00309179	0.0207095	0.0376735	0.0639845	0.091356	0.112986	0.135177
947	0.00113554	0.0146487	0.0330874	0.0550828	0.0805937	0.111408	0.158627		947	0.00338245	0.0202025	0.037543	0.0647346	0.0907334	0.112527	0.135153
947.5	0.00147633	0.0147489	0.0330493	0.0554035	0.0804479	0.111525	0.158567		947.5	0.00364376	0.0197457	0.0374615	0.0655006	0.0900586	0.112104	0.135256
948	0.00176133	0.0148219	0.0329649	0.0557425	0.0803178	0.11163	0.158532		948	0.00385842	0.0193475	0.0374474	0.0662617	0.0893494	0.111737	0.135479
948.5	0.00198026	0.0148599	0.0328393	0.0560903	0.0802039	0.111721	0.158527		948.5	0.00400598	0.019008	0.0375136	0.066999	0.0886266	0.111442	0.135809
949	0.00212504	0.0148567	0.0326792	0.0564369	0.0801061	0.1118	0.158556		949	0.00407016	0.0187203	0.0376649	0.0676958	0.0879116	0.111234	0.136233
949.5	0.00219029	0.0148078	0.032492	0.0567715	0.0800236	0.111866	0.15862		949.5	0.00404018	0.0184717	0.0378988	0.0683324	0.0872268	0.111126	0.136738
950	0.00217365	0.0147112	0.0322858	0.0570836	0.0799553	0.111918	0.158719		950	0.00391562	0.0182467	0.038205	0.0688889	0.0865916	0.111124	0.137309
950.5	0.00207588	0.014567	0.0320687	0.0573629	0.0798997	0.111957	0.158853		950.5	0.00370768	0.0180318	0.0385681	0.069342	0.0860216	0.111229	0.137936
951	0.00190074	0.014378	0.031849	0.0576004	0.079855	0.111981	0.159018		951	0.00343676	0.0178185	0.0389695	0.0696678	0.0855271	0.111437	0.138604
951.5	0.00165464	0.0141493	0.0316344	0.0577882	0.0798194	0.111991	0.15921		951.5	0.00313068	0.017603	0.0393891	0.069847	0.0851125	0.111736	0.1393
952	0.00134621	0.0138879	0.0314323	0.0579204	0.0797916	0.111988	0.159424		952	0.00281739	0.0173868	0.0398106	0.0698678	0.0847784	0.112113	0.140005
952.5	0.000985644	0.0136025	0.0312497	0.0579933	0.0797704	0.11197	0.159654		952.5	0.00252154	0.0171791	0.0402186	0.0697296	0.0845217	0.112548	0.140698
953	0.00058421	0.0133027	0.0310926	0.0580049	0.0797549	0.111941	0.159891		953	0.0022609	0.0169919	0.0406036	0.0694425	0.0843387	0.11302	0.141354
953.5	0.000153641	0.0129987	0.0309665	0.0579554	0.0797448	0.111901	0.16013		953.5	0.00204441	0.016839	0.0409586	0.0690295	0.0842268	0.11351	0.141949
954	-0.000294314	0.0127007	0.0308761	0.0578468	0.0797398	0.111854	0.160363		954	0.00187281	0.0167319	0.0412807	0.0685218	0.0841855	0.113998	0.142458
954.5	-0.000748263	0.0124184	0.0308251	0.0576825	0.0797397	0.111805	0.160583		954.5	0.00173991	0.0166799	0.0415687	0.0679564	0.0842173	0.114472	0.142864
955	-0.00119746	0.0121608	0.0308166	0.057467	0.0797443	0.111757	0.160784		955	0.00163745	0.0166882	0.0418229	0.0673676	0.0843258	0.114921	0.143154
955.5	-0.00163198	0.0119354	0.0308526	0.0572056	0.0797527	0.111716	0.16096		955.5	0.00155618	0.0167568	0.0420432	0.066786	0.0845152	0.115342	0.143324
956	-0.00204294	0.0117488	0.0309341	0.0569042	0.0797638	0.111686	0.161105		956	0.00148874	0.0168799	0.042227	0.0662333	0.0847879	0.115733	0.143377
956.5	-0.00242259	0.011606	0.0310613	0.0565693	0.0797758	0.111674	0.161213		956.5	0.00143122	0.0170482	0.042372	0.0657202	0.0851411	0.116097	0.14332
957	-0.00276447	0.0115105	0.0312334	0.0562073	0.0797864	0.111683	0.161279		957	0.00138233	0.0172498	0.0424744	0.065248	0.0855672	0.116438	0.143163
957.5	-0.0030636	0.0114643	0.0314484	0.0558253	0.0797932	0.111715	0.1613		957.5	0.00134276	0.0174706	0.0425331	0.0648084	0.0860514	0.116759	0.142918
958	-0.00331663	0.0114681	0.0317037	0.0554302	0.0797935	0.111775	0.161271		958	0.00131212	0.0176972	0.0425492	0.0643886	0.0865743	0.117061	0.142594
958.5	-0.00352193	0.0115209	0.0319954	0.0550293	0.0797851	0.111861	0.161189		958.5	0.00128901	0.0179171	0.0425299	0.063975	0.0871124	0.117344	0.142202
959	-0.00367973	0.0116203	0.0323187	0.05463	0.0797665	0.111973	0.161051		959	0.00126906	0.0181189	0.0424893	0.0635561	0.0876418	0.117606	0.141748
959.5	-0.00379205	0.0117625	0.0326679	0.0542393	0.0797367	0.11211	0.160858		959.5	0.00124616	0.0182936	0.0424471	0.063127	0.088139	0.117843	0.14124
960	-0.00386262	0.0119425	0.0330366	0.0538642	0.0796963	0.112268	0.160612		960	0.0012087	0.0184341	0.0424293	0.0626909	0.0885864	0.118053	0.140685
960.5	-0.00389663	0.0121542	0.0334176	0.0535107	0.0796469	0.112441	0.160315		960.5	0.00114288	0.0185336	0.0424612	0.0622577	0.0889717	0.118235	0.140094
961	-0.00390041	0.0123902	0.0338033	0.0531841	0.079591	0.112625	0.159974		961	0.00103577	0.0185882	0.0425652	0.0618432	0.0892906	0.118392	0.139478
961.5	-0.00388106	0.0126429	0.034186	0.0528882	0.0795327	0.112812	0.159596		961.5	0.000873961	0.0185951	0.0427515	0.0614652	0.0895437	0.118527	0.138851
962	-0.00384601	0.0129042	0.0345578	0.0526256	0.0794763	0.112996	0.159192		962	0.0006482	0.018553	0.0430187	0.0611398	0.0897346	0.118648	0.138229
962.5	-0.00380263	0.0131657	0.0349114	0.0523971	0.079427	0.11317	0.158773		962.5	0.000352022	0.0184638	0.0433518	0.0608792	0.0898678	0.118758	0.13763
963	-0.00375795	0.0134198	0.0352401	0.0522018	0.0793898	0.113327	0.158351		963	-1.33029e-05	0.0183327	0.0437224	0.0606879	0.0899455	0.118859	0.13707
963.5	-0.00371835	0.0136591	0.0355382	0.0520377	0.0793694	0.113459	0.157939		963.5	-0.000442497	0.0181695	0.044095	0.0605628	0.0899667	0.118948	0.136563
964	-0.00368949	0.013877	0.0358008	0.0519013	0.0793699	0.113563	0.157549		964	-0.000923966	0.0179894	0.0444314	0.0604947	0.0899254	0.119015	0.136122
964.5	-0.00367625	0.0140682	0.0360246	0.0517885	0.0793942	0.113634	0.157192		964.5	-0.00144266	0.0178106	0.0447011	0.0604696	0.0898135	0.119048	0.135756
965	-0.00368272	0.0142282	0.0362072	0.0516947	0.079444	0.11367	0.156879		965	-0.00198176	0.0176527	0.0448828	0.0604732	0.0896217	0.11903	0.135467
965.5	-0.00371227	0.0143536	0.0363477	0.0516151	0.0795197	0.11367	0.156617		965.5	-0.00252133	0.0175358	0.0449702	0.0604918	0.0893423	0.118951	0.135258
966	-0.00376755	0.0144424	0.036446	0.0515454	0.07962	0.113637	0.156413		966	-0.00304302	0.0174776	0.0449702	0.0605146	0.0889744	0.118801	0.135125
966.5	-0.00385052	0.0144933	0.0365033	0.051482	0.0797425	0.113574	0.156269		966.5	-0.00352973	0.0174903	0.0449018	0.0605369	0.0885227	0.118585	0.135064
967	-0.0039623	0.0145066	0.0365216	0.0514217	0.0798831	0.113485	0.156189		967	-0.00396698	0.0175785	0.0447921	0.0605569	0.0880026	0.118316	0.135069
967.5	-0.00410313	0.0144834	0.0365035	0.0513625	0.0800368	0.113376	0.156172		967.5	-0.00434237	0.0177406	0.0446677	0.0605774	0.0874374	0.118016	0.135135
968	-0.00427215	0.0144259	0.0364526	0.0513031	0.0801978	0.113254	0.156216		968	-0.00464853	0.0179677	0.0445525	0.0606023	0.0868578	0.117715	0.135256
968.5	-0.00446731	0.0143374	0.0363728	0.0512429	0.0803595	0.113124	0.156318		968.5	-0.00488184	0.0182454	0.044462	0.0606368	0.0862992	0.11744	0.135429
969	-0.0046852	0.0142225	0.0362688	0.0511821	0.0805155	0.112991	0.156473		969	-0.0050428	0.0185567	0.0444022	0.0606846	0.0857963	0.11722	0.135652
969.5	-0.0049211	0.0140866	0.0361458	0.0511213	0.080659	0.112859	0.156673		969.5	-0.00513485	0.0188858	0.0443688	0.0607477	0.085383	0.117071	0.135923
970	-0.00516907	0.0139362	0.0360093	0.0510615	0.0807842	0.11273	0.156911		970	-0.00516375	0.0192191	0.0443493	0.0608247	0.0850852	0.116999	0.136243
970.5	-0.00542214	0.0137787	0.0358652	0.051004	0.0808858	0.112606	0.157179		970.5	-0.00513505	0.0195486	0.0443244	0.0609108	0.0849209	0.116995	0.136606
971	-0.00567269	0.0136218	0.0357194	0.0509503	0.0809597	0.112486	0.157465		971	-0.00505334	0.0198698	0.044272	0.0609994	0.0848967	0.117044	0.137007
971.5	-0.0059128	0.0134739	0.0355777	0.0509017	0.0810033	0.112368	0.157758		971.5	-0.00492175	0.0201831	0.0441732	0.0610813	0.085009	0.117121	0.137435
972	-0.00613469	0.0133434	0.0354453	0.0508597	0.0810153	0.112251	0.158049		972	-0.00474004	0.0204922	0.0440113	0.0611477	0.0852458	0.117199	0.137875
972.5	-0.00633115	0.0132385	0.0353266	0.0508254	0.0809965	0.112132	0.158325		972.5	-0.00450741	0.0208006	0.0437759	0.0611895	0.0855869	0.11725	0.138308
973	-0.00649583	0.0131668	0.0352251	0.0508001	0.0809492	0.112011	0.158576		973	-0.00422421	0.0211094	0.0434621	0.0612011	0.0860096	0.117255	0.13871
973.5	-0.00662353	0.0131355	0.0351429	0.0507844	0.0808773	0.111885	0.158791		973.5	-0.00389137	0.0214147	0.0430731	0.0611796	0.0864889	0.117202	0.139058
974	-0.00671027	0.0131504	0.0350805	0.0507788	0.0807866	0.111755	0.158962		974	-0.0035137	0.0217075	0.042617	0.061127	0.0870018	0.117087	0.139331
974.5	-0.00675338	0.0132164	0.0350373	0.0507837	0.080684	0.111622	0.159081		974.5	-0.00310192	0.021975	0.0421053	0.0610478	0.0875271	0.116916	0.139512
975	-0.00675141	0.013337	0.0350111	0.050799	0.0805774	0.111486	0.159145		975	-0.00267312	0.0222016	0.0415534	0.0609483	0.0880469	0.116696	0.139593
975.5	-0.00670408	0.0135143	0.0349987	0.0508247	0.0804757	0.11135	0.159151		975.5	-0.00224845	0.0223732	0.0409783	0.060837	0.0885464	0.116443	0.139573
976	-0.00661218	0.0137487	0.0349962	0.0508604	0.0803877	0.111216	0.159098		976	-0.00185072	0.0224791	0.0403983	0.06072	0.0890117	0.116167	0.13946
976.5	-0.00647749	0.0140391	0.034999	0.0509062	0.0803222	0.111087	0.158988		976.5	-0.00150314	0.0225159	0.039831	0.0606026	0.0894302	0.115879	0.139268
977	-0.00630277	0.0143823	0.0350025	0.0509621	0.0802871	0.110965	0.158827		977	-0.00122594	0.022488	0.0392947	0.0604882	0.089791	0.115581	0.139019
977.5	-0.00609176	0.0147734	0.0350023	0.0510285	0.0802893	0.110853	0.158621		977.5	-0.00103455	0.0224078	0.0388077	0.0603779	0.0900877	0.115271	0.138734
978	-0.00584923	0.0152051	0.0349943	0.0511061	0.0803339	0.110752	0.158378		978	-0.000935191	0.0222926	0.0383856	0.0602718	0.0903143	0.114942	0.138432
978.5	-0.00558098	0.0156684	0.0349748	0.0511961	0.0804238	0.110663	0.158109		978.5	-0.000927213	0.0221638	0.0380414	0.0601709	0.0904698	0.114582	0.138133
979	-0.00529389	0.0161521	0.0349408	0.0512997	0.0805598	0.110589	0.157825		979	-0.0010029	0.0220414	0.0377833	0.0600805	0.0905567	0.114183	0.137851
979.5	-0.00499579	0.0166435	0.0348897	0.0514183	0.0807398	0.110528	0.157537		979.5	-0.00114953	0.0219415	0.0376162	0.0600081	0.0905811	0.11374	0.137596
980	-0.00469531	0.0171283	0.0348194	0.0515536	0.0809595	0.110482	0.157256		980	-0.00135049	0.0218752	0.0375403	0.0599668	0.0905517	0.113256	0.137374
980.5	-0.00440169	0.0175915	0.0347281	0.0517067	0.0812121	0.110451	0.156994		980.5	-0.00158814	0.0218487	0.03755	0.0599702	0.0904765	0.112744	0.137192
981	-0.00412438	0.0180179	0.0346142	0.0518787	0.0814887	0.110436	0.156762		981	-0.00184635	0.0218613	0.0376357	0.060034	0.0903621	0.112226	0.137052
981.5	-0.00387264	0.0183929	0.0344765	0.0520699	0.081779	0.110436	0.156568		981.5	-0.00211076	0.0219079	0.0377851	0.0601711	0.090213	0.111732	0.136958
982	-0.00365515	0.0187033	0.0343141	0.0522802	0.0820717	0.110452	0.156421		982	-0.00237078	0.0219801	0.0379853	0.0603886	0.0900306	0.111294	0.13691
982.5	-0.00347956	0.0189377	0.0341266	0.0525089	0.0823557	0.110483	0.156326		982.5	-0.00261617	0.0220685	0.0382213	0.0606871	0.0898131	0.110946	0.136912
983	-0.00335206	0.0190877	0.0339143	0.0527547	0.0826201	0.110528	0.156286		983	-0.00283835	0.0221639	0.0384794	0.0610564	0.0895599	0.110717	0.136964
983.5	-0.00327714	0.0191478	0.0336782	0.0530155	0.0828556	0.110585	0.156304		983.5	-0.00302878	0.0222588	0.0387452	0.0614807	0.0892711	0.110626	0.137069
984	-0.00325728	0.0191159	0.0334205	0.053289	0.0830544	0.110654	0.156379		984	-0.00317901	0.0223482	0.0390074	0.0619359	0.0889489	0.110681	0.137222
984.5	-0.00329287	0.0189934	0.0331444	0.0535723	0.0832112	0.110732	0.156509		984.5	-0.00327716	0.0224316	0.0392553	0.0623956	0.0886012	0.110878	0.137421
985	-0.00338218	0.0187848	0.0328543	0.0538623	0.0833226	0.110815	0.156689		985	-0.00331217	0.0225115	0.0394803	0.0628337	0.0882398	0.111203	0.13766
985.5	-0.00352138	0.0184976	0.0325558	0.0541557	0.0833875	0.110902	0.156916		985.5	-0.0032739	0.0225918	0.0396749	0.0632275	0.0878832	0.11163	0.137929
986	-0.0037047	0.0181415	0.0322552	0.054449	0.0834067	0.110989	0.157182		986	-0.00315561	0.0226774	0.0398341	0.0635613	0.0875533	0.112133	0.138217
986.5	-0.00392464	0.0177282	0.0319597	0.0547388	0.0833822	0.111074	0.157481		986.5	-0.00295562	0.0227709	0.0399552	0.0638274	0.0872748	0.112678	0.138512
987	-0.00417216	0.0172706	0.0316769	0.0550219	0.0833172	0.111153	0.157807		987	-0.00267782	0.0228705	0.0400361	0.0640274	0.0870716	0.113238	0.138801
987.5	-0.00443698	0.0167823	0.0314145	0.055295	0.0832149	0.111225	0.158151		987.5	-0.00233394	0.0229673	0.0400753	0.064167	0.0869652	0.113787	0.139072
988	-0.00470788	0.0162771	0.0311802	0.0555555	0.0830787	0.111287	0.158508		988	-0.0019419	0.0230464	0.0400711	0.0642575	0.0869693	0.114305	0.139314
988.5	-0.00497306	0.0157686	0.0309809	0.055801	0.0829117	0.111339	0.158869		988.5	-0.00152375	0.0230874	0.0400242	0.0643085	0.0870883	0.114778	0.13952
989	-0.00522048	0.0152698	0.0308229	0.0560299	0.0827165	0.111379	0.159228		989	-0.00110264	0.0230681	0.0399331	0.0643289	0.0873142	0.115199	0.139685
989.5	-0.00543833	0.0147927	0.0307115	0.0562411	0.0824954	0.111407	0.159578		989.5	-0.000698593	0.0229669	0.0397973	0.0643232	0.0876274	0.115559	0.139811
990	-0.0056154	0.0143483	0.0306508	0.0564343	0.0822507	0.111423	0.159912		990	-0.000327915	0.0227674	0.0396165	0.064293	0.0879987	0.115856	0.139897
990.5	-0.00574161	0.0139459	0.0306436	0.05661	0.081985	0.111428	0.160223		990.5	3.62345e-06	0.0224635	0.0393924	0.0642385	0.0883909	0.116085	0.139944
991	-0.00580837	0.0135934	0.0306908	0.0567693	0.0817013	0.111423	0.160505		991	0.000295831	0.022059	0.0391298	0.0641593	0.0887655	0.11624	0.139949
991.5	-0.00580904	0.0132968	0.0307921	0.0569137	0.0814036	0.111408	0.160752		991.5	0.000556572	0.0215697	0.0388358	0.0640598	0.0890874	0.116314	0.13991
992	-0.00573921	0.0130603	0.030945	0.057045	0.0810966	0.111386	0.160958		992	0.000797793	0.0210217	0.0385223	0.0639488	0.0893303	0.116303	0.139821
992.5	-0.00559698	0.0128856	0.0311455	0.0571652	0.0807863	0.111359	0.161118		992.5	0.00103156	0.0204487	0.0382044	0.0638404	0.0894787	0.116202	0.139679
993	-0.005383	0.0127725	0.0313877	0.0572758	0.0804792	0.111327	0.161228		993	0.0012693	0.0198861	0.0378998	0.0637523	0.0895302	0.116014	0.13948
993.5	-0.00510053	0.0127186	0.0316641	0.0573781	0.0801825	0.111295	0.161287		993.5	0.00151486	0.019369	0.0376269	0.0637046	0.0894927	0.115742	0.139228
994	-0.00475523	0.0127194	0.0319658	0.0574726	0.0799033	0.111263	0.161295		994	0.00176568	0.0189255	0.0374035	0.0637147	0.0893827	0.115399	0.138932
994.5	-0.00435496	0.0127684	0.0322829	0.0575592	0.0796481	0.111234	0.161253		994.5	0.00201085	0.0185732	0.037245	0.063795	0.0892222	0.115002	0.138609
995	-0.00390939	0.0128578	0.0326046	0.0576371	0.0794227	0.111208	0.161164		995	0.00223674	0.0183198	0.0371608	0.0639503	0.0890324	0.114572	0.13828
995.5	-0.00342971	0.0129783	0.03292	0.0577048	0.0792313	0.111188	0.161034		995.5	0.00242752	0.0181602	0.0371559	0.0641765	0.0888309	0.114133	0.137967
996	-0.00292815	0.0131198	0.0332184	0.0577604	0.0790767	0.111172	0.16087		996	0.00256848	0.0180795	0.0372285	0.0644622	0.0886298	0.11371	0.137694
996.5	-0.00241763	0.013272	0.0334897	0.0578017	0.0789598	0.111162	0.160679		996.5	0.00265077	0.0180558	0.0373738	0.0647886	0.0884349	0.113323	0.137477
997	-0.00191138	0.0134243	0.033725	0.0578265	0.0788798	0.111157	0.160471		997	0.00267297	0.0180667	0.0375845	0.0651336	0.0882451	0.112994	0.137328
997.5	-0.00142257	0.0135667	0.0339168	0.0578326	0.0788343	0.111156	0.160256		997.5	0.00264336	0.0180923	0.0378507	0.065474	0.0880551	0.112736	0.137249
998	-0.000963959	0.0136897	0.0340594	0.0578179	0.0788195	0.111159	0.160044		998	0.00257517	0.018117	0.0381647	0.0657909	0.0878568	0.112558	0.137236
998.5	-0.000547571	0.0137851	0.034149	0.0577807	0.0788306	0.111165	0.159845		998.5	0.00248474	0.0181332	0.0385207	0.0660706	0.087644	0.112469	0.137284
[truncated: 8,324 more rows]

## Sheet: Figure 1F
Non-normalized tail current for water injected oocytes
(mV)	Ctrl (µA)				Capers (µA)
-80	0.03	0.02	0.02	0.03	0.05	0.01	0.03	0.04
-60	0.04	0.03	0.04	0.05	0.09	0.01	0.05	0.04
-40	0.04	0.07	0.04	0.05	0.09	0.03	0.06	0.04
-20	0.05	0.04	0.01	0.08	0.09	0.03	0.03	0.05
0	0.07	0.02	0.04	0.06	0.1	0	0.02	0.04
20	0.09	0.01	0.07	0.03	0.09	0.02	0.05	0.04
40	0.06	0.03	0.03	0.02	0.05	0.03	0.04	0.02

## Sheet: Figure 1G
Unclamped Em for water injected oocytes
Control (mV)			Capers (mV)
-24			-18
-31			-33
-18			-17
-18			-15

## Sheet: Figure 1H
Average trace for KCNQ1 injected oocyte: Control solution															Average trace for KCNQ1 injected oocyte: 1:100 Caper Extract															Average trace for KCNQ2/Q3 injected oocyte: Control solution															Average trace for KCNQ2/Q3 injected oocyte: 1:100 Caper Extract
time (ms)	(µA)	(µA)	(µA)	(µA)	(µA)	(µA)	(µA)	(µA)	(µA)	(µA)	(µA)	(µA)	(µA)		time (ms)	(µA)	(µA)	(µA)	(µA)	(µA)	(µA)	(µA)	(µA)	(µA)	(µA)	(µA)	(µA)	(µA)		time (ms)	(µA)	(µA)	(µA)	(µA)	(µA)	(µA)	(µA)	(µA)	(µA)	(µA)	(µA)	(µA)	(µA)		time (ms)	(µA)	(µA)	(µA)	(µA)
0	0.0476464	0.045017	0.0438422	0.0490954	0.0477582	0.0424181	0.0431731	0.0393333	0.036663	0.0358872	0.040201	0.0310262	0.0283741		0	0.0469707	0.051356	0.0444837	0.0465685	0.0499753	0.0488085	0.0487066	0.0504867	0.0457733	0.0492739	0.056677	0.0470039	0.0517033		0	0.0438952	0.0408123	0.0348374	0.0347707	0.0317523	0.0253275	0.0270351	0.029823	0.0241282	0.0263611	0.0323691	0.0241057	0.0297602		0	0.0362296	0.0340902	0.0290556	0.0318381
0.5	0.0471837	0.0449811	0.0437451	0.0485855	0.047846	0.0420709	0.0434777	0.0399559	0.0367448	0.0357627	0.0396397	0.0307656	0.0287222		0.5	0.0469848	0.0510677	0.0447607	0.0465205	0.0501375	0.0487983	0.0488459	0.050261	0.0457595	0.0490885	0.0561192	0.0465912	0.0514396		0.5	0.0439844	0.0406527	0.035176	0.0350545	0.0317694	0.0250835	0.0269639	0.0297419	0.024356	0.0263468	0.0320575	0.0240566	0.0296387		0.5	0.0363749	0.0344712	0.0294248	0.0320704
1	0.0466952	0.0449192	0.0436429	0.0480919	0.0479164	0.0417633	0.0437511	0.0405338	0.0368177	0.035621	0.0390494	0.0304807	0.0290461		1	0.0469595	0.0507581	0.0450488	0.04648	0.0502914	0.0487558	0.0490068	0.0500044	0.0457881	0.0489011	0.0555151	0.0461571	0.051155		1	0.0440816	0.0405205	0.0355199	0.035376	0.0317842	0.0248543	0.0269105	0.0296344	0.0246406	0.0263254	0.0317534	0.0239982	0.0295083		1	0.0364914	0.0349424	0.0297844	0.0323174
1.5	0.0461866	0.044823	0.0435411	0.0476201	0.0479638	0.0415001	0.0439812	0.0410558	0.0368794	0.0354547	0.0384321	0.0301778	0.0293448		1.5	0.0468857	0.0504293	0.0453452	0.0464543	0.0504321	0.0486743	0.0491854	0.049719	0.0458623	0.0487139	0.0548733	0.045717	0.0508506		1.5	0.0441841	0.0404223	0.0358693	0.035731	0.031793	0.0246381	0.0268774	0.0294971	0.0249808	0.0262976	0.031466	0.0239333	0.029365		1.5	0.0365748	0.0354976	0.0301272	0.0325887
2	0.0456668	0.0446881	0.0434425	0.0471754	0.0479811	0.0412818	0.0441543	0.0415094	0.0369264	0.035259	0.0377911	0.029868	0.0296171		2	0.0467518	0.0500816	0.0456424	0.0464527	0.0505547	0.0485496	0.0493727	0.0494084	0.0459824	0.0485305	0.0542033	0.0452873	0.0505306		2	0.0442904	0.0403638	0.0362222	0.0361136	0.0317923	0.0244324	0.0268693	0.0293268	0.0253704	0.0262647	0.0312036	0.0238667	0.0292019		2	0.0366205	0.0361217	0.0304473	0.0328972
2.5	0.0451464	0.0445116	0.0433495	0.0467632	0.0479605	0.0411081	0.0442584	0.0418834	0.0369584	0.0350336	0.0371314	0.029561	0.0298615		2.5	0.0465532	0.0497167	0.0459312	0.0464871	0.0506545	0.0483792	0.0495572	0.0490777	0.0461442	0.0483565	0.05352	0.0448876	0.0502019		2.5	0.0443971	0.0403509	0.0365778	0.0365142	0.0317773	0.0242356	0.0268913	0.0291203	0.0257991	0.0262294	0.0309752	0.0238019	0.0290099		2.5	0.0366237	0.0367919	0.0307395	0.0332557
3	0.044641	0.0442945	0.0432661	0.0463873	0.047894	0.040977	0.0442881	0.0421697	0.036977	0.0347802	0.0364618	0.0292675	0.0300821		3	0.0462861	0.0493382	0.0461989	0.0465725	0.0507249	0.0481624	0.0497253	0.0487364	0.0463419	0.0481966	0.0528398	0.0445388	0.0498724		3	0.0444994	0.0403897	0.0369361	0.0369207	0.0317454	0.024045	0.0269513	0.0288769	0.0262505	0.0261986	0.0307874	0.0237439	0.0287823		3	0.0365823	0.0374751	0.0309993	0.0336765
3.5	0.044167	0.0440424	0.043191	0.0460489	0.0477774	0.040881	0.044241	0.0423639	0.0369824	0.0345069	0.0357932	0.0289965	0.0302841		3.5	0.0459518	0.0489498	0.0464323	0.0467225	0.0507592	0.0479065	0.0498618	0.0483941	0.046566	0.0480567	0.0521824	0.0442627	0.0495533		3.5	0.0445936	0.0404826	0.0372939	0.0373155	0.0316946	0.0238594	0.0270579	0.0285969	0.0267018	0.0261814	0.0306449	0.0236972	0.0285124		3.5	0.0364937	0.0381304	0.031222	0.0341694
4	0.043743	0.0437656	0.0431232	0.0457473	0.0476072	0.0408134	0.0441209	0.0424657	0.036978	0.0342268	0.0351397	0.0287553	0.0304749		4	0.0455596	0.0485561	0.0466169	0.0469499	0.0507487	0.0476204	0.0499508	0.048062	0.0468031	0.0479414	0.0515637	0.0440735	0.0492581		4	0.0446743	0.0406301	0.0376482	0.0376798	0.0316241	0.0236783	0.0272206	0.0282828	0.027127	0.0261905	0.0305492	0.0236658	0.0281969		4	0.036357	0.0387115	0.031407	0.0347381
4.5	0.043385	0.0434802	0.0430574	0.0454809	0.0473861	0.0407672	0.0439393	0.0424752	0.0369696	0.0339608	0.0345193	0.0285488	0.0306599		4.5	0.0451262	0.0481634	0.0467408	0.0472619	0.0506835	0.0473204	0.0499811	0.0477509	0.0470392	0.0478566	0.0510011	0.0439812	0.0490008		4.5	0.0447339	0.0408291	0.0379925	0.037991	0.031534	0.0235049	0.0274507	0.0279398	0.0274991	0.0262384	0.0304971	0.0236523	0.0278367		4.5	0.0361692	0.0391733	0.0315548	0.0353792
5	0.0431053	0.0432061	0.042987	0.0452479	0.0471217	0.0407364	0.0437123	0.0423947	0.0369627	0.0337341	0.0339508	0.0283788	0.0308479		5	0.0446744	0.0477799	0.0467976	0.0476612	0.0505557	0.0470235	0.0499461	0.0474707	0.0472569	0.0478061	0.0505075	0.0439871	0.0487932		5	0.0447657	0.0410729	0.0383182	0.0382273	0.031424	0.0233461	0.0277606	0.0275752	0.0277919	0.0263372	0.0304808	0.02366	0.027439		5	0.0359312	0.0394748	0.0316676	0.0360812
5.5	0.0429111	0.0429644	0.0429042	0.0450486	0.046827	0.0407146	0.0434599	0.0422292	0.0369595	0.0335738	0.0334528	0.0282471	0.0310436		5.5	0.0442295	0.0474151	0.0467862	0.0481419	0.0503589	0.0467468	0.0498463	0.0472295	0.0474407	0.0477953	0.0500886	0.0440826	0.0486441		5.5	0.0447604	0.04135	0.0386119	0.0383679	0.0312941	0.0232113	0.0281606	0.0271993	0.0279854	0.0264965	0.0304885	0.0236916	0.0270188		5.5	0.0356429	0.0395849	0.0317503	0.0368253
6	0.0428018	0.0427763	0.0428021	0.0448846	0.0465189	0.0406992	0.0432026	0.0419839	0.0369608	0.0335041	0.0330418	0.0281565	0.0312515		6	0.0438204	0.047078	0.0467152	0.0486911	0.0500905	0.0465049	0.0496881	0.0470306	0.0475784	0.0478285	0.0497481	0.0442536	0.0485591		6	0.0447116	0.0416469	0.0388594	0.0383951	0.0311424	0.023111	0.0286581	0.0268243	0.0280681	0.0267213	0.030507	0.0237488	0.0265963		6	0.0353074	0.0394876	0.0318099	0.0375861
6.5	0.0427699	0.04266	0.0426776	0.0447605	0.0462158	0.0406888	0.0429591	0.0416602	0.0369627	0.033547	0.0327316	0.0281126	0.0314732		6.5	0.0434717	0.0467786	0.0465971	0.0492896	0.0497535	0.0463092	0.0494854	0.0468739	0.0476611	0.0479104	0.0494793	0.0444788	0.0485356		6.5	0.0446122	0.0419468	0.0390438	0.0382953	0.0309654	0.0230575	0.0292565	0.026464	0.0280392	0.0270089	0.0305206	0.023835	0.0261993		6.5	0.0349292	0.0391833	0.0318546	0.0383354
7	0.0428014	0.0426295	0.042532	0.044684	0.0459345	0.0406828	0.0427426	0.0412604	0.0369602	0.0337132	0.0325295	0.0281238	0.0317069		7	0.0432026	0.0465264	0.0464521	0.0499149	0.0493566	0.0461641	0.0492563	0.0467561	0.047687	0.0480472	0.0492742	0.0447371	0.0485703		7	0.044458	0.0422314	0.0391484	0.038063	0.0307573	0.0230607	0.0299526	0.0261329	0.0279095	0.0273494	0.0305149	0.0239531	0.0258565		7	0.0345166	0.0386866	0.0318918	0.0390448
7.5	0.0428778	0.0426928	0.042373	0.0446674	0.0456885	0.04068	0.0425597	0.0407865	0.0369419	0.0340048	0.0324379	0.028201	0.0319515		7.5	0.0430242	0.0463287	0.0463023	0.0505439	0.0489162	0.0460687	0.0490196	0.0466718	0.0476598	0.048243	0.0491192	0.0450092	0.0486519		7.5	0.0442471	0.0424823	0.0391592	0.0376981	0.0305117	0.0231277	0.030734	0.0258435	0.0276984	0.0277251	0.0304795	0.0241072	0.0255982		7.5	0.0340823	0.0380258	0.0319301	0.0396891
8	0.0429791	0.0428497	0.0422128	0.0447221	0.0454865	0.0406769	0.0424121	0.0402432	0.0368962	0.0344109	0.0324519	0.0283588	0.0322065		8	0.0429363	0.04619	0.0461681	0.0511566	0.0484531	0.0460213	0.0487948	0.0466152	0.047589	0.0485014	0.0489988	0.0452813	0.0487692		8	0.0439807	0.0426809	0.0390671	0.0372088	0.0302217	0.0232602	0.0315804	0.0256061	0.0274302	0.0281142	0.030406	0.0243	0.0254505		8	0.0336418	0.037235	0.0319731	0.0402499
8.5	0.0430869	0.0430959	0.0420685	0.0448605	0.0453301	0.0406682	0.0422941	0.0396405	0.0368117	0.0349115	0.0325619	0.0286086	0.0324737		8.5	0.0429319	0.0461111	0.0460677	0.0517349	0.047991	0.0460196	0.0485976	0.046579	0.047488	0.0488215	0.0488989	0.0455455	0.0489107		8.5	0.0436651	0.0428122	0.0388691	0.0366106	0.0298813	0.0234538	0.0324606	0.0254245	0.0271332	0.0284895	0.0302912	0.0245351	0.0254355		8.5	0.0332134	0.036355	0.032022	0.0407156
9	0.0431868	0.0434196	0.0419553	0.0450926	0.0452167	0.0406487	0.042201	0.0389911	0.0366807	0.0354783	0.032753	0.0289559	0.0327564		9	0.0429946	0.0460892	0.046012	0.0522653	0.047553	0.0460637	0.0484398	0.0465576	0.0473737	0.0491967	0.0488048	0.0457995	0.0490669		9	0.0433085	0.0428614	0.0385694	0.0359252	0.0294882	0.0236992	0.0333388	0.0252983	0.0268328	0.0288241	0.0301347	0.0248116	0.0255661		9	0.0328154	0.0354245	0.032076	0.0410813
9.5	0.0432689	0.0438038	0.0418885	0.0454227	0.0451398	0.0406132	0.0421288	0.0383162	0.0365005	0.0360763	0.0330057	0.0293985	0.0330601		9.5	0.0431068	0.0461182	0.0460057	0.0527383	0.0471607	0.0461569	0.0483283	0.046547	0.0472616	0.0496123	0.0487057	0.0460446	0.0492297		9.5	0.0429235	0.0428175	0.0381803	0.0351785	0.0290422	0.023984	0.034173	0.0252183	0.0265495	0.0290917	0.0299397	0.0251278	0.025846		9.5	0.0324677	0.0344808	0.0321286	0.041349
10	0.043329	0.0442262	0.0418795	0.0458471	0.0450902	0.0405597	0.0420762	0.0376449	0.0362747	0.0366692	0.0332983	0.0299245	0.0333912		10	0.0432489	0.046188	0.0460437	0.0531452	0.0468283	0.0463067	0.0482666	0.046548	0.0471666	0.0500466	0.0485934	0.0462837	0.0493945		10	0.0425242	0.0426718	0.0377194	0.0344012	0.0285475	0.024292	0.0349208	0.0251701	0.0262958	0.029271	0.0297112	0.0254788	0.0262718		10	0.0321864	0.0335568	0.0321715	0.041525
10.5	0.0433655	0.0446614	0.0419327	0.046353	0.0450584	0.0404894	0.042045	0.0370064	0.0360138	0.0372196	0.0336063	0.0305129	0.0337547		10.5	0.0434036	0.0462838	0.0461149	0.0534786	0.0465625	0.0465229	0.0482513	0.046561	0.047101	0.0504688	0.0484625	0.0465186	0.0495558		10.5	0.0421262	0.0424173	0.0372083	0.033624	0.0280128	0.0246056	0.0355423	0.0251345	0.0260759	0.0293463	0.029453	0.0258564	0.026829		10.5	0.0319815	0.0326792	0.0321977	0.0416165
11	0.0433832	0.0450847	0.0420516	0.0469243	0.0450377	0.040412	0.0420475	0.0364336	0.035739	0.0376979	0.0339078	0.0311372	0.0341527		11	0.043563	0.0463924	0.0462053	0.053736	0.0463671	0.0468163	0.0482803	0.0465946	0.0470757	0.0508485	0.0483133	0.046753	0.049712		11	0.0417478	0.0420551	0.0366751	0.0328818	0.0274527	0.0249092	0.0360069	0.0250922	0.0258886	0.0293114	0.0291735	0.0262538	0.0274991		11	0.0318637	0.0318742	0.0322033	0.0416351
11.5	0.0433846	0.0454681	0.0422322	0.0475352	0.04502	0.0403403	0.0420943	0.0359515	0.0354718	0.0380782	0.0341795	0.0317628	0.0345793		11.5	0.0437196	0.0464962	0.0462936	0.0539113	0.0462346	0.0471923	0.0483455	0.0466556	0.0470943	0.0511516	0.048149	0.0469834	0.0498556		11.5	0.0414051	0.0415865	0.036144	0.0322054	0.0268827	0.0251882	0.0362905	0.0250246	0.0257227	0.0291665	0.0288779	0.0266589	0.0282545		11.5	0.031833	0.0311601	0.0321846	0.0415882
12	0.0433696	0.045786	0.0424696	0.0481563	0.0449986	0.0402882	0.0421966	0.0355798	0.0352361	0.0383444	0.0344019	0.0323557	0.0350217		12	0.0438739	0.0465779	0.0463608	0.0540016	0.0461549	0.0476501	0.0484367	0.0467557	0.0471566	0.0513488	0.0479761	0.0472093	0.0499784		12	0.0411117	0.041019	0.0356386	0.0316253	0.0263219	0.0254306	0.0363818	0.0249172	0.0255647	0.0289211	0.0285724	0.0270594	0.0290637		12	0.0318896	0.0305522	0.0321456	0.0414828
12.5	0.043337	0.0460163	0.042756	0.0487568	0.0449691	0.0402712	0.0423601	0.0353265	0.0350559	0.0384886	0.0345604	0.0328848	0.0354624		12.5	0.0440305	0.0466212	0.0463892	0.0540067	0.0461157	0.0481818	0.048544	0.0469042	0.0472602	0.0514226	0.0478037	0.047426	0.0500696		12.5	0.0408784	0.0403671	0.0351791	0.0311671	0.0257922	0.0256283	0.0362806	0.0247638	0.0254	0.0285918	0.0282621	0.0274444	0.0298927		12.5	0.0320273	0.0300604	0.0320948	0.0413243
13	0.0432847	0.0461418	0.0430837	0.0493083	0.0449281	0.0403028	0.0425867	0.0351845	0.0349504	0.0385164	0.034647	0.0333238	0.0358772		13	0.044195	0.0466137	0.0463661	0.0539289	0.0461036	0.0487719	0.0486556	0.0471071	0.0473987	0.0513667	0.0476414	0.0476309	0.0501208		13	0.0407144	0.0396504	0.0347805	0.0308518	0.0253167	0.0257761	0.0359987	0.0245639	0.0252169	0.0282025	0.0279536	0.0278025	0.0307061		13	0.0322373	0.0296904	0.0320463	0.0411163
13.5	0.043208	0.0461528	0.0434449	0.0497884	0.0448735	0.0403922	0.04287	0.0351367	0.0349305	0.0384404	0.0346586	0.0336531	0.03624		13.5	0.0443731	0.0465484	0.0462844	0.0537752	0.0461068	0.0493964	0.048762	0.0473649	0.0475633	0.0511909	0.0475005	0.0478204	0.0501222		13.5	0.0406222	0.0388954	0.0344511	0.0306927	0.0249191	0.0258746	0.0355547	0.0243242	0.0250079	0.0277805	0.0276516	0.0281232	0.0314679		13.5	0.032507	0.029443	0.0320157	0.040865
14	0.0431025	0.0460475	0.0438285	0.0501811	0.0448043	0.040542	0.0431972	0.0351581	0.0350006	0.0382821	0.0345997	0.0338609	0.0365292		14	0.0445686	0.046421	0.0461446	0.0535562	0.0461136	0.0500269	0.0488533	0.0476708	0.0477437	0.0509168	0.0473889	0.0479956	0.0500716		14	0.0406013	0.0381335	0.0341944	0.0306942	0.0246209	0.0259276	0.0349776	0.0240553	0.0247727	0.0273559	0.027361	0.0283968	0.032147		14	0.0328225	0.0293137	0.032019	0.0405765
14.5	0.0429651	0.0458315	0.0442236	0.0504745	0.0447208	0.040749	0.0435518	0.0352207	0.0351541	0.0380666	0.0344807	0.0339439	0.0367282		14.5	0.0447799	0.046234	0.0459534	0.0532857	0.0461148	0.0506348	0.0489224	0.0480097	0.0479274	0.0505769	0.0473115	0.0481559	0.0499711		14.5	0.0406461	0.0373996	0.0340071	0.0308535	0.0244424	0.0259413	0.0342957	0.0237687	0.024519	0.0269578	0.0270837	0.0286162	0.0327157		14.5	0.033165	0.0292955	0.0320706	0.0402611
15	0.0427937	0.045519	0.0446143	0.0506665	0.0446238	0.0410062	0.0439177	0.0352988	0.0353787	0.0378215	0.0343156	0.0339093	0.0368312		15	0.045002	0.0459929	0.0457229	0.0529819	0.0461026	0.0511936	0.0489666	0.0483574	0.0481016	0.0502086	0.0472671	0.0483026	0.0498291		15	0.0407471	0.036729	0.0338821	0.0311574	0.0243994	0.0259246	0.0335396	0.0234751	0.0242594	0.0266124	0.0268224	0.0287774	0.0331552		15	0.0335165	0.0293764	0.0321802	0.03993
15.5	0.0425922	0.0451302	0.0449819	0.0507572	0.0445143	0.0413032	0.0442811	0.0353723	0.0356552	0.0375723	0.0341193	0.0337718	0.0368406		15.5	0.0452242	0.0457051	0.0454671	0.0526612	0.046071	0.0516784	0.0489855	0.0486836	0.0482536	0.0498485	0.0472505	0.0484352	0.0496592		15.5	0.0408911	0.0361553	0.0338101	0.0315844	0.0244999	0.0258875	0.0327374	0.0231823	0.0240123	0.0263406	0.026578	0.0288789	0.0334549		15.5	0.0338548	0.0295425	0.0323511	0.0395964
16	0.042363	0.0446903	0.045305	0.050752	0.0443955	0.0416249	0.0446351	0.0354315	0.0359612	0.0373415	0.0339067	0.033552	0.0367699		16	0.045433	0.0453795	0.0452027	0.0523425	0.0460166	0.0520729	0.0489842	0.0489577	0.0483727	0.0495281	0.0472528	0.0485535	0.0494781		16	0.0410629	0.0357069	0.0337802	0.0321077	0.0247449	0.0258409	0.0319144	0.0228957	0.023796	0.0261565	0.026352	0.0289212	0.0336135		16	0.0341619	0.029777	0.0325788	0.039275
16.5	0.0421096	0.0442247	0.045561	0.0506545	0.0442668	0.0419573	0.0449778	0.0354806	0.0362722	0.0371436	0.0336919	0.0332757	0.0366413		16.5	0.0456125	0.0450242	0.0449431	0.0520381	0.0459375	0.0523681	0.0489701	0.0491515	0.0484504	0.0492678	0.0472619	0.0486543	0.0493006		16.5	0.0412458	0.0354042	0.0337823	0.0326954	0.0251258	0.0257938	0.0310896	0.0226183	0.0236269	0.0260664	0.0261465	0.0289092	0.0336397		16.5	0.0344219	0.0300623	0.0328536	0.0389751
17	0.0418373	0.0437575	0.0457248	0.0504675	0.0441313	0.0422864	0.0453113	0.0355307	0.0365682	0.0369883	0.0334839	0.0329712	0.0364814		17	0.0457462	0.0446431	0.0446984	0.0517556	0.0458346	0.0525604	0.0489553	0.0492426	0.0484834	0.0490759	0.0472644	0.0487329	0.0491415		17	0.0414252	0.0352575	0.0338094	0.0333168	0.0256252	0.0257527	0.0302786	0.0223525	0.0235168	0.0260694	0.0259642	0.0288485	0.0335486		17	0.0346228	0.030379	0.033161	0.0387008
17.5	0.0415491	0.0433109	0.0457736	0.050194	0.0439907	0.0425987	0.0456403	0.0355998	0.0368346	0.0368788	0.0332884	0.0326653	0.0363158		17.5	0.0458217	0.0442396	0.0444752	0.051495	0.0457135	0.0526519	0.0489509	0.0492185	0.0484747	0.0489487	0.0472481	0.0487834	0.0490092		17.5	0.0415878	0.035268	0.033857	0.0339414	0.0262165	0.0257224	0.0294917	0.022102	0.0234724	0.026158	0.0258121	0.0287468	0.033361		17.5	0.0347617	0.0307084	0.0334835	0.0384489
18	0.0412464	0.0429025	0.0456885	0.0498356	0.0438461	0.0428813	0.0459684	0.0357072	0.0370629	0.0368126	0.033108	0.0323772	0.0361687		18	0.0458313	0.0438166	0.0442754	0.0512471	0.0455795	0.0526484	0.048969	0.0490782	0.0484311	0.0488732	0.0472028	0.0487978	0.0489045		18	0.0417242	0.0354259	0.0339251	0.0345416	0.0268658	0.0257055	0.0287367	0.0218735	0.0234952	0.0263191	0.0256962	0.0286118	0.0330997		18	0.0348402	0.0310324	0.0338022	0.03821
18.5	0.0409299	0.042545	0.0454589	0.0493935	0.043701	0.0431252	0.0462944	0.0358731	0.0372524	0.0367827	0.0329426	0.0321203	0.0360579		18.5	0.0457729	0.0433758	0.0440987	0.0509947	0.0454411	0.0525567	0.0490147	0.0488339	0.0483667	0.0488283	0.0471237	0.0487722	0.0488219		18.5	0.0418304	0.0357144	0.0340164	0.0350953	0.0275353	0.0257016	0.0280187	0.0216772	0.0235818	0.0265381	0.0256243	0.0284522	0.0327862		18.5	0.0348703	0.0313343	0.034101	0.03797
19	0.0406006	0.0422471	0.0450823	0.0488689	0.0435569	0.0433226	0.0466126	0.0361098	0.0374094	0.0367782	0.0327913	0.0318994	0.0359944		19	0.0456537	0.0429197	0.0439394	0.0507177	0.0453077	0.052384	0.0490901	0.0485061	0.0483003	0.0487919	0.0470096	0.0487041	0.0487522		19	0.0419057	0.0361118	0.0341365	0.0355844	0.0281857	0.0257092	0.0273407	0.0215253	0.0237276	0.0268003	0.0256014	0.0282773	0.0324402		19	0.0348671	0.0316041	0.0343674	0.0377101
19.5	0.0402613	0.0420154	0.0445669	0.0482677	0.043417	0.0434686	0.046911	0.0364223	0.0375435	0.0367858	0.0326526	0.0317097	0.0359797		19.5	0.0454865	0.0424537	0.0437962	0.0503944	0.0451857	0.0521374	0.0491878	0.0481213	0.0482524	0.0487436	0.0468643	0.0485967	0.0486844		19.5	0.0419549	0.0365931	0.0342936	0.0359965	0.0287795	0.0257253	0.0267081	0.0214318	0.0239295	0.0270932	0.0256291	0.0280971	0.0320787		19.5	0.0348476	0.0318355	0.0345942	0.0374145
20	0.0399158	0.0418538	0.0439337	0.0475996	0.0432807	0.0435615	0.0471733	0.0368059	0.0376678	0.0367903	0.0325264	0.0315423	0.0360078		20	0.0452912	0.0419874	0.0436675	0.0500084	0.045082	0.0518208	0.0492949	0.0477073	0.0482436	0.0486684	0.0466969	0.048459	0.0486059		20	0.041984	0.0371345	0.0344979	0.0363224	0.029283	0.0257468	0.0261263	0.021411	0.0241861	0.0274076	0.0257073	0.0279247	0.031714		20	0.0348272	0.0320267	0.0347827	0.0370713
20.5	0.0395703	0.0417671	0.0432171	0.0468775	0.043146	0.0436045	0.0473811	0.0372469	0.0377918	0.0367752	0.0324129	0.0313853	0.0360635		20.5	0.0450893	0.0415335	0.0435543	0.0495527	0.0450001	0.0514399	0.0493934	0.0472923	0.048288	0.0485581	0.0465213	0.0483072	0.0485056		20.5	0.0420009	0.0377141	0.0347599	0.0365585	0.0296705	0.0257715	0.0256016	0.0214746	0.0244984	0.027739	0.0258291	0.0277747	0.0313554		20.5	0.0348154	0.0321821	0.0349395	0.0366751
21	0.0392334	0.0417559	0.0424597	0.0461207	0.04301	0.0436035	0.0475172	0.0377253	0.0379203	0.0367212	0.0323151	0.0312301	0.0361299		21	0.0449039	0.0411044	0.0434647	0.0490321	0.0449394	0.0510002	0.0494641	0.0468981	0.0483957	0.0484112	0.0463529	0.0481621	0.0483785		21	0.0420137	0.0383126	0.0350894	0.0367024	0.0299235	0.0257979	0.0251415	0.0216311	0.0248702	0.0280854	0.0259835	0.0276642	0.0310099		21	0.0348154	0.0323093	0.0350775	0.0362286
21.5	0.0389178	0.041819	0.0417139	0.0453506	0.042866	0.043566	0.0475683	0.0382151	0.0380508	0.0366134	0.0322366	0.0310763	0.0361834		21.5	0.0447548	0.0407131	0.0434084	0.0484618	0.0448965	0.0505118	0.0494876	0.0465399	0.0485647	0.0482328	0.0462086	0.0480463	0.048223		21.5	0.0420274	0.0389162	0.0354977	0.0367551	0.030034	0.0258256	0.0247557	0.0218822	0.0253053	0.0284461	0.0261574	0.0276119	0.0306819		21.5	0.0348211	0.0324187	0.0352145	0.0357422
22	0.0386368	0.0419544	0.0410329	0.0445917	0.042709	0.0435068	0.0475271	0.038685	0.038176	0.0364402	0.0321805	0.030931	0.0361994		22	0.0446565	0.0403731	0.0433986	0.0478696	0.044866	0.0499883	0.0494514	0.0462255	0.0487837	0.0480306	0.0461045	0.0479819	0.04804		22	0.0420459	0.0395127	0.0359899	0.0367201	0.0300008	0.0258584	0.0244532	0.0222255	0.0258033	0.0288189	0.026338	0.0276349	0.030374		22	0.0348185	0.0325191	0.0353686	0.0352318
22.5	0.038403	0.0421548	0.0404698	0.04387	0.0425339	0.0434382	0.0473954	0.0391051	0.0382808	0.0361923	0.032151	0.0308126	0.0361544		22.5	0.0446177	0.0400944	0.04345	0.0472881	0.0448401	0.0494487	0.0493489	0.0459577	0.0490317	0.0478159	0.0460544	0.0479854	0.0478335		22.5	0.0420686	0.0400925	0.0365697	0.0366014	0.0298317	0.0259006	0.0242419	0.0226512	0.0263575	0.0291986	0.0265133	0.0277489	0.0300864		22.5	0.034792	0.0326166	0.035557	0.0347201
23	0.0382291	0.042408	0.0400724	0.0432089	0.042342	0.0433777	0.0471816	0.0394489	0.0383495	0.0358681	0.0321506	0.0307453	0.0360284		23	0.0446375	0.0398849	0.0435767	0.0467535	0.0448123	0.0489182	0.0491815	0.0457361	0.0492794	0.0475954	0.0460659	0.048067	0.0476082		23	0.0420947	0.0406472	0.037232	0.036405	0.0295396	0.0259592	0.0241299	0.0231468	0.0269555	0.0295738	0.0266747	0.0279647	0.0298181		23	0.0347245	0.032713	0.0357907	0.03423
23.5	0.0381247	0.0426995	0.0398793	0.0426283	0.0421383	0.0433392	0.0469019	0.0396936	0.0383661	0.0354714	0.0321815	0.0307607	0.0358077		23.5	0.0447097	0.0397486	0.043788	0.0462988	0.044776	0.0484256	0.0489586	0.0455568	0.0494983	0.0473747	0.0461395	0.0482248	0.0473698		23.5	0.0421211	0.0411687	0.0379666	0.0361368	0.0291432	0.0260401	0.0241212	0.0236939	0.0275755	0.0299284	0.0268169	0.0282875	0.0295675		23.5	0.0346025	0.0328073	0.0360725	0.0337845
24	0.038096	0.0430137	0.0399153	0.042145	0.0419362	0.0433356	0.0465758	0.0398219	0.0383218	0.0350134	0.0322465	0.0308869	0.0354827		24	0.0448228	0.0396909	0.0440865	0.0459496	0.0447278	0.0480006	0.0486956	0.0454204	0.049659	0.0471569	0.0462716	0.0484473	0.0471231		24	0.0421457	0.0416479	0.0387539	0.0358031	0.0286633	0.0261505	0.0242149	0.0242714	0.0281887	0.0302398	0.026939	0.0287142	0.029332		24	0.0344193	0.0328953	0.0363958	0.033405
24.5	0.0381453	0.0433365	0.0401927	0.0417709	0.0417525	0.0433757	0.0462254	0.0398233	0.0382172	0.0345122	0.0323472	0.0311456	0.0350524		24.5	0.0449631	0.0397129	0.0444704	0.0457224	0.0446692	0.0476705	0.0484122	0.045329	0.0497383	0.0469416	0.0464499	0.048713	0.0468705		24.5	0.042167	0.0420759	0.039567	0.0354104	0.028121	0.0262943	0.0244068	0.0248565	0.0287626	0.0304828	0.027043	0.0292323	0.0291089		24.5	0.0341798	0.0329725	0.0367444	0.033108
25	0.038269	0.0436526	0.0407087	0.0415106	0.0416057	0.0434601	0.0458686	0.0396948	0.03806	0.0339896	0.0324872	0.0315486	0.0345255		25	0.0451164	0.0398164	0.0449306	0.0456215	0.0446058	0.0474566	0.0481307	0.0452886	0.0497232	0.046729	0.046661	0.0489979	0.0466155		25	0.0421854	0.0424446	0.0403715	0.0349638	0.0275399	0.0264719	0.0246871	0.0254258	0.0292627	0.0306329	0.0271326	0.0298226	0.0288975		25	0.0338967	0.0330344	0.0370959	0.0329034
25.5	0.0384602	0.0439512	0.0414446	0.0413638	0.0415148	0.0435827	0.0455182	0.0394396	0.0378675	0.0334715	0.032668	0.0320946	0.0339168		25.5	0.0452731	0.0400022	0.0454528	0.0456415	0.0445499	0.0473726	0.0478717	0.0453072	0.0496101	0.0465239	0.0468881	0.0492748	0.0463619		25.5	0.0422056	0.0427471	0.04113	0.03447	0.0269423	0.0266796	0.0250416	0.0259563	0.0296599	0.0306693	0.0272135	0.0304587	0.0286979		25.5	0.0335899	0.0330809	0.037425	0.0327973
26	0.0387067	0.0442268	0.0423691	0.0413241	0.0414915	0.0437299	0.0451779	0.0390638	0.0376664	0.0329853	0.0328935	0.0327658	0.0332469		26	0.0454263	0.0402704	0.0460199	0.045764	0.0445166	0.047422	0.0476549	0.0453924	0.049408	0.0463328	0.047118	0.0495195	0.0461168		26	0.0422321	0.0429787	0.041802	0.0339329	0.026349	0.0269092	0.0254512	0.0264266	0.0299318	0.0305775	0.0272905	0.0311085	0.0285097		26	0.0332835	0.033118	0.0377077	0.0327855
26.5	0.0389933	0.0444771	0.04344	0.0413816	0.0415386	0.0438855	0.0448447	0.0385766	0.0374853	0.0325586	0.0331625	0.0335316	0.0325414		26.5	0.0455739	0.0406203	0.0466136	0.045966	0.0445273	0.0475983	0.0474944	0.0455515	0.0491334	0.0461682	0.0473406	0.049716	0.0458877		26.5	0.0422726	0.0431369	0.042351	0.0333577	0.0257804	0.0271505	0.0258943	0.0268196	0.0300648	0.0303537	0.027369	0.0317361	0.028333		26.5	0.0330038	0.033154	0.0379255	0.0328591
27	0.0393034	0.0447003	0.0446078	0.0415232	0.0416495	0.0440275	0.044509	0.037991	0.0373499	0.0322154	0.0334727	0.0343512	0.0318299		27	0.0457154	0.0410466	0.0472192	0.046218	0.0446027	0.0478869	0.0474014	0.0457871	0.0488113	0.0460465	0.0475491	0.0498573	0.0456849		27	0.0423344	0.0432203	0.0427433	0.0327481	0.0252538	0.0273895	0.0263473	0.0271229	0.0300567	0.0300041	0.0274518	0.0323059	0.0281663		27	0.0327727	0.0332019	0.0380675	0.0330024
27.5	0.0396204	0.0448987	0.0458194	0.0417341	0.0418081	0.0441366	0.0441534	0.0373275	0.0372809	0.0319747	0.0338135	0.0351813	0.0311434		27.5	0.0458515	0.0415396	0.0478246	0.0464879	0.044762	0.0482659	0.0473771	0.0460964	0.0484706	0.0459839	0.0477419	0.0499462	0.0455231		27.5	0.0424238	0.0432321	0.0429541	0.0321106	0.0247857	0.0276116	0.0267847	0.0273303	0.0299161	0.0295448	0.0275401	0.0327839	0.0280065		27.5	0.0326069	0.0332723	0.0381317	0.0331946
28	0.0399285	0.0450734	0.0470216	0.0420015	0.0419922	0.0441995	0.0437633	0.0366073	0.0372914	0.031852	0.0341713	0.0359779	0.0305116		28	0.0459802	0.0420838	0.0484208	0.0467466	0.0450179	0.0487133	0.047415	0.0464692	0.0481404	0.0459949	0.0479197	0.0499922	0.0454162		28	0.0425439	0.0431761	0.0429712	0.0314526	0.0243894	0.0278013	0.0271814	0.0274414	0.0296603	0.0289981	0.0276328	0.0331431	0.0278477		28	0.0325157	0.0333739	0.0381238	0.0334119
28.5	0.0402148	0.0452261	0.0481663	0.0423113	0.0421747	0.0442085	0.0433262	0.0358587	0.0373849	0.0318537	0.0345237	0.0367021	0.0299597		28.5	0.0460958	0.0426584	0.0490018	0.0469686	0.0453737	0.0492066	0.0475053	0.0468884	0.0478469	0.0460874	0.048086	0.0500113	0.0453775		28.5	0.0426933	0.0430565	0.042794	0.0307855	0.0240753	0.0279461	0.0275146	0.0274624	0.0293122	0.0283907	0.027727	0.0333628	0.0276793		28.5	0.0325014	0.0335097	0.0380533	0.0336284
29	0.0404699	0.045358	0.0492136	0.0426527	0.042333	0.0441675	0.0428371	0.0351171	0.0375534	0.0319781	0.0348457	0.037323	0.0295094		29	0.0461878	0.0432363	0.0495655	0.0471338	0.045822	0.0497267	0.0476297	0.047332	0.0476134	0.0462598	0.0482427	0.0500218	0.0454155		29	0.0428676	0.0428779	0.0424355	0.0301254	0.0238512	0.0280362	0.0277653	0.0274048	0.0288981	0.0277489	0.0278169	0.033433	0.02749		29	0.0325593	0.0336758	0.0379316	0.0338188
29.5	0.0406866	0.0454669	0.0501317	0.0430132	0.0424481	0.0440854	0.0422993	0.0344211	0.037781	0.0322142	0.0351115	0.0378209	0.0291752		29.5	0.0462402	0.0437893	0.0501045	0.0472295	0.0463442	0.0502588	0.0477684	0.0477771	0.0474567	0.0464988	0.0483898	0.050042	0.0455338		29.5	0.0430574	0.0426442	0.0419213	0.0294933	0.0237247	0.0280643	0.0279182	0.0272849	0.028444	0.0270958	0.0278952	0.0333537	0.0272663		29.5	0.0326791	0.0338597	0.0377686	0.0339598
30	0.04086	0.0455508	0.0508984	0.0433807	0.0425102	0.0439781	0.0417274	0.0338122	0.0380487	0.0325441	0.035298	0.0381878	0.0289634		30	0.0462374	0.0442857	0.0506107	0.0472501	0.0469129	0.0507936	0.0479011	0.0481987	0.0473885	0.0467853	0.0485237	0.0500853	0.0457287		30	0.043251	0.0423594	0.0412873	0.0289129	0.0237001	0.0280281	0.0279665	0.0271192	0.0279738	0.0264472	0.0279544	0.0331362	0.0269965		30	0.0328487	0.0340458	0.0375717	0.0340338
30.5	0.0409871	0.045607	0.051499	0.0437424	0.0425184	0.043863	0.0411468	0.0333294	0.0383337	0.0329435	0.0353917	0.0384221	0.0288711		30.5	0.0461653	0.0446984	0.0510712	0.0471952	0.0474908	0.0513254	0.048009	0.0485746	0.0474127	0.0470914	0.0486391	0.0501602	0.0459866		30.5	0.0434337	0.0420264	0.0405777	0.0284108	0.0237812	0.0279316	0.0279116	0.0269246	0.027507	0.0258117	0.027988	0.0327972	0.0266703		30.5	0.0330515	0.0342172	0.0373465	0.0340315
31	0.0410674	0.0456289	0.0519262	0.0440853	0.0424779	0.0437537	0.0405888	0.0330056	0.0386156	0.0333823	0.0353852	0.0385292	0.0288869		31	0.0460166	0.0450054	0.0514705	0.0470707	0.0480407	0.0518479	0.0480773	0.0488899	0.047528	0.0473882	0.0487268	0.0502684	0.0462865		31	0.0435912	0.0416479	0.0398371	0.028011	0.0239698	0.0277845	0.0277639	0.0267163	0.0270583	0.0251913	0.0279919	0.0323591	0.0262825		31	0.0332734	0.0343565	0.0370961	0.0339507
31.5	0.041101	0.0456093	0.0521792	0.0443957	0.0424006	0.043659	0.0400888	0.0328667	0.0388766	0.0338281	0.0352822	0.0385162	0.0289922		31.5	0.0457948	0.0451939	0.0517922	0.0468843	0.0485261	0.0523564	0.0480958	0.0491372	0.0477286	0.0476498	0.0487774	0.0504053	0.0466014		31.5	0.043711	0.041229	0.0391102	0.0277338	0.0242645	0.0276012	0.0275406	0.0265065	0.0266382	0.0245838	0.0279664	0.0318478	0.0258351		31.5	0.0335018	0.0344528	0.0368252	0.0337983
32	0.0410889	0.0455398	0.0522613	0.0446605	0.0422998	0.0435811	0.0396806	0.0329259	0.0391051	0.0342493	0.0350972	0.0383932	0.0291637		32	0.0455123	0.0452607	0.0520214	0.0466486	0.0489161	0.0528426	0.0480577	0.0493137	0.0480039	0.0478573	0.0487815	0.0505594	0.0469025		32	0.0437828	0.0407732	0.0384343	0.027592	0.0246601	0.0274004	0.0272655	0.0263042	0.0262531	0.0239859	0.0279176	0.0312869	0.0253375		32	0.0337253	0.0344986	0.0365431	0.0335889
32.5	0.0410346	0.0454115	0.0521779	0.0448702	0.0421887	0.0435157	0.039392	0.0331838	0.0392951	0.0346173	0.0348513	0.0381686	0.0293737		32.5	0.0451923	0.0452136	0.0521476	0.0463769	0.0491902	0.0532936	0.0479591	0.0494253	0.0483416	0.0479999	0.0487288	0.0507157	0.0471628		32.5	0.0438016	0.0402883	0.0378363	0.0275886	0.0251448	0.0272024	0.0269631	0.0261159	0.0259065	0.0233947	0.0278587	0.0306997	0.0248069		32.5	0.0339386	0.0344961	0.0362626	0.0333426
33	0.040945	0.0452172	0.0519421	0.0450198	0.0420793	0.0434525	0.0392406	0.0336296	0.0394444	0.0349078	0.0345686	0.0378492	0.0295948		33	0.0448661	0.0450714	0.0521684	0.0460844	0.0493379	0.0536896	0.047799	0.0494798	0.0487264	0.0480746	0.0486131	0.050854	0.0473589		33	0.043767	0.0397835	0.0373316	0.0277156	0.0257008	0.0270246	0.0266562	0.0259476	0.0255993	0.0228143	0.0278067	0.0301052	0.0242688		33	0.0341372	0.0344521	0.0359998	0.0330839
33.5	0.0408264	0.0449519	0.0515716	0.0451115	0.0419821	0.0433786	0.039232	0.0342426	0.0395549	0.0351065	0.0342722	0.0374422	0.0298024		33.5	0.0445666	0.0448601	0.0520907	0.0457866	0.0493599	0.0540088	0.0475778	0.0494886	0.0491413	0.0480848	0.0484304	0.0509568	0.0474773		33.5	0.0436849	0.0392694	0.0369226	0.0279558	0.0263043	0.0268798	0.0263606	0.0258053	0.0253309	0.0222534	0.0277834	0.0295189	0.023753		33.5	0.0343196	0.0343791	0.0357743	0.0328335
34	0.0406855	0.0446167	0.0510888	0.0451501	0.0419075	0.043283	0.0393571	0.0349974	0.0396317	0.0352026	0.0339852	0.0369567	0.0299787		34	0.0443252	0.0446113	0.0519271	0.0455014	0.0492671	0.0542257	0.0472984	0.0494591	0.0495687	0.0480378	0.0481802	0.0510054	0.0475145		34	0.0435659	0.0387597	0.0366005	0.0282848	0.0269285	0.0267737	0.0260845	0.0256945	0.0251019	0.0217281	0.0278118	0.0289559	0.023291		34	0.0344842	0.0342933	0.0356065	0.0326112
34.5	0.0405302	0.0442168	0.0505195	0.0451484	0.0418666	0.0431568	0.0395961	0.0358598	0.0396813	0.0351998	0.033727	0.0364043	0.0301115		34.5	0.0441652	0.0443591	0.0516986	0.0452443	0.049079	0.0543155	0.0469678	0.0493946	0.0499882	0.047942	0.0478645	0.0509849	0.0474782		34.5	0.0434246	0.0382693	0.0363481	0.0286739	0.0275426	0.0267044	0.0258279	0.0256231	0.0249111	0.0212587	0.0279143	0.0284277	0.0229141		34.5	0.0346297	0.0342107	0.0355126	0.0324291
35	0.0403664	0.0437646	0.0498933	0.0451212	0.0418717	0.0429973	0.0399195	0.036795	0.039709	0.0351035	0.0335088	0.035798	0.0301962		35	0.0440989	0.0441383	0.0514272	0.0450292	0.0488199	0.054257	0.0465976	0.0492924	0.0503797	0.0478045	0.0474905	0.0508836	0.0473835		35	0.0432763	0.0378144	0.0361436	0.0290942	0.0281178	0.026663	0.0255835	0.0255998	0.0247575	0.0208676	0.0281084	0.0279457	0.022648		35	0.0347522	0.0341464	0.035504	0.0322937
35.5	0.0401946	0.0432782	0.0492373	0.0450854	0.0419374	0.0428067	0.0402963	0.0377703	0.039721	0.0349281	0.0333404	0.0351545	0.0302371		35.5	0.0441255	0.0439795	0.0511363	0.0448685	0.0485168	0.0540378	0.0462035	0.0491502	0.0507237	0.0476293	0.0470674	0.0506976	0.0472504		35.5	0.0431355	0.0374115	0.0359643	0.029518	0.0286302	0.0266364	0.0253388	0.0256336	0.0246395	0.0205781	0.0284051	0.0275196	0.0225109		35.5	0.0348472	0.0341115	0.0355813	0.0322041
36	0.0400126	0.042781	0.0485765	0.0450543	0.0420804	0.0425931	0.0406921	0.0387515	0.0397195	0.034692	0.0332258	0.0344929	0.0302442		36	0.0442301	0.0439071	0.0508456	0.0447699	0.0481976	0.0536533	0.0458049	0.0489625	0.0510016	0.0474199	0.0466087	0.050428	0.0471024		36	0.0430141	0.0370767	0.0357905	0.0299251	0.0290638	0.0266092	0.0250825	0.0257316	0.0245559	0.0204102	0.0288048	0.0271569	0.0225104		36	0.0349081	0.0341151	0.0357384	0.0321558
36.5	0.039815	0.0422985	0.047928	0.0450373	0.0423127	0.0423668	0.041078	0.0397119	0.0397057	0.0344157	0.0331682	0.0338318	0.0302328		36.5	0.0443884	0.0439392	0.0505706	0.0447378	0.0478865	0.0531128	0.0454226	0.0487264	0.0511956	0.047177	0.046129	0.0500806	0.0469593		36.5	0.042918	0.036825	0.0356095	0.0303027	0.0294116	0.0265671	0.0248057	0.0258982	0.0245052	0.0203782	0.0292983	0.0268633	0.0226426		36.5	0.0349327	0.0341612	0.0359602	0.0321396
37	0.0395959	0.0418577	0.0473014	0.045039	0.0426415	0.0421408	0.0414296	0.0406245	0.0396771	0.0341196	0.0331643	0.033188	0.030216		37	0.0445674	0.0440864	0.0503216	0.0447717	0.0476052	0.0524345	0.0450756	0.0484445	0.0512942	0.0469039	0.0456458	0.049665	0.0468356		37	0.0428472	0.0366677	0.0354179	0.0306467	0.029675	0.0264998	0.0245059	0.0261351	0.0244853	0.0204913	0.029866	0.026639	0.0228927		37	0.0349196	0.0342508	0.0362245	0.0321456
37.5	0.0393498	0.041484	0.0466992	0.0450582	0.0430666	0.0419257	0.0417319	0.0414701	0.0396296	0.033824	0.0332098	0.0325748	0.030208		37.5	0.044734	0.0443496	0.0501062	0.0448686	0.0473718	0.051647	0.0447794	0.0481283	0.0512897	0.0466067	0.0451806	0.0491973	0.0467369		37.5	0.0427954	0.0366126	0.0352218	0.0309603	0.0298659	0.0264012	0.024187	0.0264394	0.0244939	0.0207522	0.0304792	0.0264798	0.0232364		37.5	0.0348744	0.0343837	0.036507	0.0321644
38	0.0390759	0.0412008	0.0461177	0.0450863	0.0435783	0.0417294	0.0419755	0.0422344	0.0395572	0.033546	0.0333002	0.0320021	0.0302191		38	0.0448573	0.0447224	0.0499276	0.0450218	0.0471986	0.0507861	0.0445415	0.0477966	0.0511817	0.0462938	0.0447543	0.0486945	0.0466601		38	0.0427527	0.0366617	0.0350349	0.0312511	0.0300038	0.0262684	0.0238591	0.0268042	0.0245294	0.0211581	0.0311051	0.0263768	0.0236421		38	0.0348087	0.0345606	0.0367818	0.0321883
38.5	0.0387795	0.0410253	0.0455504	0.0451094	0.0441576	0.0415566	0.0421541	0.0429071	0.0394549	0.0332991	0.0334284	0.031478	0.0302572		38.5	0.0449157	0.0451882	0.0497851	0.0452235	0.0470931	0.0498929	0.044364	0.0474735	0.0509773	0.0459776	0.0443903	0.0481755	0.0465974		38.5	0.0427092	0.0368133	0.03488	0.0315328	0.0301135	0.0261011	0.0235388	0.0272196	0.0245906	0.0217008	0.031708	0.0263159	0.024075		38.5	0.0347375	0.0347852	0.0370276	0.0322122
39	0.0384773	0.0409713	0.0449913	0.0451114	0.0447767	0.0414072	0.0422658	0.0434808	0.0393191	0.0330943	0.0335879	0.0310078	0.0303236		39	0.044898	0.045728	0.0496793	0.0454645	0.0470608	0.049008	0.0442418	0.0471853	0.0506897	0.0456751	0.0441107	0.047661	0.0465352		39	0.0426553	0.0370605	0.0347816	0.0318187	0.0302219	0.0259015	0.0232465	0.0276699	0.0246764	0.0223658	0.0322575	0.026281	0.0245015		39	0.034681	0.0350632	0.0372283	0.0322331
39.5	0.0381931	0.0410475	0.0444401	0.0450752	0.0454045	0.0412765	0.0423099	0.0439497	0.0391486	0.0329387	0.0337744	0.0305968	0.0304167		39.5	0.0448083	0.046318	0.0496088	0.0457371	0.0471017	0.0481711	0.0441691	0.0469575	0.0503374	0.0454041	0.0439383	0.0471723	0.0464598		39.5	0.0425853	0.0373935	0.0347646	0.0321189	0.0303548	0.0256732	0.0230035	0.02814	0.0247871	0.0231341	0.0327291	0.0262546	0.0248916		39.5	0.0346584	0.0354022	0.0373733	0.0322535
40	0.037957	0.0412574	0.043905	0.0449869	0.0460089	0.0411596	0.0422866	0.0443088	0.0389448	0.0328345	0.0339863	0.0302505	0.0305343		40	0.0446621	0.0469352	0.0495729	0.0460315	0.047216	0.0474158	0.0441373	0.04681	0.0499424	0.0451821	0.0438915	0.0467309	0.0463589		40	0.0425009	0.0378019	0.0348491	0.0324395	0.0305337	0.0254178	0.0228297	0.0286106	0.0249214	0.0239804	0.0331082	0.0262231	0.0252229		40	0.0346861	0.0358121	0.0374611	0.0322773
40.5	0.0378019	0.0415989	0.0434034	0.044837	0.0465582	0.0410513	0.0421957	0.044558	0.0387114	0.0327805	0.0342252	0.029978	0.0306716		40.5	0.0444844	0.0475563	0.0495673	0.0463406	0.0474018	0.0467702	0.0441418	0.0467537	0.0495296	0.0450237	0.0439841	0.0463566	0.0462266		40.5	0.0424087	0.0382758	0.0350469	0.0327829	0.0307711	0.0251394	0.0227434	0.0290636	0.0250774	0.0248736	0.0333921	0.0261774	0.0254838		40.5	0.0347729	0.0362993	0.0374972	0.0323134
41	0.0377587	0.0420649	0.0429595	0.0446211	0.0470286	0.0409457	0.0420398	0.0446965	0.0384551	0.0327727	0.0344946	0.0297878	0.0308219		41	0.0443071	0.0481624	0.0495897	0.0466575	0.0476546	0.0462556	0.0441829	0.0467891	0.0491212	0.0449398	0.0442241	0.0460664	0.0460641		41	0.0423209	0.0388071	0.0353601	0.0331456	0.0310685	0.0248428	0.022759	0.0294809	0.0252489	0.0257782	0.0335863	0.0261155	0.0256725		41	0.0349199	0.0368628	0.0374907	0.0323712
41.5	0.0378514	0.0426445	0.0426013	0.0443443	0.0474026	0.0408402	0.0418268	0.0447264	0.0381828	0.0328067	0.0347975	0.0296862	0.0309778		41.5	0.0441617	0.0487368	0.0496333	0.0469742	0.0479713	0.0458829	0.0442653	0.0469081	0.0487363	0.044936	0.0446113	0.0458732	0.0458785		41.5	0.0422515	0.0393898	0.0357786	0.0335202	0.0314162	0.0245343	0.0228857	0.0298483	0.0254265	0.0266551	0.033703	0.0260425	0.0257977		41.5	0.0351204	0.0374912	0.0374529	0.0324631
42	0.0380901	0.0433217	0.0423574	0.0440177	0.0476707	0.0407365	0.0415694	0.044656	0.0379005	0.032874	0.0351339	0.0296757	0.0311296		42	0.0440751	0.0492692	0.0496881	0.0472853	0.0483485	0.0456562	0.0443974	0.0470982	0.0483891	0.0450106	0.0451379	0.0457864	0.045682		42	0.0422147	0.0400183	0.0362816	0.0338962	0.0317936	0.0242222	0.0231285	0.0301568	0.0255955	0.0274653	0.0337566	0.0259681	0.0258747		42	0.0353582	0.0381624	0.0373965	0.0325991
42.5	0.0384722	0.0440762	0.0422497	0.0436572	0.0478347	0.0406367	0.0412868	0.0444994	0.0376133	0.0329659	0.0355003	0.0297552	0.03127		42.5	0.0440654	0.0497487	0.0497417	0.0475849	0.0487829	0.0455703	0.0445896	0.0473424	0.048088	0.0451576	0.0457853	0.0458078	0.045494		42.5	0.0422228	0.0406866	0.0368383	0.0342639	0.0321712	0.0239159	0.0234863	0.0304015	0.0257386	0.0281711	0.0337575	0.0259074	0.0259233		42.5	0.0356086	0.0388421	0.0373306	0.032785
43	0.0389797	0.0448815	0.0422875	0.0432816	0.0479024	0.0405455	0.0410039	0.0442761	0.0373253	0.0330741	0.0358854	0.029915	0.0313897		43	0.0441415	0.0501663	0.0497758	0.0478668	0.0492717	0.0456142	0.0448511	0.0476251	0.0478328	0.0453663	0.0465255	0.0459313	0.0453353		43	0.0422807	0.0413858	0.0374147	0.0346116	0.0325144	0.023625	0.0239533	0.0305849	0.0258366	0.028741	0.0337117	0.0258754	0.0259619		43	0.0358431	0.0394874	0.0372596	0.0330212
43.5	0.0395827	0.0457112	0.0424665	0.0429108	0.0478893	0.0404682	0.0407488	0.0440063	0.0370432	0.0331922	0.0362719	0.0301405	0.0314784		43.5	0.0442982	0.0505141	0.0497697	0.0481236	0.0498104	0.0457696	0.0451879	0.0479345	0.0476204	0.0456219	0.0473237	0.0461443	0.0452279		43.5	0.0423873	0.0421008	0.0379738	0.0349287	0.0327889	0.0233592	0.0245194	0.0307149	0.02587	0.0291514	0.0336173	0.025884	0.0260077		43.5	0.0360298	0.0400515	0.0371811	0.0332995
44	0.0402424	0.0465345	0.0427669	0.0425633	0.0478156	0.04041	0.0405499	0.0437144	0.0367733	0.0333125	0.0366385	0.0304121	0.031529		44	0.0445229	0.0507854	0.0497035	0.048348	0.0503922	0.046013	0.0456002	0.0482662	0.047444	0.0459101	0.0481413	0.0464278	0.0451902		44	0.0425338	0.0428105	0.0384807	0.0352035	0.0329663	0.0231244	0.0251694	0.0308031	0.0258233	0.0293919	0.0334658	0.0259379	0.0260702		44	0.0361379	0.0404901	0.0370865	0.0336033
44.5	0.0409158	0.0473215	0.0431543	0.0422538	0.0477045	0.0403759	0.0404315	0.0434236	0.0365231	0.0334285	0.0369588	0.0307089	0.0315388		44.5	0.0447926	0.0509711	0.0495576	0.0485299	0.051006	0.0463185	0.0460813	0.0486217	0.0472939	0.0462168	0.0489358	0.0467598	0.045238		44.5	0.0427061	0.0434888	0.0389049	0.0354248	0.0330265	0.0229245	0.0258835	0.0308621	0.0256889	0.029461	0.0332436	0.0260368	0.026155		44.5	0.03614	0.0407675	0.0369635	0.0339084
45	0.0415621	0.0480419	0.0435859	0.0419922	0.0475779	0.0403675	0.0404113	0.0431518	0.0363034	0.0335369	0.0372106	0.0310146	0.0315093		45	0.0450838	0.0510643	0.0493191	0.0486601	0.0516338	0.0466588	0.0466161	0.0490065	0.0471625	0.04653	0.0496673	0.0471142	0.0453795		45	0.0428862	0.0441065	0.0392258	0.0355821	0.0329605	0.0227598	0.0266389	0.0309032	0.0254678	0.0293708	0.0329377	0.0261709	0.0262604		45	0.0360147	0.0408605	0.0367969	0.0341855
45.5	0.0421471	0.0486686	0.0440163	0.0417879	0.0474558	0.0403913	0.040499	0.0429134	0.036128	0.0336344	0.0373762	0.0313147	0.0314454		45.5	0.0453714	0.0510603	0.048982	0.0487288	0.0522536	0.047006	0.0471865	0.0494277	0.0470435	0.0468423	0.0503053	0.0474683	0.0456155		45.5	0.043056	0.0446326	0.0394308	0.0356648	0.0327698	0.0226291	0.0274099	0.0309329	0.0251709	0.0291411	0.0325387	0.0263257	0.0263798		45.5	0.0357501	0.0407657	0.0365711	0.0344035
46	0.0426448	0.0491811	0.044404	0.0416477	0.0473551	0.0404501	0.0406959	0.0427137	0.0360079	0.0337183	0.0374451	0.0316006	0.0313584		46	0.0456318	0.0509562	0.0485505	0.04873	0.0528363	0.0473368	0.0477674	0.0498919	0.0469343	0.047148	0.0508281	0.0477993	0.0459349		46	0.0432005	0.0450378	0.0395135	0.035663	0.0324669	0.0225298	0.0281692	0.030953	0.0248179	0.0288008	0.0320437	0.0264817	0.0265044		46	0.0353465	0.040497	0.036274	0.0345358
46.5	0.0430379	0.0495627	0.0447182	0.041576	0.0472852	0.0405472	0.0409971	0.0425547	0.0359538	0.0337866	0.0374161	0.0318678	0.0312659		46.5	0.0458473	0.0507493	0.0480404	0.0486583	0.0533505	0.0476327	0.0483339	0.0503988	0.0468319	0.0474431	0.0512301	0.0480915	0.0463186		46.5	0.0433089	0.0453	0.0394761	0.0355696	0.0320718	0.0224582	0.028887	0.0309588	0.0244358	0.0283805	0.0314601	0.0266195	0.026625		46.5	0.0348166	0.0400819	0.0358972	0.0345591
47	0.0433186	0.0498007	0.0449399	0.0415811	0.0472533	0.0406873	0.0413879	0.0424312	0.0359716	0.0338398	0.0372983	0.0321176	0.0311889		47	0.0460073	0.050441	0.0474753	0.0485141	0.0537646	0.0478821	0.0488598	0.0509402	0.0467365	0.0477272	0.0515178	0.0483325	0.0467358		47	0.0433771	0.0454033	0.0393259	0.035381	0.03161	0.022412	0.0295352	0.0309406	0.0240559	0.0279104	0.0308052	0.0267239	0.0267337		47	0.0341874	0.0395594	0.0354408	0.0344616
47.5	0.0434873	0.0498903	0.045065	0.0416668	0.047262	0.0408741	0.0418533	0.0423331	0.0360642	0.0338766	0.0371081	0.0323501	0.0311472		47.5	0.0461061	0.0500344	0.0468867	0.0483015	0.0540509	0.0480825	0.0493215	0.0514983	0.0466476	0.0480002	0.0517115	0.0485149	0.0471525		47.5	0.0434072	0.0453407	0.0390739	0.0350985	0.0311066	0.0223891	0.0300884	0.0308871	0.0237084	0.0274176	0.0301048	0.0267843	0.0268228		47.5	0.0334948	0.0389744	0.0349099	0.0342421
48	0.0435507	0.0498331	0.0451016	0.0418388	0.0473089	0.0411103	0.0423721	0.0422481	0.036228	0.0338991	0.0368658	0.0325635	0.0311612		48	0.0461436	0.0495349	0.0463094	0.0480309	0.0541918	0.0482378	0.0496996	0.0520483	0.046563	0.0482597	0.0518384	0.0486339	0.047529		48	0.0434067	0.0451141	0.0387328	0.0347292	0.0305883	0.0223913	0.0305242	0.0307861	0.0234186	0.0269241	0.0293894	0.026798	0.0268899		48	0.032787	0.0383673	0.0343162	0.0339094
48.5	0.0435168	0.0496346	0.0450664	0.0420957	0.0473898	0.0413955	0.0429232	0.0421628	0.0364547	0.0339077	0.0365937	0.032752	0.0312489		48.5	0.0461247	0.0489505	0.0457781	0.0477158	0.0541805	0.0483614	0.0499808	0.0525596	0.0464804	0.0485035	0.0519275	0.0486883	0.0478286		48.5	0.0433867	0.0447343	0.0383176	0.0342856	0.0300812	0.0224199	0.0308262	0.030628	0.0232028	0.0264439	0.0286911	0.0267698	0.026933		48.5	0.0321122	0.0377723	0.0336765	0.033483
49	0.0433976	0.049304	0.0449816	0.0424295	0.0474981	0.0417244	0.04348	0.0420636	0.0367319	0.0339006	0.0363095	0.0329068	0.0314214		49	0.0460579	0.0482926	0.0453225	0.0473714	0.0540238	0.0484693	0.0501571	0.053	0.0463998	0.0487269	0.0520031	0.0486755	0.0480213		49	0.0433591	0.0442191	0.0378449	0.0337857	0.029607	0.0224778	0.0309837	0.0304071	0.0230705	0.0259854	0.0280408	0.0267134	0.0269536		49	0.0315185	0.0372127	0.0330088	0.0329896
49.5	0.0432063	0.0488553	0.0448674	0.0428233	0.0476234	0.0420894	0.0440165	0.0419378	0.0370467	0.033879	0.0360291	0.0330158	0.0316814		49.5	0.0459514	0.047575	0.0449651	0.0470164	0.0537411	0.0485819	0.0502263	0.0533394	0.0463211	0.0489234	0.0520767	0.0485914	0.0480921		49.5	0.0433341	0.0435929	0.0373318	0.0332523	0.0291854	0.0225668	0.0309954	0.0301226	0.0230177	0.0255517	0.0274638	0.0266454	0.0269548		49.5	0.0310463	0.0366994	0.0323343	0.032461
50	0.0429582	0.0483054	0.0447401	0.0432503	0.0477516	0.0424763	0.0445035	0.0417737	0.0373854	0.0338432	0.0357586	0.0330636	0.0320192		50	0.0458142	0.0468196	0.0447188	0.0466675	0.0533611	0.0487161	0.0501938	0.0535543	0.0462465	0.0490866	0.0521506	0.048433	0.0480365		50	0.0433183	0.0428823	0.0367987	0.0327096	0.0288328	0.0226883	0.0308653	0.029778	0.0230331	0.0251412	0.0269785	0.0265832	0.0269414		50	0.0307249	0.0362332	0.031673	0.0319315
50.5	0.042668	0.0476749	0.0446119	0.0436758	0.0478643	0.0428696	0.0449124	0.0415643	0.0377344	0.0337926	0.0354989	0.0330363	0.0324175		50.5	0.0456531	0.0460494	0.04459	0.0463408	0.0529173	0.0488844	0.0500696	0.0536324	0.0461802	0.0492091	0.0522102	0.0481956	0.0478649		50.5	0.0433143	0.042115	0.0362668	0.0321841	0.0285636	0.0228427	0.0306051	0.0293796	0.0230983	0.0247513	0.0265949	0.0265439	0.0269196		50.5	0.0305689	0.0358085	0.0310468	0.0314359
51	0.0423516	0.0469826	0.0444868	0.0440601	0.0479397	0.0432502	0.0452166	0.0413086	0.038083	0.0337272	0.0352437	0.0329244	0.0328491		51	0.0454741	0.0452922	0.0445728	0.0460491	0.0524429	0.049092	0.0498676	0.0535711	0.046128	0.049285	0.0522311	0.0478762	0.0476014		51	0.0433217	0.0413191	0.0357577	0.0316999	0.0283871	0.0230294	0.0302308	0.028934	0.0231925	0.02438	0.0263157	0.0265383	0.026894		51	0.0305771	0.0354201	0.030477	0.0310064
51.5	0.042023	0.0462483	0.0443618	0.0443636	0.0479543	0.0435985	0.0453941	0.0410071	0.0384228	0.0336477	0.0349833	0.0327267	0.0332811		51.5	0.0452797	0.0445786	0.044657	0.0458027	0.0519674	0.049334	0.0496033	0.0533772	0.0460964	0.0493118	0.052183	0.0474752	0.0472798		51.5	0.0433366	0.0405189	0.0352927	0.0312758	0.0283072	0.0232463	0.0297616	0.028448	0.0232985	0.0240258	0.0261373	0.0265717	0.0268707		51.5	0.0307363	0.0350647	0.0299854	0.0306681
52	0.0416953	0.0454907	0.0442266	0.0445532	0.0478858	0.0438984	0.0454328	0.040667	0.0387438	0.0335573	0.0347087	0.0324477	0.0336777		52	0.0450709	0.0439388	0.0448259	0.0456086	0.0515103	0.0495953	0.0492928	0.053065	0.0460898	0.0492865	0.0520365	0.0469982	0.046936		52	0.0433515	0.039735	0.0348916	0.0309262	0.028325	0.0234914	0.0292191	0.0279283	0.0233993	0.0236901	0.02605	0.0266407	0.0268536		52	0.0310192	0.034746	0.0295943	0.0304426
52.5	0.0413778	0.0447244	0.0440689	0.044606	0.0477168	0.044135	0.0453295	0.0402999	0.0390359	0.0334581	0.034412	0.0321009	0.0340046		52.5	0.0448501	0.043398	0.0450628	0.0454703	0.0510833	0.0498503	0.0489519	0.0526554	0.0461098	0.0492098	0.0517711	0.0464586	0.0466054		52.5	0.043361	0.0389817	0.0345681	0.0306563	0.0284333	0.023763	0.0286234	0.0273796	0.0234854	0.0233773	0.0260416	0.0267355	0.0268454		52.5	0.0313926	0.0344749	0.0293248	0.0303397
53	0.041075	0.043963	0.0438724	0.0445121	0.04744	0.0442983	0.0450922	0.039921	0.0392879	0.0333543	0.034088	0.0317072	0.0342355		53	0.0446172	0.0429759	0.0453507	0.0453878	0.0506857	0.0500665	0.0485928	0.0521753	0.0461571	0.0490834	0.0513786	0.0458793	0.0463153		53	0.0433578	0.0382704	0.0343301	0.030464	0.0286223	0.0240587	0.0279924	0.0268071	0.0235524	0.0230918	0.0260961	0.026843	0.0268471		53	0.0318189	0.0342695	0.0291975	0.030361
53.5	0.0407861	0.0432171	0.0436221	0.044279	0.0470606	0.0443837	0.0447386	0.0395463	0.0394871	0.0332517	0.0337394	0.0312944	0.0343556		53.5	0.0443783	0.0426814	0.0456754	0.0453594	0.0503123	0.0502082	0.0482256	0.0516475	0.0462282	0.0489114	0.050866	0.0452885	0.0460846		53.5	0.0433364	0.0376078	0.0341788	0.0303412	0.0288747	0.0243755	0.0273419	0.0262164	0.0236032	0.0228415	0.0261965	0.0269469	0.0268574		53.5	0.0322604	0.0341503	0.0292274	0.0304975
54	0.0405053	0.0424966	0.0433062	0.043927	0.0465947	0.0443925	0.0442942	0.0391889	0.0396205	0.0331553	0.0333728	0.0308916	0.034358		54	0.0441381	0.0425125	0.0460255	0.0453814	0.0499524	0.0502421	0.0478555	0.0510976	0.0463199	0.0487001	0.0502576	0.0447208	0.0459221		54	0.043292	0.0369991	0.0341098	0.0302764	0.0291703	0.0247122	0.026684	0.0256147	0.0236421	0.0226329	0.0263271	0.0270329	0.0268735		54	0.0326855	0.0341343	0.0294239	0.0307315
54.5	0.0402247	0.0418149	0.0429192	0.0434879	0.0460704	0.0443307	0.0437878	0.038862	0.0396728	0.0330686	0.0329984	0.0305242	0.034249		54.5	0.0439082	0.0424552	0.0463911	0.0454519	0.0495956	0.0501404	0.0474856	0.0505476	0.0464279	0.0484576	0.0495895	0.0442123	0.0458247		54.5	0.0432205	0.0364497	0.034113	0.0302566	0.0294869	0.0250644	0.0260282	0.0250135	0.0236767	0.0224738	0.0264734	0.0270904	0.0268902		54.5	0.0330679	0.0342306	0.029788	0.0310407
55	0.0399354	0.0411875	0.0424645	0.0429999	0.045522	0.044207	0.0432504	0.0385714	0.0396335	0.0329977	0.032628	0.030214	0.0340454		55	0.0437005	0.0424858	0.0467676	0.0455667	0.0492353	0.0498893	0.0471169	0.0500205	0.0465497	0.0481936	0.0489061	0.0437983	0.0457825		55	0.0431186	0.0359652	0.034176	0.0302702	0.0298019	0.025427	0.0253807	0.0244275	0.0237142	0.0223697	0.0266239	0.0271155	0.0269016		55	0.0333881	0.034438	0.0303091	0.0313993
55.5	0.0396304	0.0406342	0.0419543	0.0425028	0.0449883	0.0440361	0.0427091	0.0383184	0.039496	0.0329452	0.0322742	0.0299756	0.0337686		55.5	0.0435293	0.0425738	0.047147	0.0457246	0.0488686	0.049491	0.0467487	0.0495332	0.0466826	0.0479178	0.048254	0.0435084	0.0457825		55.5	0.0429828	0.0355546	0.0342862	0.0303102	0.0300947	0.0257924	0.0247474	0.0238733	0.0237628	0.0223244	0.026774	0.0271097	0.0268999		55.5	0.033632	0.0347421	0.0309659	0.0317818
56	0.0393078	0.0401773	0.04141	0.0420341	0.0445043	0.0438327	0.042186	0.0380971	0.0392603	0.0329136	0.0319502	0.0298141	0.0334431		56	0.0434088	0.042686	0.0475227	0.0459253	0.0484989	0.0489629	0.0463821	0.0491001	0.0468244	0.047643	0.0476755	0.0433627	0.0458116		56	0.0428103	0.0352274	0.0344346	0.0303734	0.0303475	0.0261505	0.0241345	0.0233699	0.0238293	0.0223399	0.0269245	0.0270791	0.0268778		56	0.0337934	0.0351159	0.031726	0.032169
56.5	0.0389752	0.0398413	0.0408606	0.0416239	0.0440956	0.0436142	0.0416969	0.0378969	0.0389334	0.0329059	0.0316642	0.0297244	0.0330909		56.5	0.0433503	0.0427925	0.0478848	0.046167	0.0481327	0.0483416	0.0460205	0.0487336	0.0469702	0.0473833	0.0472043	0.0433694	0.0458588		56.5	0.0425989	0.034995	0.0346145	0.03046	0.0305461	0.0264891	0.0235499	0.0229348	0.0239192	0.0224162	0.0270834	0.0270335	0.0268296		56.5	0.033869	0.0355228	0.0325509	0.0325465
57	0.038645	0.0396465	0.0403413	0.0412921	0.0437746	0.0433971	0.0412518	0.037705	0.0385314	0.0329226	0.0314238	0.0296963	0.0327315		57	0.043361	0.0428695	0.0482235	0.0464478	0.0477782	0.0476742	0.0456705	0.0484419	0.0471135	0.0471507	0.0468627	0.0435281	0.0459171		57	0.0423475	0.0348677	0.0348237	0.0305711	0.0306805	0.0267951	0.023004	0.0225846	0.0240388	0.0225502	0.0272632	0.0269836	0.0267525		57	0.0338588	0.0359236	0.0333952	0.0329086
57.5	0.0383368	0.0396065	0.0398892	0.0410493	0.0435435	0.0431975	0.0408541	0.0375077	0.038079	0.0329641	0.0312326	0.0297168	0.0323797		57.5	0.0434426	0.0429017	0.0485264	0.0467618	0.047444	0.047014	0.0453451	0.0482279	0.0472456	0.0469576	0.0466581	0.0438253	0.0459847		57.5	0.0420585	0.0348545	0.0350623	0.0307083	0.0307449	0.0270535	0.0225106	0.0223314	0.0241935	0.0227378	0.0274788	0.0269378	0.0266486		57.5	0.0337637	0.0362792	0.0342161	0.0332565
58	0.0380732	0.0397266	0.0395385	0.0408956	0.0433909	0.0430294	0.0405012	0.0372975	0.037601	0.0330306	0.0310937	0.029773	0.0320456		58	0.0435926	0.0428832	0.0487828	0.0471004	0.0471354	0.0464136	0.0450578	0.0480885	0.0473542	0.0468159	0.0465846	0.0442404	0.0460654		58	0.041737	0.0349588	0.0353308	0.0308704	0.0307326	0.0272511	0.0220848	0.0221825	0.0243888	0.0229721	0.0277445	0.0268998	0.026524		58	0.0335864	0.0365551	0.0349708	0.0335973
58.5	0.0378764	0.0399988	0.0393188	0.0408225	0.0432954	0.0429045	0.0401879	0.0370669	0.037124	0.0331204	0.0310088	0.0298528	0.0317351		58.5	0.0438028	0.0428189	0.048982	0.0474496	0.0468545	0.0459199	0.0448262	0.0480163	0.0474267	0.0467342	0.0466268	0.0447479	0.0461604		58.5	0.0413917	0.0351801	0.0356288	0.0310533	0.0306395	0.027377	0.0217433	0.0221394	0.024629	0.0232463	0.0280691	0.0268692	0.0263898		58.5	0.0333318	0.0367252	0.0356216	0.0339407
59	0.0377626	0.0404033	0.0392523	0.0408164	0.0432307	0.0428294	0.0399085	0.0368174	0.036672	0.0332309	0.0309773	0.0299482	0.0314523		59	0.0440624	0.0427193	0.0491159	0.0477935	0.0466025	0.045564	0.0446656	0.0479973	0.0474523	0.0467182	0.0467621	0.0453216	0.046272		59	0.0410366	0.0355093	0.035953	0.0312495	0.0304622	0.0274219	0.0215014	0.0221988	0.0249167	0.0235528	0.0284526	0.0268391	0.0262617		59	0.0330071	0.0367719	0.0361399	0.034297
59.5	0.0377421	0.0409098	0.0393513	0.0408592	0.0431716	0.0428068	0.0396548	0.0365567	0.0362612	0.0333569	0.0309984	0.0300567	0.0312037		59.5	0.0443576	0.0426009	0.0491786	0.04811	0.0463801	0.0453607	0.0445879	0.0480142	0.0474229	0.0467687	0.0469631	0.0459361	0.046398		59.5	0.0406875	0.0359325	0.0362955	0.031449	0.0301964	0.0273831	0.021371	0.0223505	0.0252533	0.0238836	0.0288854	0.0268014	0.0261566		59.5	0.0326214	0.0366845	0.0365063	0.0346727
60	0.0378109	0.0414817	0.0396153	0.0409353	0.0430968	0.0428349	0.0394198	0.0362955	0.0359016	0.0334884	0.0310707	0.0301809	0.0309953		60	0.0446752	0.0424794	0.0491647	0.0483832	0.0461871	0.0453086	0.0445979	0.0480453	0.0473355	0.0468819	0.0472033	0.0465687	0.0465345		60	0.0403654	0.0364289	0.0366474	0.0316435	0.0298392	0.0272611	0.0213584	0.0225811	0.0256337	0.024232	0.0293478	0.0267481	0.0260911		60	0.0321913	0.0364573	0.0367084	0.0350708
60.5	0.0379576	0.0420788	0.040033	0.0410309	0.0429923	0.0429084	0.0391998	0.0360446	0.035596	0.0336146	0.0311917	0.0303234	0.0308338		60.5	0.0450018	0.0423737	0.0490722	0.0485957	0.0460258	0.0453907	0.0446922	0.0480661	0.0471945	0.0470474	0.0474579	0.0472003	0.0466729		60.5	0.040091	0.0369723	0.0369969	0.0318264	0.0293912	0.0270607	0.0214635	0.0228718	0.0260496	0.0245899	0.029813	0.0266744	0.0260793		60.5	0.0317345	0.0360896	0.0367463	0.0354871
61	0.0381599	0.0426633	0.0405831	0.0411359	0.0428528	0.0430189	0.0389913	0.0358133	0.0353407	0.0337239	0.0313593	0.0304856	0.0307232		61	0.0453234	0.0422992	0.0489012	0.0487353	0.0458995	0.045579	0.0448582	0.0480584	0.0470106	0.047249	0.0477089	0.0478152	0.0468012		61	0.0398848	0.0375325	0.0373328	0.0319969	0.0288577	0.0267922	0.0216802	0.0232031	0.0264872	0.0249511	0.0302465	0.0265799	0.0261304		61	0.0312737	0.0355808	0.0366252	0.0359121
61.5	0.0383904	0.0432046	0.0412332	0.0412481	0.0426842	0.0431579	0.0387972	0.0356073	0.0351287	0.0338009	0.0315666	0.0306704	0.0306677		61.5	0.0456273	0.0422678	0.0486558	0.0487976	0.045813	0.0458405	0.0450775	0.0480057	0.046798	0.0474642	0.047943	0.0483983	0.046909		61.5	0.0397643	0.03808	0.0376448	0.0321573	0.0282495	0.0264674	0.0219957	0.0235531	0.0269267	0.0253083	0.0306145	0.0264739	0.0262485		61.5	0.0308327	0.0349367	0.0363588	0.0363297
62	0.0386201	0.0436778	0.0419445	0.0413702	0.0424978	0.0433157	0.0386216	0.0354285	0.0349541	0.0338337	0.0318084	0.0308761	0.0306681		62	0.0458995	0.042288	0.0483427	0.0487826	0.0457707	0.0461414	0.0453259	0.0478981	0.046575	0.0476659	0.0481508	0.0489347	0.0469889		62	0.0397416	0.0385858	0.0379264	0.0323151	0.0275847	0.0261005	0.0223932	0.0239001	0.0273454	0.0256525	0.0308876	0.026372	0.0264302		62	0.030437	0.0341695	0.0359669	0.0367222
62.5	0.0388201	0.0440669	0.0426733	0.0415083	0.0423093	0.0434865	0.0384722	0.0352732	0.0348159	0.0338141	0.0320757	0.0310984	0.0307168		62.5	0.0461266	0.0423641	0.0479736	0.0486981	0.0457738	0.0464536	0.0455804	0.0477332	0.0463599	0.047829	0.0483285	0.0494067	0.0470366		62.5	0.0398227	0.0390252	0.0381731	0.0324818	0.0268858	0.0257067	0.0228552	0.0242254	0.0277174	0.025974	0.031043	0.0262929	0.0266655		62.5	0.0301112	0.033298	0.0354724	0.0370716
63	0.0389692	0.0443652	0.0433769	0.0416697	0.0421359	0.0436676	0.0383604	0.0351377	0.0347176	0.033742	0.0323576	0.0313288	0.0308023		63	0.0462948	0.0424951	0.0475649	0.0485528	0.04582	0.0467554	0.0458213	0.0475173	0.0461691	0.0479311	0.0484737	0.0497953	0.0470532		63	0.0400065	0.0393792	0.0383822	0.0326687	0.0261825	0.0253012	0.0233615	0.0245125	0.0280169	0.026261	0.0310648	0.0262576	0.0269413		63	0.0298781	0.0323522	0.0349029	0.0373603
63.5	0.0390508	0.0445726	0.0440173	0.0418631	0.0419922	0.0438598	0.038295	0.0350196	0.0346687	0.0336201	0.0326391	0.0315548	0.0309108		63.5	0.0463916	0.0426751	0.0471353	0.0483576	0.045904	0.047034	0.046035	0.0472641	0.0460151	0.0479548	0.0485834	0.0500832	0.0470443		63.5	0.040285	0.0396354	0.0385516	0.0328826	0.0255053	0.0248981	0.0238941	0.0247498	0.0282215	0.0265016	0.0309501	0.0262807	0.0272395		63.5	0.0297563	0.0313737	0.0342876	0.0375749
64	0.0390588	0.044692	0.0445644	0.0420923	0.0418895	0.0440644	0.0382838	0.0349195	0.0346863	0.0334562	0.0329062	0.0317649	0.0310262		64	0.0464087	0.0428926	0.0467063	0.0481215	0.0460165	0.0472848	0.0462163	0.046989	0.0459078	0.0478946	0.0486564	0.0502546	0.0470217		64	0.0406454	0.0397898	0.0386792	0.0331254	0.0248848	0.024512	0.0244355	0.0249306	0.0283168	0.026683	0.0307053	0.026373	0.0275408		64	0.0297566	0.0304135	0.0336563	0.0377062
64.5	0.0389957	0.0447293	0.0449978	0.0423548	0.0418343	0.0442862	0.038332	0.034844	0.0347894	0.0332638	0.0331447	0.0319454	0.0311351		64.5	0.0463423	0.0431308	0.0462969	0.0478501	0.046149	0.0475098	0.0463677	0.0467101	0.0458515	0.0477594	0.0486878	0.0502971	0.0469965		64.5	0.0410706	0.0398452	0.0387626	0.0333909	0.0243459	0.0241567	0.0249688	0.0250517	0.0282961	0.0267934	0.0303465	0.0265309	0.0278239		64.5	0.029885	0.0295294	0.0330394	0.0377535
65	0.0388712	0.0446892	0.0453088	0.0426405	0.041827	0.044528	0.03844	0.0348045	0.0349959	0.0330572	0.0333403	0.0320837	0.0312278		65	0.0461948	0.0433731	0.0459231	0.0475448	0.0462922	0.0477166	0.0464964	0.0464453	0.0458501	0.0475674	0.048673	0.0502078	0.0469831		65	0.0415423	0.0398121	0.0387988	0.0336656	0.0239089	0.0238455	0.0254785	0.0251161	0.0281616	0.0268236	0.029897	0.0267416	0.0280683		65	0.0301372	0.0287776	0.0324655	0.0377203
65.5	0.038704	0.0445748	0.0455022	0.0429349	0.0418639	0.0447913	0.0386018	0.0348146	0.0353218	0.0328501	0.0334857	0.0321684	0.0313003		65.5	0.0459742	0.0435999	0.0455955	0.0472034	0.0464399	0.0479119	0.0466124	0.0462107	0.045907	0.0473441	0.0486076	0.0499942	0.0469899		65.5	0.042044	0.0397053	0.0387849	0.0339274	0.023587	0.0235915	0.0259488	0.0251286	0.027926	0.026769	0.0293849	0.0269829	0.0282563		65.5	0.0305001	0.0282084	0.0319631	0.037615
66	0.0385169	0.0443892	0.0455919	0.0432168	0.0419387	0.0450738	0.0388074	0.034889	0.0357722	0.0326502	0.0335748	0.0321931	0.0313575		66	0.0456929	0.0437928	0.045321	0.0468233	0.0465901	0.0481045	0.0467235	0.0460174	0.0460251	0.0471232	0.0484862	0.0496727	0.0470245		66	0.0425608	0.0395444	0.0387196	0.0341505	0.0233837	0.0234074	0.0263659	0.0250965	0.0276107	0.0266291	0.0288418	0.0272267	0.0283694		66	0.0309543	0.0278604	0.0315591	0.0374511
66.5	0.0383367	0.0441318	0.0455981	0.0434596	0.0420428	0.0453666	0.0390412	0.0350397	0.0363431	0.0324615	0.0336071	0.0321593	0.0314096		66.5	0.0453687	0.0439378	0.0451	0.0464035	0.0467424	0.0483003	0.0468345	0.0458747	0.0462102	0.0469342	0.0483059	0.049268	0.0470903		66.5	0.0430801	0.0393515	0.038607	0.0343105	0.0232939	0.0233073	0.0267168	0.0250276	0.0272421	0.0264097	0.0282966	0.0274446	0.028396		66.5	0.0314745	0.0277537	0.0312784	0.0372451
67	0.038191	0.0438064	0.0455419	0.0436385	0.0421671	0.0456608	0.0392878	0.0352699	0.0370181	0.0322859	0.0335894	0.0320719	0.0314689		67	0.0450195	0.0440245	0.0449295	0.0459476	0.0469004	0.0485038	0.0469446	0.0457856	0.0464673	0.0468017	0.0480652	0.0488111	0.0471836		67	0.0435903	0.0391478	0.0384552	0.0343866	0.0233055	0.0233026	0.0269913	0.0249318	0.026849	0.0261215	0.0277758	0.0276104	0.0283266		67	0.0320326	0.0278896	0.0311408	0.0370126
67.5	0.0381043	0.0434172	0.0454453	0.0437312	0.0423011	0.0459434	0.0395313	0.0355739	0.0377685	0.0321176	0.0335304	0.0319449	0.0315504		67.5	0.0446629	0.0440483	0.0448042	0.0454646	0.0470677	0.0487177	0.0470467	0.0457541	0.0468005	0.0467388	0.0477674	0.0483365	0.0472964		67.5	0.0440826	0.0389513	0.0382744	0.0343657	0.023402	0.0234039	0.0271834	0.024818	0.026459	0.0257801	0.0272985	0.0277065	0.0281572		67.5	0.0326018	0.028253	0.0311637	0.0367706
68	0.0380957	0.0429741	0.0453247	0.0437203	0.0424363	0.0461999	0.0397585	0.0359412	0.0385564	0.0319504	0.0334408	0.0317972	0.0316677		68	0.0443148	0.0440071	0.0447174	0.0449705	0.047247	0.0489415	0.0471298	0.0457808	0.0472087	0.0467445	0.0474173	0.0478773	0.0474177		68	0.0445468	0.0387758	0.0380794	0.0342443	0.0235647	0.0236206	0.0272923	0.0246931	0.0260972	0.0254042	0.0268777	0.0277257	0.0278902		68	0.0331563	0.0288105	0.0313569	0.0365321
68.5	0.0381774	0.042491	0.045192	0.0435977	0.0425637	0.0464179	0.0399601	0.0363494	0.0393411	0.0317781	0.0333347	0.0316539	0.0318316		68.5	0.0439895	0.0439042	0.0446609	0.0444863	0.0474388	0.049176	0.0471809	0.0458623	0.0476858	0.0468073	0.0470238	0.0474626	0.0475338		68.5	0.0449701	0.038628	0.0378846	0.0340298	0.0237725	0.0239571	0.0273219	0.0245636	0.025783	0.0250139	0.0265197	0.0276727	0.0275356		68.5	0.0336756	0.0295184	0.031721	0.0363052
69	0.0383527	0.041987	0.0450515	0.0433641	0.0426769	0.0465895	0.0401315	0.0367705	0.0400795	0.0315946	0.0332238	0.0315381	0.032043		69	0.0436959	0.0437478	0.0446258	0.0440363	0.0476399	0.0494215	0.0471883	0.0459947	0.0482184	0.0469044	0.0465996	0.0471155	0.0476303		69	0.0453382	0.0385042	0.0377038	0.0337392	0.0240099	0.0244121	0.0272803	0.0244339	0.0255311	0.0246289	0.0262242	0.0275631	0.0271074		69	0.034144	0.0303261	0.032249	0.036096
69.5	0.0386169	0.0414845	0.0449076	0.0430305	0.0427711	0.0467102	0.0402728	0.0371738	0.0407328	0.031399	0.0331203	0.0314711	0.0322958		69.5	0.0434402	0.0435485	0.0446028	0.0436448	0.0478435	0.0496766	0.0471429	0.0461726	0.0487856	0.0470064	0.0461627	0.0468517	0.0476934		69.5	0.0456361	0.0383907	0.0375466	0.0333937	0.0242625	0.0249808	0.0271789	0.0243073	0.0253488	0.0242668	0.0259883	0.027421	0.0266282		69.5	0.0345475	0.031183	0.0329242	0.0359032
70	0.038956	0.0410086	0.0447606	0.0426154	0.0428417	0.0467817	0.0403861	0.0375327	0.0412716	0.0311932	0.0330345	0.0314703	0.0325773		70	0.0432249	0.043321	0.0445831	0.0433327	0.0480407	0.049941	0.0470394	0.0463887	0.0493612	0.0470863	0.0457327	0.0466792	0.0477133		70	0.0458471	0.0382687	0.0374164	0.0330181	0.0245229	0.0256496	0.0270299	0.0241841	0.0252388	0.0239415	0.0258053	0.0272755	0.0261229		70	0.0348754	0.03204	0.0337229	0.0357226
70.5	0.0393516	0.0405842	0.0446137	0.0421448	0.0428882	0.0468091	0.0404755	0.0378239	0.0416799	0.0309838	0.0329759	0.0315448	0.0328662		70.5	0.043052	0.0430829	0.0445591	0.0431153	0.0482204	0.0502116	0.0468795	0.0466347	0.0499195	0.0471198	0.0453326	0.0465991	0.0476834		70.5	0.0459564	0.0381115	0.0373135	0.0326366	0.0247878	0.0264	0.0268459	0.0240631	0.025202	0.0236625	0.0256716	0.0271582	0.02562		70.5	0.0351178	0.0328542	0.0346148	0.0355496
71	0.0397808	0.0402323	0.0444737	0.041647	0.042912	0.046804	0.0405478	0.0380338	0.0419554	0.030781	0.0329551	0.0316975	0.0331374		71	0.0429202	0.0428559	0.0445255	0.0430033	0.0483714	0.0504841	0.0466696	0.0468999	0.0504369	0.0470936	0.0449866	0.0466048	0.0476045		71	0.0459536	0.0378932	0.0372348	0.0322699	0.0250557	0.0272075	0.0266378	0.0239435	0.0252347	0.0234367	0.0255874	0.0270989	0.0251473		71	0.035268	0.0335905	0.0355665	0.0353778
71.5	0.0402239	0.03997	0.0443496	0.0411532	0.0429149	0.0467763	0.0406052	0.0381535	0.0421079	0.030598	0.0329798	0.0319207	0.0333625		71.5	0.0428256	0.042664	0.0444821	0.0429987	0.048483	0.0507484	0.04642	0.0471732	0.0508956	0.0470054	0.0447152	0.0466847	0.0474828		71.5	0.0458328	0.0375905	0.0371737	0.0319326	0.0253273	0.0280429	0.0264141	0.0238216	0.025332	0.0232651	0.0255555	0.0271208	0.0247291		71.5	0.035321	0.034219	0.0365419	0.0352017
72	0.0406618	0.0398114	0.044254	0.0406919	0.0428993	0.0467364	0.0406492	0.0381861	0.04216	0.0304495	0.0330577	0.0321996	0.0335171		72	0.0427634	0.0425318	0.0444357	0.0430988	0.0485493	0.0509924	0.046144	0.0474441	0.051286	0.0468651	0.0445371	0.0468251	0.0473302		72	0.0455958	0.0371898	0.0371246	0.0316332	0.0256044	0.0288743	0.0261814	0.023697	0.0254887	0.023147	0.0255828	0.0272404	0.0243869		72	0.035276	0.0347198	0.0375087	0.0350198
72.5	0.0410791	0.0397633	0.0441993	0.0402876	0.0428723	0.046693	0.0406779	0.0381389	0.0421431	0.0303491	0.0331936	0.0325169	0.0335811		72.5	0.0427307	0.0424831	0.0443989	0.0432974	0.0485658	0.0512009	0.0458552	0.0477008	0.051609	0.0466904	0.0444627	0.0470097	0.0471652		72.5	0.0452508	0.0366922	0.0370826	0.0313759	0.0258867	0.0296706	0.0259456	0.0235698	0.0256993	0.0230801	0.0256788	0.0274636	0.0241362		72.5	0.0351364	0.035081	0.0384381	0.034833
73	0.0414659	0.0398291	0.0441973	0.0399584	0.0428401	0.0466529	0.0406862	0.0380262	0.0420903	0.0303091	0.0333879	0.0328536	0.0335447		73	0.0427222	0.0425389	0.0443916	0.0435834	0.0485356	0.0513599	0.045567	0.0479303	0.0518723	0.0465061	0.0444965	0.047223	0.0470112		73	0.0448139	0.0361119	0.0370454	0.0311572	0.0261712	0.0304038	0.0257123	0.0234427	0.0259594	0.0230601	0.0258551	0.0277883	0.0239853		73	0.0349139	0.0352971	0.039304	0.0346447
73.5	0.0418205	0.0400051	0.0442551	0.0397184	0.0428099	0.0466202	0.0406659	0.0378616	0.0420301	0.0303368	0.0336364	0.0331919	0.0334065		73.5	0.0427353	0.0427122	0.0444355	0.0439428	0.0484649	0.0514564	0.0452906	0.0481219	0.0520877	0.0463367	0.0446314	0.0474527	0.0468918		73.5	0.0443049	0.0354778	0.037013	0.0309705	0.0264546	0.0310498	0.0254874	0.0233203	0.0262628	0.0230826	0.0261192	0.028202	0.0239373		73.5	0.0346232	0.0353701	0.040085	0.0344608
74	0.0421428	0.0402825	0.0443754	0.0395765	0.0427887	0.0465969	0.0406082	0.0376602	0.0419843	0.0304395	0.0339294	0.033517	0.0331762		74	0.0427698	0.0430064	0.0445544	0.0443584	0.0483658	0.0514834	0.0450368	0.048266	0.0522671	0.0462022	0.0448541	0.0476921	0.0468301		74	0.0437491	0.0348306	0.0369862	0.0308059	0.026732	0.0315909	0.025278	0.0232104	0.0266033	0.0231439	0.0264753	0.0286856	0.0239904		74	0.0342809	0.035306	0.0407656	0.034286
74.5	0.0424364	0.0406474	0.044556	0.0395337	0.0427848	0.0465851	0.0405044	0.0374357	0.0419618	0.0306158	0.0342504	0.0338185	0.032874		74.5	0.0428266	0.043415	0.0447674	0.0448099	0.0482521	0.0514416	0.0448124	0.0483559	0.0524189	0.0461143	0.0451432	0.0479379	0.0468444		74.5	0.0431731	0.0342179	0.0369661	0.0306512	0.0269976	0.0320173	0.0250909	0.0231213	0.0269732	0.0232381	0.0269218	0.0292156	0.0241358		74.5	0.0339027	0.0351169	0.0413321	0.0341228
75	0.0427075	0.0410806	0.0447894	0.0395896	0.0428045	0.046587	0.0403503	0.0372011	0.0419571	0.0308635	0.0345797	0.0340945	0.032529		75	0.0429091	0.0439199	0.045087	0.0452751	0.0481413	0.0513388	0.0446246	0.0483837	0.0525439	0.0460762	0.0454717	0.0481927	0.0469456		75	0.0426046	0.033687	0.0369539	0.0304947	0.0272461	0.0323252	0.0249311	0.0230624	0.0273626	0.02336	0.0274499	0.0297653	0.0243625		75	0.0335038	0.0348192	0.0417707	0.0339725
75.5	0.0429621	0.0415567	0.0450667	0.0397393	0.0428518	0.0466046	0.0401448	0.0369662	0.0419519	0.0311756	0.0348974	0.0343459	0.0321711		75.5	0.0430225	0.0444947	0.0455172	0.0457289	0.0480481	0.0511902	0.0444789	0.0483468	0.0526364	0.0460812	0.0458142	0.0484616	0.0471329		75.5	0.0420682	0.0332804	0.0369508	0.0303245	0.0274712	0.0325183	0.0248027	0.023041	0.0277587	0.0235029	0.0280441	0.0303078	0.0246564		75.5	0.0330937	0.0344318	0.042069	0.0338305
76	0.043205	0.0420504	0.0453783	0.039975	0.0429276	0.0466408	0.0398916	0.0367403	0.0419192	0.0315414	0.0351823	0.0345759	0.0318308		76	0.0431717	0.0451056	0.0460486	0.046145	0.047985	0.0510135	0.0443808	0.0482441	0.0526842	0.046116	0.0461457	0.0487526	0.0473957		76	0.0415861	0.0330313	0.0369582	0.0301315	0.0276673	0.0326041	0.0247062	0.0230625	0.0281468	0.0236604	0.0286812	0.0308174	0.0250007		76	0.0326792	0.0339739	0.0422158	0.0336905
[truncated: 10,169 more rows]
[truncated: 9 more columns]

## Sheet: Figure 1I
Non-normalized tail current for KCNQ1 injected oocytes
(mV)	Ctrl (µA)					Capers (µA)
-80	0	0	0	0	0	0	0	0	0	0
-70	0	0.02	0.05	0.02	0.03	0	0.03	0.01	-0.01	0.02
-60	0.03	0.03	0.09	0.06	0.02	0.03	0.03	0.02	0.04	0.05
-50	0.07	0.07	0.05	0.05	0.01	0.05	0.06	0.05	0.08	0.04
-40	0.09	0.13	0.13	0.13	0.08	0.13	0.13	0.16	0.1	0.11
-30	0.19	0.24	0.26	0.17	0.17	0.23	0.24	0.22	0.2	0.2
-20	0.29	0.33	0.36	0.31	0.26	0.27	0.3	0.32	0.27	0.26
[truncated: 51 more rows]

## Sheet: Figure 1J
Unclamped Em for KCNQ1 injected oocytes
[truncated: 13 more rows]

[truncated: 31 more sheets: Figure 2C, Figure 2D, Figure 2E, Figure 2F, Figure 2G, Figure 2H, Figure 2I, Figure 3A, Figure 3B, Figure 3C, Figure 3G, Figure 3H, Figure 3I, Figure 3J, Figure 3K, Figure 3L, Figure 3M, Figure 3N, Figure 3O, Figure 4A …]
