# Supplementary material for: The ubiquitous flavonoid quercetin is an atypical KCNQ potassium channel activator
Source: Commun Biol. 2020 Jul 8;3:356. doi: 10.1038/s42003-020-1089-8 (PMC7343821; doi:10.1038/s42003-020-1089-8)
Supplement: Supplementary file 5 — Supplementary Data 2 [file 42003_2020_1089_MOESM5_ESM.xlsx]

## Sheet: Figure 6D
Average trace for KCNQ1-R228A injected oocyte: Control solution												Average trace for KCNQ1-R228A injected oocyte: 100µM Quercetin
time (ms)	(µA)	(µA)	(µA)	(µA)	(µA)	(µA)	(µA)	(µA)	(µA)	(µA)		time (ms)	(µA)	(µA)	(µA)	(µA)	(µA)	(µA)	(µA)	(µA)	(µA)	(µA)
0	0.0452547	0.0490299	0.0400374	0.0451388	0.0502109	0.045381	0.049239	0.0503101	0.0491245	0.0515599		0	0.0595982	0.0649723	0.0611265	0.0608476	0.0636054	0.0600093	0.0607942	0.0621083	0.0588464	0.0614073
0.5	0.0450573	0.0490555	0.0399224	0.0449313	0.0502192	0.0452961	0.0490903	0.0506522	0.0490433	0.0512576		0.5	0.0595842	0.0648607	0.0612412	0.0607364	0.0635211	0.0600952	0.0607364	0.0621291	0.058687	0.0613497
1	0.0448402	0.0490725	0.0398524	0.0447674	0.0501952	0.0451747	0.0489416	0.0509561	0.048985	0.0509359		1	0.0595723	0.0647453	0.06135	0.0606596	0.0634148	0.060196	0.0607248	0.062137	0.0584942	0.0612786
1.5	0.0445963	0.0490751	0.0398407	0.0446576	0.0501322	0.0450094	0.0487913	0.05121	0.0489529	0.0505923		1.5	0.0595619	0.0646345	0.0614558	0.060619	0.0632836	0.0603121	0.0607624	0.0621281	0.0582759	0.0611951
2	0.0443161	0.0490581	0.0399009	0.0446127	0.0500266	0.0447954	0.0486382	0.0514015	0.0489487	0.050228		2	0.0595511	0.0645337	0.0615597	0.0606177	0.0631286	0.0604427	0.0608514	0.0620953	0.0580437	0.0611018
2.5	0.0439898	0.0490129	0.0400448	0.044645	0.0498768	0.0445279	0.0484817	0.0515198	0.048971	0.0498493		2.5	0.0595368	0.064447	0.0616605	0.0606553	0.062951	0.060588	0.0609914	0.0620297	0.0578128	0.061004
3	0.043609	0.0489321	0.0402799	0.0447651	0.0496824	0.044208	0.0483239	0.051556	0.0490128	0.0494626		3	0.0595171	0.0643729	0.0617581	0.0607317	0.0627535	0.0607457	0.0611816	0.061924	0.0576006	0.0609113
3.5	0.0431658	0.0488056	0.0406072	0.0449821	0.0494482	0.0438421	0.0481679	0.0515054	0.0490622	0.0490785		3.5	0.0594898	0.0643059	0.0618484	0.0608426	0.0625417	0.0609107	0.0614188	0.0617698	0.0574243	0.0608338
4	0.0426539	0.0486226	0.0410172	0.0452985	0.049181	0.0434423	0.0480191	0.0513708	0.0491012	0.0487098		4	0.0594527	0.0642333	0.0619246	0.060981	0.0623213	0.0610788	0.0616985	0.0615599	0.0572998	0.0607843
4.5	0.0420722	0.0483746	0.0414937	0.0457137	0.0488904	0.0430276	0.0478871	0.0511624	0.0491107	0.0483723		4.5	0.0594019	0.0641364	0.0619763	0.0611376	0.0620976	0.0612435	0.062016	0.06129	0.0572401	0.0607746
5	0.0414228	0.0480546	0.0420121	0.0462169	0.0485844	0.0426206	0.0477827	0.0508984	0.0490693	0.0480839		5	0.0593336	0.0639908	0.0619928	0.061301	0.0618743	0.0613978	0.0623669	0.060962	0.0572542	0.0608159
5.5	0.0407141	0.0476605	0.0425397	0.0467887	0.0482696	0.0422468	0.0477174	0.0506058	0.0489582	0.0478611		5.5	0.0592452	0.0637746	0.0619623	0.061457	0.0616516	0.0615318	0.0627467	0.0605832	0.0573437	0.0609148
6	0.0399602	0.0471942	0.0430422	0.0474043	0.0479488	0.0419279	0.0477032	0.0503148	0.0487641	0.0477194		6	0.059134	0.0634689	0.0618749	0.0615918	0.061429	0.0616346	0.0631488	0.0601667	0.0575047	0.0610724
6.5	0.0391823	0.0466633	0.0434884	0.0480333	0.0476213	0.0416827	0.047749	0.0500564	0.0484836	0.0476727		6.5	0.0589991	0.063063	0.061725	0.0616945	0.0612026	0.0616958	0.0635666	0.0597309	0.0577312	0.061286
7	0.0384055	0.0460829	0.0438559	0.0486441	0.0472821	0.0415211	0.0478589	0.0498573	0.0481228	0.0477328		7	0.058844	0.0625581	0.0615117	0.061758	0.0609673	0.0617056	0.0639898	0.0592983	0.0580128	0.0615475
7.5	0.0376593	0.045472	0.0441311	0.0492069	0.046924	0.0414443	0.0480302	0.0497345	0.0476991	0.0479072		7.5	0.0586741	0.0619692	0.0612426	0.0617811	0.0607189	0.0616541	0.064404	0.0588917	0.0583392	0.0618472
8	0.0369754	0.0448522	0.044313	0.0496978	0.046542	0.041446	0.048254	0.0496897	0.0472382	0.0481987		8	0.0585011	0.0613241	0.0609307	0.0617674	0.0604559	0.0615345	0.0647909	0.0585318	0.0586997	0.062175
8.5	0.0363858	0.0442454	0.0444121	0.0501006	0.0461337	0.0415169	0.0485134	0.0497116	0.0467699	0.0486059		8.5	0.0583381	0.0606586	0.0605953	0.0617277	0.0601809	0.0613455	0.0651283	0.0582333	0.059086	0.0625209
9	0.035919	0.0436728	0.0444469	0.050406	0.0457017	0.0416426	0.0487883	0.049775	0.0463278	0.0491215		9	0.0582005	0.0600136	0.0602582	0.0616765	0.059901	0.0610886	0.0653925	0.058005	0.0594888	0.0628758
9.5	0.0355988	0.0431502	0.0444406	0.0506097	0.0452539	0.0418122	0.0490557	0.049845	0.0459433	0.0497287		9.5	0.0581016	0.0594291	0.0599423	0.0616296	0.0596254	0.0607718	0.0655589	0.0578484	0.0599003	0.0632314
10	0.0354409	0.0426862	0.0444156	0.0507103	0.0448056	0.0420168	0.0492943	0.049884	0.0456453	0.0504037		10	0.058051	0.0589392	0.0596684	0.0616012	0.0593657	0.0604072	0.0656082	0.0577576	0.0603122	0.0635777
10.5	0.0354495	0.0422819	0.0443913	0.0507082	0.0443739	0.04225	0.0494889	0.0498565	0.0454546	0.0511135		10.5	0.0580516	0.0585666	0.0594493	0.0615998	0.0591319	0.0600125	0.0655256	0.0577189	0.0607135	0.0639012
11	0.0356219	0.0419352	0.0443878	0.0506064	0.0439818	0.0425137	0.049635	0.0497412	0.0453896	0.0518245		11	0.0581025	0.0583233	0.0593008	0.0616354	0.0589358	0.0596145	0.0653113	0.0577229	0.0611004	0.0641927
11.5	0.0359427	0.0416374	0.0444129	0.0504029	0.0436459	0.0428061	0.0497345	0.0495283	0.0454606	0.0524972		11.5	0.0581909	0.0582056	0.0592246	0.0617064	0.0587798	0.0592368	0.0649721	0.0577532	0.0614643	0.0644336
12	0.0363901	0.0413762	0.0444713	0.0500985	0.0433791	0.0431255	0.0497993	0.049225	0.0456693	0.0530941		12	0.0582994	0.0581996	0.0592193	0.0618073	0.0586638	0.0589057	0.0645274	0.0577984	0.0617991	0.0646106
12.5	0.0369347	0.0411433	0.0445616	0.0496952	0.0431872	0.0434695	0.0498477	0.0488529	0.0460114	0.0535832		12.5	0.0584075	0.0582823	0.0592797	0.0619289	0.0585842	0.0586454	0.0640059	0.05785	0.0621013	0.0647122
13	0.0375466	0.0409327	0.0446815	0.0492017	0.0430684	0.0438315	0.0499007	0.0484452	0.0464748	0.0539426		13	0.0584926	0.0584251	0.0593963	0.0620603	0.0585342	0.0584763	0.0634419	0.0579047	0.0623699	0.0647342
13.5	0.0381958	0.0407436	0.0448246	0.0486337	0.0430112	0.0442015	0.0499754	0.048042	0.0470398	0.0541598		13.5	0.0585349	0.0586015	0.0595591	0.0621889	0.0585074	0.0584111	0.0628729	0.0579634	0.0626042	0.064679
14	0.0388569	0.0405833	0.0449841	0.0480184	0.042997	0.0445683	0.0500837	0.047681	0.0476774	0.0542328		14	0.0585203	0.0587886	0.0597569	0.0623052	0.0584978	0.058455	0.0623338	0.0580326	0.0628041	0.0645576
14.5	0.0395061	0.040462	0.0451536	0.0473901	0.0430071	0.0449213	0.0502273	0.047393	0.0483548	0.054167		14.5	0.05844	0.0589698	0.0599814	0.062402	0.0585029	0.0586043	0.0618516	0.0581215	0.0629669	0.0643875
15	0.0401241	0.0403949	0.0453283	0.0467916	0.0430244	0.0452524	0.050397	0.0471982	0.0490349	0.0539776		15	0.0582918	0.0591368	0.0602231	0.0624769	0.0585241	0.0588476	0.0614456	0.0582395	0.0630897	0.0641896
15.5	0.0406972	0.040398	0.0455066	0.0462689	0.0430357	0.0455578	0.0505767	0.0471034	0.0496796	0.0536821		15.5	0.0580807	0.0592873	0.0604761	0.0625334	0.0585669	0.0591678	0.0611245	0.0583958	0.0631682	0.0639854
16	0.0412126	0.0404822	0.0456871	0.0458656	0.0430356	0.0458393	0.0507438	0.0471027	0.050254	0.0532994		16	0.0578162	0.0594248	0.0607356	0.0625788	0.0586373	0.0595444	0.0608892	0.0585961	0.0631976	0.0637922
16.5	0.0416597	0.0406542	0.0458711	0.045616	0.04303	0.0461027	0.0508759	0.0471785	0.0507312	0.052849		16.5	0.0575126	0.059555	0.0609975	0.0626262	0.0587434	0.0599547	0.0607335	0.0588427	0.0631725	0.0636225
17	0.0420306	0.0409122	0.0460582	0.0455415	0.0430302	0.046356	0.0509543	0.0473072	0.0510937	0.0523496		17	0.0571866	0.0596827	0.0612576	0.062689	0.058891	0.0603788	0.0606473	0.0591306	0.0630907	0.0634809
17.5	0.0423195	0.0412462	0.0462485	0.0456454	0.04305	0.0466066	0.0509679	0.0474639	0.051338	0.051818		17.5	0.0568553	0.0598109	0.0615092	0.0627794	0.0590807	0.0608004	0.0606204	0.0594488	0.0629534	0.0633654
18	0.0425242	0.0416378	0.0464381	0.0459117	0.043103	0.0468588	0.0509149	0.0476261	0.0514743	0.0512693		18	0.0565371	0.0599383	0.0617454	0.0629057	0.0593073	0.061205	0.0606433	0.0597822	0.0627667	0.0632658
18.5	0.0426448	0.0420618	0.0466184	0.0463064	0.0431972	0.0471125	0.0508023	0.0477782	0.0515248	0.0507185		18.5	0.0562493	0.0600619	0.0619553	0.0630693	0.059558	0.0615842	0.0607089	0.0601111	0.0625417	0.0631689
19	0.0426849	0.04249	0.0467767	0.0467819	0.0433317	0.0473605	0.0506436	0.0479129	0.0515204	0.0501773		19	0.0560072	0.0601752	0.0621276	0.063263	0.0598154	0.0619323	0.0608096	0.060415	0.0622952	0.0630587
19.5	0.0426515	0.0428944	0.0468997	0.047286	0.0434964	0.0475881	0.0504555	0.04803	0.0514997	0.0496585		19.5	0.0558252	0.0602714	0.0622496	0.0634715	0.0600559	0.0622448	0.060939	0.0606737	0.0620476	0.062918
20	0.0425526	0.0432491	0.0469734	0.0477671	0.0436751	0.0477769	0.0502534	0.0481351	0.0514982	0.0491736		20	0.0557163	0.0603434	0.0623111	0.0636735	0.0602545	0.0625197	0.0610875	0.0608706	0.0618223	0.062734
20.5	0.0423958	0.0435301	0.046986	0.0481828	0.0438462	0.0479087	0.0500494	0.0482348	0.0515476	0.0487316		20.5	0.055691	0.0603858	0.0623066	0.0638449	0.0603881	0.0627538	0.0612422	0.0609938	0.0616397	0.0624965
21	0.0421894	0.0437196	0.0469334	0.0485047	0.0439915	0.0479675	0.0498474	0.0483344	0.0516682	0.0483393		21	0.0557542	0.0603949	0.0622361	0.0639625	0.0604372	0.0629447	0.0613864	0.0610363	0.0615187	0.0622018
21.5	0.0419397	0.0438022	0.0468177	0.0487224	0.0440966	0.0479449	0.0496475	0.0484332	0.0518666	0.0480019		21.5	0.0559076	0.0603685	0.0621066	0.0640091	0.0603889	0.0630888	0.0615014	0.0609975	0.0614689	0.0618531
22	0.0416498	0.0437682	0.0466496	0.0488417	0.0441546	0.0478434	0.0494426	0.0485262	0.0521335	0.04772		22	0.0561477	0.0603058	0.0619311	0.0639744	0.0602382	0.0631839	0.0615683	0.0608825	0.0614928	0.0614592
22.5	0.0413223	0.0436129	0.0464454	0.0488804	0.044167	0.047677	0.0492233	0.0486017	0.0524445	0.0474891		22.5	0.0564634	0.0602088	0.0617296	0.0638583	0.0599897	0.0632276	0.0615706	0.0607005	0.061583	0.0610339
23	0.0409598	0.0433354	0.0462262	0.0488649	0.044141	0.0474694	0.0489823	0.0486455	0.0527655	0.0473004		23	0.056839	0.0600801	0.0615233	0.0636686	0.0596551	0.0632212	0.0614982	0.0604628	0.0617238	0.0605959
23.5	0.0405683	0.0429418	0.0460133	0.0488231	0.0440895	0.047254	0.048715	0.0486434	0.0530552	0.0471412		23.5	0.0572526	0.0599232	0.0613337	0.0634217	0.0592541	0.0631705	0.0613498	0.0601854	0.061894	0.0601664
24	0.0401554	0.0424474	0.0458252	0.0487794	0.0440256	0.0470658	0.0484224	0.048587	0.0532746	0.0469978		24	0.0576801	0.0597442	0.0611797	0.0631358	0.0588122	0.0630852	0.0611326	0.0598843	0.0620703	0.059765
24.5	0.0397302	0.0418755	0.0456733	0.0487489	0.0439595	0.0469399	0.0481126	0.0484727	0.053391	0.0468555		24.5	0.0580956	0.0595492	0.0610754	0.062831	0.0583585	0.0629802	0.0608628	0.0595767	0.0622316	0.0594089
25	0.0393061	0.0412575	0.0455615	0.0487394	0.043901	0.0469044	0.0477994	0.0483046	0.0533853	0.0467035		25	0.0584773	0.059346	0.0610281	0.0625235	0.0579251	0.0628722	0.0605638	0.0592799	0.0623622	0.0591115
25.5	0.0388981	0.0406334	0.045486	0.0487475	0.0438545	0.0469768	0.0475003	0.0480959	0.0532532	0.0465366		25.5	0.0588088	0.0591432	0.0610389	0.062225	0.0575435	0.0627818	0.0602625	0.0590098	0.0624545	0.0588793
26	0.0385224	0.0400475	0.04544	0.0487638	0.0438231	0.0471616	0.0472339	0.0478651	0.053009	0.0463561		26	0.0590813	0.058951	0.0611044	0.0619417	0.0572436	0.0627268	0.0599853	0.0587821	0.0625086	0.0587113
26.5	0.0381928	0.039545	0.0454121	0.0487736	0.0438091	0.04745	0.0470175	0.0476335	0.052681	0.0461723		26.5	0.0592931	0.0587809	0.0612157	0.0616743	0.0570498	0.0627211	0.0597556	0.0586091	0.0625344	0.0586003
27	0.0379215	0.0391666	0.0453938	0.0487621	0.0438159	0.0478219	0.046863	0.0474245	0.0523076	0.0460009		27	0.0594515	0.0586458	0.0613656	0.0614188	0.0569785	0.0627736	0.0595911	0.0585012	0.0625458	0.0585351
27.5	0.037716	0.0389457	0.0453821	0.0487174	0.0438481	0.0482465	0.0467772	0.0472594	0.0519313	0.045863		27.5	0.0595676	0.0585582	0.0615469	0.0611684	0.0570395	0.0628837	0.059499	0.0584648	0.062558	0.0585003
28	0.037583	0.0389012	0.0453805	0.0486325	0.0439102	0.0486891	0.0467585	0.0471556	0.0515933	0.0457818		28	0.0596519	0.0585304	0.0617568	0.0609179	0.0572309	0.063044	0.0594792	0.058504	0.0625865	0.0584804
28.5	0.0375232	0.0390376	0.0453995	0.0485059	0.0440071	0.0491149	0.0467998	0.0471258	0.051326	0.0457767		28.5	0.0597146	0.0585714	0.0619947	0.0606618	0.0575416	0.0632397	0.0595228	0.058619	0.0626414	0.0584608
29	0.0375361	0.0393433	0.0454522	0.0483431	0.0441414	0.0494932	0.0468873	0.0471775	0.0511518	0.0458626		29	0.059759	0.0586862	0.0622629	0.0603983	0.0579543	0.0634517	0.0596149	0.0588077	0.062725	0.0584325
29.5	0.0376177	0.0397912	0.045553	0.0481515	0.044314	0.0498009	0.0470048	0.047312	0.051081	0.0460447		29.5	0.0597831	0.058874	0.0625641	0.060127	0.058446	0.063661	0.0597361	0.0590668	0.0628313	0.0583916
30	0.0377633	0.0403406	0.0457108	0.0479397	0.0445211	0.0500271	0.0471343	0.0475271	0.0511103	0.046321		30	0.0597778	0.0591266	0.0628984	0.0598523	0.0589923	0.0638527	0.0598657	0.0593886	0.0629464	0.0583387
30.5	0.0379674	0.0409447	0.0459252	0.0477155	0.0447531	0.050169	0.0472603	0.047817	0.0512285	0.0466781		30.5	0.0597288	0.0594304	0.0632608	0.0595804	0.0595694	0.0640152	0.0599853	0.0597659	0.0630504	0.0582783
31	0.0382224	0.0415533	0.0461846	0.0474807	0.0449962	0.0502346	0.0473701	0.0481727	0.0514165	0.0470932		31	0.059622	0.0597658	0.0636385	0.0593187	0.0601573	0.0641459	0.0600794	0.0601887	0.0631186	0.0582175
31.5	0.0385196	0.0421201	0.0464666	0.0472314	0.0452349	0.0502364	0.0474552	0.0485845	0.0516534	0.0475388		31.5	0.0594446	0.0601111	0.0640104	0.0590754	0.0607386	0.064249	0.0601389	0.0606464	0.0631271	0.0581644
32	0.0388493	0.0426071	0.046742	0.0469587	0.0454504	0.0501871	0.0475126	0.0490421	0.0519194	0.047985		32	0.0591917	0.0604436	0.0643495	0.0588593	0.0613	0.0643334	0.0601601	0.0611258	0.0630562	0.0581248
32.5	0.0392013	0.0429894	0.0469797	0.0466501	0.0456229	0.050098	0.0475426	0.0495349	0.0521948	0.0484027		32.5	0.058865	0.0607433	0.0646257	0.058679	0.0618298	0.0644108	0.0601469	0.0616141	0.0628935	0.0581048
33	0.0395623	0.0432571	0.0471499	0.0462944	0.0457376	0.0499739	0.0475473	0.0500525	0.052464	0.0487673		33	0.058478	0.0609947	0.0648114	0.0585412	0.0623176	0.0644902	0.0601076	0.0620979	0.0626358	0.0581069
33.5	0.0399177	0.0434159	0.0472324	0.0458829	0.045782	0.0498121	0.0475299	0.0505837	0.0527124	0.0490619		33.5	0.0580522	0.0611886	0.064884	0.0584503	0.062752	0.0645784	0.0600542	0.0625647	0.0622902	0.058134
34	0.0402522	0.0434846	0.0472177	0.0454138	0.0457506	0.0496033	0.0474937	0.051117	0.0529261	0.0492779		34	0.0576158	0.061323	0.0648321	0.0584102	0.0631208	0.0646755	0.0599994	0.0630016	0.0618735	0.0581867
34.5	0.0405513	0.0434922	0.0471128	0.0448953	0.0456445	0.0493355	0.0474413	0.0516372	0.0530907	0.0494154		34.5	0.0572004	0.0614007	0.0646552	0.0584227	0.0634126	0.0647763	0.0599548	0.0633973	0.0614102	0.0582673
35	0.0407977	0.043473	0.0469332	0.044343	0.0454737	0.0489971	0.0473725	0.0521284	0.0531918	0.0494814		35	0.0568363	0.0614324	0.0643679	0.0584857	0.0636175	0.06487	0.0599289	0.0637416	0.0609283	0.0583761
35.5	0.0409774	0.0434618	0.046703	0.0437805	0.0452533	0.0485817	0.047287	0.052573	0.0532106	0.049487		35.5	0.0565488	0.0614337	0.0639931	0.0585972	0.0637287	0.0649448	0.0599268	0.0640245	0.0604563	0.0585102
36	0.0410792	0.0434877	0.0464516	0.0432371	0.0450036	0.0480898	0.0471859	0.0529536	0.05313	0.0494457		36	0.0563539	0.0614218	0.063561	0.0587531	0.0637449	0.0649899	0.059948	0.0642373	0.0600187	0.0586652
36.5	0.0410954	0.0435706	0.0462064	0.0427427	0.0447479	0.0475327	0.0470704	0.0532553	0.0529346	0.0493708		36.5	0.0562576	0.0614145	0.0631054	0.0589488	0.063672	0.0649949	0.0599888	0.0643736	0.059635	0.0588317
37	0.0410258	0.0437211	0.0459917	0.0423254	0.0445091	0.0469311	0.0469438	0.0534657	0.0526132	0.0492742		37	0.0562557	0.061429	0.0626566	0.0591795	0.0635228	0.0649539	0.0600423	0.0644298	0.0593151	0.0589939
37.5	0.0408769	0.0439355	0.045823	0.0420086	0.0443078	0.0463132	0.0468106	0.0535789	0.0521619	0.0491644		37.5	0.0563347	0.0614773	0.0622398	0.0594384	0.0633164	0.0648645	0.0601008	0.0644078	0.0590619	0.0591329
38	0.0406659	0.044201	0.0457088	0.0418085	0.0441612	0.0457116	0.0466791	0.053596	0.0515884	0.0490485		38	0.0564773	0.0615648	0.0618704	0.0597202	0.0630756	0.0647264	0.0601581	0.0643137	0.0588705	0.0592282
38.5	0.0404168	0.0444978	0.0456487	0.0417349	0.0440823	0.0451588	0.0465571	0.053523	0.05091	0.048932		38.5	0.0566638	0.0616899	0.061556	0.0600184	0.0628262	0.0645395	0.0602101	0.0641629	0.0587307	0.0592612
39	0.0401599	0.0448054	0.045637	0.041788	0.0440784	0.0446829	0.0464521	0.0533714	0.0501557	0.0488208		39	0.0568775	0.0618458	0.0612937	0.0603249	0.0625924	0.0643045	0.0602553	0.0639734	0.0586294	0.0592178
39.5	0.0399283	0.0451055	0.0456623	0.0419642	0.0441515	0.0443064	0.0463732	0.0531569	0.0493618	0.0487188		39.5	0.0571071	0.0620205	0.0610745	0.0606321	0.0623936	0.0640198	0.0602951	0.063769	0.0585542	0.0590939
40	0.0397553	0.045386	0.0457126	0.0422514	0.0443034	0.0440418	0.0463273	0.0528962	0.0485697	0.0486334		40	0.0573468	0.0622012	0.0608861	0.0609308	0.0622438	0.063683	0.0603326	0.0635728	0.0584953	0.0588955
40.5	0.039665	0.0456437	0.0457758	0.0426336	0.0445315	0.0438945	0.0463184	0.0526064	0.0478207	0.0485694		40.5	0.057595	0.0623771	0.0607131	0.0612107	0.06215	0.0632925	0.0603733	0.0634056	0.0584483	0.0586396
41	0.0396725	0.0458846	0.0458409	0.0430904	0.0448333	0.0438616	0.0463504	0.0523019	0.0471526	0.0485319		41	0.0578529	0.062542	0.0605457	0.0614618	0.0621126	0.0628471	0.0604195	0.0632821	0.0584149	0.0583513
41.5	0.039777	0.046121	0.0458997	0.0435963	0.0452074	0.0439344	0.0464245	0.0519962	0.0465939	0.0485242		41.5	0.058122	0.0626961	0.0603757	0.0616725	0.0621278	0.0623496	0.0604728	0.063208	0.0584031	0.0580635
42	0.0399631	0.0463655	0.0459452	0.0441239	0.0456537	0.0441028	0.0465434	0.0517007	0.0461636	0.0485481		42	0.0584025	0.0628441	0.0601997	0.0618336	0.0621909	0.0618074	0.0605316	0.0631814	0.0584247	0.0578106
42.5	0.0402034	0.0466309	0.0459737	0.0446428	0.0461718	0.0443536	0.0467065	0.0514246	0.0458717	0.0486025		42.5	0.0586883	0.0629951	0.0600197	0.0619372	0.0622979	0.0612347	0.0605914	0.0631907	0.0584928	0.0576226
43	0.0404614	0.0469212	0.04598	0.0451229	0.0467615	0.0446752	0.046915	0.0511762	0.0457184	0.0486833		43	0.0589691	0.0631583	0.0598423	0.0619777	0.062446	0.0606519	0.0606454	0.0632218	0.0586188	0.0575237
43.5	0.0406975	0.0472333	0.0459579	0.0455352	0.0474199	0.0450561	0.0471697	0.0509613	0.0456967	0.0487838		43.5	0.0592323	0.0633416	0.0596756	0.0619513	0.0626362	0.0600833	0.0606856	0.0632578	0.0588089	0.057528
44	0.0408767	0.0475569	0.0459006	0.045856	0.0481378	0.0454859	0.0474696	0.0507861	0.045794	0.0488962		44	0.059463	0.0635476	0.0595278	0.0618571	0.0628716	0.0595565	0.0607049	0.0632866	0.0590621	0.0576395
44.5	0.0409721	0.0478772	0.0458006	0.046066	0.0488999	0.0459529	0.0478117	0.0506544	0.0459964	0.0490112		44.5	0.0596485	0.0637732	0.0594064	0.0616983	0.0631551	0.0590984	0.0606969	0.0633008	0.059369	0.0578501
45	0.0409726	0.0481769	0.0456501	0.0461552	0.0496794	0.0464416	0.0481909	0.0505692	0.0462879	0.0491204		45	0.0597797	0.0640093	0.0593158	0.061481	0.0634852	0.0587305	0.0606591	0.0633035	0.0597134	0.0581435
45.5	0.0408832	0.0484432	0.045444	0.0461216	0.050441	0.0469336	0.0485973	0.0505323	0.0466524	0.0492156		45.5	0.0598542	0.0642449	0.0592601	0.0612139	0.0638557	0.0584664	0.0605903	0.0633057	0.0600732	0.0584976
46	0.0407228	0.0486688	0.0451809	0.0459714	0.0511434	0.0474064	0.049017	0.0505421	0.0470716	0.049291		46	0.0598766	0.0644656	0.0592403	0.0609072	0.0642545	0.0583101	0.0604937	0.0633244	0.060422	0.0588862
46.5	0.0405198	0.0488513	0.0448662	0.045719	0.0517443	0.0478347	0.0494328	0.0505961	0.0475283	0.0493428		46.5	0.059854	0.0646561	0.0592568	0.0605739	0.0646629	0.0582555	0.0603736	0.0633792	0.0607353	0.0592841
47	0.0403094	0.0489948	0.0445118	0.0453846	0.0522043	0.0481917	0.049826	0.0506879	0.0480034	0.0493706		47	0.0597992	0.0648042	0.0593082	0.0602279	0.0650581	0.0582861	0.0602354	0.0634862	0.0609911	0.0596692
47.5	0.040127	0.0491046	0.0441352	0.0449914	0.052492	0.048454	0.0501781	0.0508102	0.0484763	0.0493736		47.5	0.0597237	0.0648995	0.0593938	0.0598836	0.0654162	0.0583787	0.0600843	0.0636567	0.0611704	0.0600242
48	0.0400012	0.0491851	0.0437567	0.0445645	0.0525928	0.0486034	0.0504741	0.0509522	0.0489247	0.0493524		48	0.0596383	0.0649354	0.0595111	0.0595543	0.0657153	0.0585065	0.0599236	0.0638886	0.0612584	0.0603374
48.5	0.0399507	0.0492367	0.0433982	0.0441264	0.0525072	0.0486305	0.0507043	0.0511028	0.0493277	0.0493082		48.5	0.0595498	0.0649073	0.0596559	0.0592528	0.065938	0.058645	0.0597568	0.0641673	0.0612466	0.0606027
49	0.0399828	0.0492547	0.0430809	0.043698	0.0522511	0.048534	0.050865	0.0512509	0.0496632	0.049241		49	0.0594594	0.0648152	0.0598243	0.058991	0.0660736	0.0587738	0.0595834	0.0644671	0.0611281	0.0608176
49.5	0.040095	0.049231	0.0428206	0.0432971	0.0518522	0.0483212	0.0509586	0.051386	0.0499134	0.0491495		49.5	0.0593661	0.0646614	0.0600105	0.0587775	0.066118	0.0588793	0.0594042	0.0647541	0.0609012	0.0609826
50	0.0402735	0.0491546	0.042627	0.0429354	0.0513469	0.0480072	0.0509917	0.0514992	0.0500621	0.0490303		50	0.0592656	0.064452	0.0602067	0.0586188	0.0660739	0.0589565	0.0592191	0.0649908	0.060569	0.0610976
50.5	0.0404991	0.0490155	0.0425031	0.0426233	0.0507743	0.0476104	0.0509752	0.0515835	0.0501009	0.0488815		50.5	0.0591536	0.0641963	0.0604036	0.0585207	0.0659507	0.0590085	0.0590307	0.0651423	0.0601387	0.0611607
51	0.0407496	0.0488094	0.0424466	0.0423688	0.0501684	0.0471501	0.0509183	0.0516358	0.0500271	0.0487023		51	0.0590277	0.0639061	0.0605918	0.0584853	0.0657605	0.0590451	0.058844	0.065182	0.0596244	0.0611694
51.5	0.0410041	0.0485359	0.0424496	0.0421761	0.0495583	0.0466458	0.0508285	0.0516528	0.0498461	0.0484939		51.5	0.0588887	0.0635954	0.060763	0.0585125	0.0655174	0.0590789	0.0586673	0.0650974	0.0590457	0.06112
52	0.0412427	0.0482025	0.0425016	0.0420487	0.0489648	0.046113	0.0507121	0.0516314	0.0495709	0.0482619		52	0.0587408	0.0632803	0.0609089	0.0586	0.0652363	0.0591252	0.0585127	0.0648899	0.058429	0.0610079
52.5	0.0414485	0.0478214	0.0425904	0.0419875	0.0483993	0.0455634	0.0505722	0.0515676	0.0492194	0.048017		52.5	0.0585903	0.0629756	0.0610219	0.0587441	0.0649323	0.0591971	0.0583944	0.064574	0.0578054	0.0608322
53	0.0416082	0.0474075	0.0427054	0.0419938	0.0478679	0.0450059	0.0504101	0.0514554	0.0488145	0.0477744		53	0.0584441	0.0626948	0.0610958	0.0589372	0.0646183	0.0593038	0.0583278	0.0641761	0.0572084	0.0605953
53.5	0.0417093	0.0469794	0.042839	0.0420657	0.0473724	0.0444476	0.0502281	0.0512863	0.0483792	0.0475514		53.5	0.0583097	0.0624469	0.0611276	0.0591708	0.0643034	0.0594496	0.0583256	0.0637309	0.0566718	0.0603048
54	0.0417405	0.046552	0.0429877	0.0421991	0.0469109	0.0438966	0.0500311	0.0510499	0.0479364	0.0473668		54	0.0581916	0.0622385	0.0611149	0.0594345	0.0639953	0.0596343	0.0583985	0.0632728	0.0562249	0.0599727
54.5	0.0416917	0.0461357	0.0431507	0.0423904	0.0464841	0.0433615	0.0498285	0.0507376	0.0475029	0.0472369		54.5	0.0580901	0.0620689	0.0610561	0.0597174	0.0636992	0.0598536	0.0585503	0.0628349	0.0558901	0.0596156
55	0.0415523	0.0457373	0.0433335	0.042634	0.0460941	0.0428533	0.0496328	0.0503437	0.0470942	0.0471744		55	0.0580027	0.0619313	0.0609525	0.0600083	0.0634164	0.0601008	0.0587805	0.062442	0.0556825	0.0592527
55.5	0.0413112	0.0453555	0.0435413	0.0429231	0.0457454	0.0423883	0.0494592	0.0498693	0.0467203	0.0471842		55.5	0.0579247	0.0618156	0.0608059	0.0602979	0.0631454	0.0603684	0.059081	0.0621097	0.0556055	0.0589003
56	0.0409605	0.0449833	0.0437798	0.0432496	0.0454462	0.0419871	0.0493259	0.0493235	0.0463891	0.0472626		56	0.0578492	0.0617076	0.0606197	0.0605787	0.0628828	0.0606474	0.059438	0.0618455	0.0556545	0.0585743
56.5	0.0404946	0.0446094	0.0440513	0.0436045	0.0452084	0.0416712	0.0492495	0.0487246	0.0461092	0.0473979		56.5	0.0577718	0.0615922	0.0603973	0.0608439	0.0626236	0.0609301	0.0598333	0.0616461	0.0558161	0.0582863
57	0.0399149	0.0442189	0.0443551	0.0439762	0.0450442	0.0414662	0.0492409	0.0481008	0.0458896	0.0475724		57	0.0576892	0.0614536	0.0601437	0.0610899	0.0623605	0.0612087	0.0602474	0.0615035	0.0560726	0.0580426
57.5	0.0392317	0.0437994	0.0446855	0.0443509	0.0449638	0.0413926	0.0493057	0.0474876	0.0457442	0.0477649		57.5	0.0576019	0.0612799	0.0598655	0.0613137	0.0620846	0.0614769	0.0606583	0.0614048	0.0564029	0.0578469
58	0.0384633	0.0433407	0.0450291	0.0447108	0.0449735	0.0414682	0.049441	0.0469246	0.0456887	0.0479527		58	0.0575128	0.0610619	0.0595713	0.0615111	0.0617856	0.0617261	0.0610468	0.0613363	0.0567888	0.0577004
58.5	0.037638	0.0428405	0.045369	0.0450366	0.0450732	0.0416999	0.0496336	0.0464483	0.0457389	0.0481189		58.5	0.0574273	0.0607964	0.0592704	0.0616778	0.0614551	0.0619442	0.0613956	0.0612857	0.0572122	0.0576034
59	0.0367932	0.042306	0.0456843	0.0453087	0.0452519	0.0420829	0.0498629	0.0460907	0.0459065	0.0482534		59	0.0573506	0.0604849	0.058973	0.0618067	0.0610868	0.0621185	0.0616903	0.0612414	0.0576609	0.0575543
59.5	0.0359711	0.0417539	0.0459539	0.0455078	0.0454883	0.0425983	0.0501021	0.0458729	0.0461983	0.0483536		59.5	0.0572875	0.0601335	0.0586912	0.0618913	0.0606774	0.0622344	0.0619198	0.0611952	0.0581266	0.0575532
60	0.0352164	0.0412083	0.0461568	0.0456196	0.0457528	0.0432145	0.0503197	0.0458001	0.0466112	0.0484259		60	0.0572386	0.0597536	0.0584371	0.0619225	0.0602302	0.062277	0.0620774	0.0611414	0.0586049	0.0575988
60.5	0.0345719	0.0406993	0.0462762	0.0456349	0.0460092	0.0438899	0.0504856	0.0458634	0.0471303	0.048483		60.5	0.0572019	0.0593596	0.0582231	0.0618932	0.0597572	0.0622342	0.0621588	0.0610755	0.0590911	0.0576889
61	0.0340708	0.0402583	0.0463019	0.0455544	0.0462186	0.0445784	0.0505747	0.0460389	0.0477314	0.0485409		61	0.0571731	0.0589659	0.05806	0.0617987	0.0592762	0.0621002	0.0621633	0.0609927	0.0595806	0.0578188
61.5	0.0337374	0.0399148	0.0462324	0.0453849	0.0463464	0.0452346	0.0505688	0.0462928	0.0483818	0.0486163		61.5	0.0571435	0.0585878	0.0579593	0.0616394	0.0588112	0.0618787	0.0620905	0.0608907	0.0600664	0.05798
62	0.033582	0.0396906	0.0460749	0.0451391	0.0463645	0.0458195	0.0504584	0.0465859	0.0490441	0.0487209		62	0.0571059	0.0582412	0.0579299	0.0614214	0.0583902	0.0615809	0.0619447	0.060769	0.0605371	0.058162
62.5	0.033601	0.0395977	0.0458474	0.0448356	0.0462566	0.046308	0.0502432	0.046879	0.0496815	0.0488589		62.5	0.0570534	0.0579375	0.0579805	0.0611549	0.0580411	0.0612288	0.0617313	0.0606305	0.0609767	0.0583501
63	0.0337785	0.0396383	0.0455772	0.0444931	0.0460219	0.0466877	0.0499331	0.047139	0.0502608	0.0490253		63	0.0569825	0.0576874	0.0581165	0.060856	0.057788	0.0608513	0.0614587	0.0604798	0.0613663	0.0585281
63.5	0.0340905	0.0398025	0.0452967	0.0441304	0.0456726	0.0469616	0.0495449	0.0473452	0.0507551	0.0492092		63.5	0.0568946	0.0574975	0.0583377	0.0605432	0.0576484	0.0604833	0.0611391	0.0603269	0.0616858	0.0586824
64	0.0345078	0.0400736	0.0450416	0.0437631	0.0452339	0.0471428	0.049099	0.0474888	0.0511469	0.0493918		64	0.0567949	0.0573722	0.0586401	0.0602362	0.0576287	0.0601591	0.0607879	0.0601838	0.0619149	0.0588
64.5	0.0350008	0.0404262	0.0448445	0.0434041	0.0447414	0.0472519	0.0486158	0.0475721	0.0514266	0.0495508		64.5	0.056694	0.0573143	0.0590118	0.0599516	0.0577264	0.0599109	0.0604242	0.060064	0.0620382	0.058871
65	0.0355417	0.0408324	0.0447307	0.0430614	0.0442384	0.0473135	0.0481145	0.0476053	0.0515931	0.049664		65	0.0566045	0.0573248	0.0594348	0.0597032	0.0579297	0.0597656	0.0600681	0.0599795	0.0620473	0.0588907
65.5	0.0361094	0.0412648	0.0447168	0.0427427	0.0437661	0.0473462	0.047611	0.0476048	0.0516543	0.0497134		65.5	0.0565408	0.0574046	0.0598853	0.0594992	0.0582184	0.0597427	0.0597407	0.0599382	0.0619416	0.0588589
66	0.0366867	0.0416994	0.0448084	0.0424559	0.0433653	0.0473645	0.0471147	0.0475866	0.0516225	0.0496865		66	0.056514	0.057553	0.0603354	0.0593416	0.0585688	0.0598532	0.059463	0.0599426	0.0617308	0.0587799
66.5	0.0372589	0.0421168	0.0449991	0.0422067	0.0430691	0.0473751	0.0466317	0.0475625	0.0515157	0.0495759		66.5	0.0565335	0.0577685	0.0607593	0.0592289	0.0589551	0.0600978	0.0592511	0.0599894	0.0614318	0.0586629
67	0.0378123	0.0425025	0.045273	0.0420041	0.0428983	0.0473774	0.0461641	0.0475377	0.0513541	0.049383		67	0.0566026	0.0580453	0.0611347	0.0591558	0.0593523	0.0604704	0.0591158	0.0600681	0.0610702	0.0585167
67.5	0.0383349	0.0428457	0.0456097	0.0418568	0.0428628	0.0473672	0.0457145	0.0475124	0.0511597	0.0491163		67.5	0.0567176	0.0583747	0.0614489	0.059116	0.0597404	0.060957	0.059061	0.0601649	0.0606742	0.0583528
68	0.0388106	0.04314	0.0459857	0.0417764	0.0429592	0.0473388	0.0452842	0.0474803	0.0509531	0.0487886		68	0.0568698	0.0587426	0.0616993	0.0591032	0.0601021	0.0615362	0.0590839	0.0602636	0.0602725	0.0581821
68.5	0.0392205	0.0433786	0.0463767	0.041772	0.043172	0.0472889	0.0448786	0.0474327	0.0507522	0.0484158		68.5	0.0570455	0.0591302	0.0618928	0.0591132	0.0604247	0.0621831	0.0591763	0.060349	0.0598901	0.0580124
69	0.039544	0.0435559	0.0467589	0.0418495	0.0434762	0.0472196	0.0445066	0.0473598	0.0505692	0.0480164		69	0.0572264	0.0595145	0.0620436	0.0591434	0.0606995	0.0628686	0.0593243	0.0604095	0.0595466	0.0578479
69.5	0.0397625	0.0436655	0.0471135	0.0420127	0.0438413	0.04714	0.0441824	0.0472573	0.0504101	0.0476109		69.5	0.0573942	0.0598696	0.0621696	0.0591931	0.06092	0.063564	0.0595122	0.0604383	0.0592544	0.0576901
70	0.039861	0.0437017	0.047423	0.0422581	0.0442341	0.0470648	0.0439227	0.0471232	0.0502778	0.0472182		70	0.0575327	0.0601699	0.0622872	0.0592618	0.0610794	0.06424	0.0597269	0.0604337	0.0590205	0.0575357
70.5	0.0398293	0.0436632	0.0476739	0.0425745	0.0446225	0.047015	0.043746	0.0469641	0.0501702	0.0468558		70.5	0.0576299	0.0603933	0.062408	0.0593488	0.0611723	0.0648717	0.0599551	0.0604008	0.0588468	0.0573777
71	0.039667	0.0435512	0.0478582	0.0429449	0.044979	0.0470117	0.0436686	0.0467927	0.0500843	0.0465385		71	0.0576791	0.0605233	0.062537	0.0594519	0.0611923	0.0654385	0.0601883	0.0603486	0.058733	0.0572089
71.5	0.0393827	0.0433722	0.0479717	0.043347	0.0452812	0.0470724	0.0437017	0.0466257	0.0500187	0.0462771		71.5	0.057681	0.0605506	0.0626707	0.0595662	0.0611328	0.0659228	0.0604219	0.0602863	0.0586792	0.0570222
72	0.0389932	0.043137	0.0480161	0.0437564	0.0455161	0.0472099	0.0438486	0.0464821	0.0499771	0.046078		72	0.0576426	0.0604756	0.0628015	0.0596871	0.0609899	0.0663134	0.0606527	0.0602259	0.058688	0.056814
72.5	0.0385208	0.0428627	0.0479987	0.0441504	0.0456764	0.0474269	0.0441036	0.0463804	0.0499685	0.0459424		72.5	0.057577	0.0603092	0.0629193	0.0598075	0.0607631	0.0666036	0.0608797	0.0601752	0.0587657	0.0565847
73	0.0379928	0.0425677	0.0479305	0.0445086	0.0457644	0.047718	0.0444495	0.0463349	0.0500052	0.0458654		73	0.057502	0.0600705	0.0630165	0.0599217	0.0604573	0.0667887	0.061101	0.0601394	0.05892	0.0563422
73.5	0.03744	0.0422705	0.0478274	0.0448201	0.0457881	0.0480696	0.0448623	0.046352	0.0501016	0.0458385		73.5	0.0574362	0.0597864	0.0630901	0.0600258	0.0600857	0.0668696	0.0613131	0.0601195	0.0591587	0.0561007
74	0.0368902	0.0419874	0.0477053	0.0450799	0.0457605	0.0484632	0.0453112	0.046431	0.0502691	0.0458516		74	0.0573967	0.0594875	0.0631424	0.0601173	0.0596684	0.0668508	0.0615105	0.0601117	0.0594869	0.0558778
74.5	0.0363692	0.0417302	0.0475787	0.0452909	0.045697	0.048879	0.0457628	0.0465632	0.0505138	0.0458932		74.5	0.0573975	0.0592061	0.0631824	0.0601961	0.059233	0.0667397	0.0616835	0.0601087	0.0599045	0.0556934
75	0.0358985	0.0415061	0.0474592	0.0454609	0.0456156	0.0492998	0.0461867	0.0467311	0.0508295	0.0459514		75	0.0574468	0.0589706	0.0632209	0.0602654	0.0588107	0.0665473	0.0618223	0.0601012	0.0604034	0.055568
75.5	0.0354961	0.0413173	0.0473534	0.0455998	0.0455335	0.049714	0.0465561	0.0469167	0.0512007	0.0460177		75.5	0.0575477	0.0588041	0.063269	0.0603288	0.0584337	0.0662877	0.0619162	0.0600806	0.0609664	0.0555167
76	0.0351751	0.041163	0.0472629	0.0457153	0.0454655	0.0501148	0.046855	0.0470999	0.0516005	0.0460888		76	0.057696	0.0587194	0.0633348	0.0603924	0.058132	0.0659793	0.0619555	0.0600398	0.0615663	0.0555484
76.5	0.0349462	0.0410396	0.0471854	0.0458107	0.0454241	0.0504998	0.0470754	0.0472661	0.0519983	0.0461641		76.5	0.0578811	0.0587198	0.0634216	0.0604624	0.0579298	0.065641	0.0619351	0.0599772	0.0621719	0.0556639
77	0.0348167	0.0409434	0.0471138	0.045883	0.0454202	0.0508676	0.0472215	0.0474045	0.0523612	0.046246		77	0.0580898	0.058801	0.0635255	0.0605423	0.0578421	0.0652916	0.061854	0.0598968	0.0627465	0.0558558
77.5	0.0347926	0.0408745	0.0470393	0.0459254	0.045461	0.0512185	0.0473049	0.0475129	0.0526624	0.0463394		77.5	0.058304	0.0589484	0.0636368	0.0606351	0.057876	0.0649498	0.0617163	0.0598096	0.063255	0.0561101
78	0.0348764	0.0408368	0.0469523	0.0459248	0.0455506	0.0515458	0.0473447	0.0475953	0.0528869	0.0464509		78	0.0585061	0.0591437	0.0637413	0.0607421	0.0580296	0.0646327	0.0615298	0.0597314	0.0636679	0.0564085
78.5	0.0350699	0.0408401	0.0468464	0.0458681	0.0456911	0.05184	0.0473632	0.0476593	0.0530317	0.0465864		78.5	0.0586778	0.0593676	0.0638235	0.0608596	0.0582924	0.0643527	0.0613075	0.0596829	0.0639636	0.0567287
79	0.0353709	0.0409001	0.0467163	0.0457434	0.0458799	0.0520852	0.0473825	0.0477154	0.0531068	0.0467489		79	0.0588047	0.0596026	0.0638688	0.0609835	0.058649	0.064117	0.061062	0.059686	0.0641308	0.0570512
79.5	0.0357729	0.0410356	0.0465604	0.0455424	0.0461125	0.0522635	0.0474194	0.0477728	0.0531335	0.0469394		79.5	0.0588762	0.0598348	0.0638675	0.0611047	0.0590785	0.0639302	0.0608071	0.0597613	0.0641673	0.0573584
80	0.036264	0.0412665	0.0463812	0.0452622	0.0463819	0.0523552	0.0474852	0.0478383	0.0531395	0.0471569		80	0.0588854	0.0600557	0.0638173	0.0612134	0.0595581	0.0637926	0.0605523	0.0599249	0.0640817	0.0576382
80.5	0.0368296	0.0416099	0.0461842	0.0449082	0.0466776	0.0523428	0.0475823	0.0479157	0.0531516	0.0473986		80.5	0.0588306	0.0602626	0.0637217	0.0612993	0.0600644	0.0637002	0.0603065	0.0601853	0.0638902	0.0578836
81	0.0374486	0.0420769	0.045977	0.0444927	0.0469881	0.0522157	0.0477028	0.0480068	0.0531925	0.0476584		81	0.0587153	0.0604561	0.0635931	0.0613544	0.0605741	0.0636458	0.0600736	0.060544	0.0636118	0.0580943
81.5	0.0380975	0.0426668	0.045767	0.0440317	0.0473027	0.0519701	0.0478331	0.0481114	0.0532753	0.0479299		81.5	0.0585482	0.0606394	0.0634486	0.0613709	0.0610667	0.0636196	0.059855	0.060993	0.0632674	0.0582731
82	0.0387515	0.043365	0.0455619	0.043547	0.0476103	0.05161	0.0479526	0.048229	0.0534014	0.0482062		82	0.0583388	0.0608158	0.0633061	0.0613467	0.061527	0.0636124	0.0596502	0.0615173	0.0628761	0.0584271
82.5	0.0393884	0.0441441	0.0453656	0.043061	0.0479034	0.0511464	0.0480389	0.0483609	0.0535612	0.0484807		82.5	0.0581	0.0609859	0.0631813	0.0612829	0.0619434	0.0636126	0.0594592	0.0620953	0.0624546	0.0585642
83	0.0399878	0.0449649	0.0451799	0.0425992	0.0481756	0.0505974	0.0480746	0.0485111	0.0537355	0.0487478		83	0.0578458	0.0611486	0.063084	0.0611845	0.0623105	0.0636106	0.0592835	0.0627041	0.0620157	0.0586932
83.5	0.0405338	0.0457801	0.0450023	0.0421818	0.048425	0.0499846	0.0480458	0.0486861	0.0538976	0.0490009		83.5	0.0575917	0.0612989	0.0630161	0.061059	0.0626269	0.0635975	0.0591261	0.0633198	0.0615696	0.0588226
84	0.0410129	0.0465414	0.0448308	0.0418267	0.0486485	0.0493313	0.0479467	0.0488928	0.0540195	0.0492362		84	0.0573519	0.0614283	0.0629688	0.0609142	0.0628969	0.0635668	0.0589934	0.0639209	0.0611237	0.0589565
84.5	0.0414192	0.0472035	0.044662	0.0415477	0.048843	0.0486592	0.0477799	0.0491395	0.0540762	0.049449		84.5	0.0571399	0.0615298	0.062927	0.0607591	0.0631245	0.0635143	0.0588932	0.0644909	0.0606853	0.0590973
85	0.0417456	0.0477326	0.0444951	0.0413522	0.0490068	0.0479872	0.0475554	0.0494308	0.0540481	0.0496361		85	0.0569698	0.0615956	0.0628692	0.0606	0.0633161	0.0634364	0.058834	0.0650195	0.0602603	0.0592451
85.5	0.0419872	0.0481069	0.044333	0.0412425	0.049138	0.0473307	0.0472891	0.0497702	0.0539238	0.0497948		85.5	0.0568528	0.0616222	0.0627722	0.060442	0.0634758	0.0633331	0.0588226	0.0655004	0.0598551	0.0593965
86	0.0421373	0.0483209	0.0441803	0.0412169	0.0492356	0.0466983	0.0470005	0.0501539	0.0537004	0.0499215		86	0.0567989	0.0616095	0.0626165	0.0602893	0.0636067	0.0632058	0.0588627	0.0659302	0.0594764	0.0595473
86.5	0.0421899	0.0483821	0.0440475	0.04127	0.0493014	0.0460949	0.0467075	0.0505717	0.0533831	0.0500152		86.5	0.0568143	0.0615627	0.0623893	0.0601449	0.0637091	0.0630572	0.0589536	0.0663071	0.059131	0.0596914
87	0.0421378	0.0483118	0.0439443	0.0413919	0.0493411	0.04552	0.0464251	0.0510077	0.0529847	0.0500736		87	0.0569029	0.0614925	0.0620892	0.0600133	0.063782	0.0628909	0.0590867	0.0666306	0.058825	0.0598198
87.5	0.041974	0.0481379	0.0438792	0.0415725	0.0493637	0.04497	0.0461644	0.0514412	0.0525199	0.050094		87.5	0.0570631	0.0614138	0.0617252	0.0598987	0.0638218	0.0627111	0.059249	0.0668962	0.0585634	0.0599215
88	0.0416942	0.0478914	0.0438577	0.0417996	0.0493814	0.044441	0.0459321	0.0518485	0.0520054	0.050073		88	0.0572896	0.0613439	0.0613163	0.0598079	0.0638256	0.0625211	0.0594222	0.0670974	0.0583494	0.0599864
88.5	0.0413008	0.0476036	0.0438799	0.0420624	0.0494074	0.0439292	0.0457308	0.0522054	0.0514567	0.0500085		88.5	0.0575733	0.0613008	0.0608897	0.0597489	0.0637899	0.0623237	0.0595886	0.0672254	0.0581836	0.0600047
89	0.0408026	0.0473013	0.0439395	0.0423483	0.0494527	0.0434349	0.0455606	0.0524929	0.0508893	0.0499005		89	0.0579013	0.061299	0.0604763	0.0597316	0.0637132	0.0621216	0.0597312	0.0672721	0.0580653	0.0599656
89.5	0.0402187	0.0470065	0.0440245	0.0426488	0.049523	0.0429626	0.0454212	0.0526962	0.0503163	0.0497502		89.5	0.0582582	0.0613499	0.0601082	0.0597632	0.0635947	0.0619142	0.0598379	0.0672297	0.0579916	0.0598632
90	0.0395781	0.0467323	0.0441198	0.0429556	0.0496186	0.0425202	0.0453137	0.0528103	0.0497508	0.0495624		90	0.0586278	0.0614581	0.0598107	0.0598494	0.0634374	0.0617017	0.0599063	0.0670949	0.0579584	0.0596962
90.5	0.0389171	0.0464859	0.0442082	0.0432598	0.049732	0.0421208	0.0452397	0.0528379	0.0492079	0.0493465		90.5	0.0589934	0.0616201	0.0596021	0.0599912	0.0632467	0.0614845	0.0599426	0.066869	0.0579607	0.0594688
91	0.03828	0.0462701	0.0442781	0.0435538	0.04985	0.041778	0.0452022	0.0527885	0.0487058	0.0491174		91	0.0593406	0.0618263	0.0594894	0.0601848	0.0630321	0.0612637	0.05996	0.0665592	0.0579936	0.0591906
91.5	0.0377113	0.0460806	0.0443198	0.0438304	0.0499561	0.0415058	0.0452053	0.0526769	0.048265	0.0488911		91.5	0.0596545	0.0620615	0.0594684	0.0604177	0.062805	0.0610414	0.0599776	0.0661772	0.0580543	0.0588776
92	0.0372518	0.0459121	0.0443314	0.0440815	0.0500344	0.0413172	0.0452519	0.052519	0.0479059	0.0486859		92	0.0599269	0.0623069	0.0595243	0.0606738	0.0625803	0.06082	0.0600178	0.0657376	0.0581416	0.0585507
92.5	0.0369346	0.0457583	0.0443203	0.0442997	0.0500724	0.0412221	0.0453429	0.0523304	0.0476501	0.0485205		92.5	0.0601509	0.0625441	0.0596367	0.0609333	0.0623726	0.0606061	0.0601001	0.0652575	0.0582573	0.0582338
93	0.0367822	0.0456133	0.0442994	0.0444776	0.0500625	0.0412243	0.0454769	0.0521218	0.0475151	0.0484103		93	0.0603238	0.062757	0.0597813	0.0611752	0.0621962	0.0604058	0.0602389	0.0647533	0.0584059	0.0579497
93.5	0.0368017	0.0454718	0.044285	0.0446124	0.050006	0.0413266	0.0456497	0.0518995	0.0475109	0.0483653		93.5	0.0604441	0.0629331	0.0599339	0.0613797	0.0620636	0.0602256	0.0604406	0.0642406	0.0585934	0.0577216
94	0.0369867	0.0453283	0.0442937	0.044705	0.049909	0.0415273	0.0458546	0.0516633	0.0476381	0.0483909		94	0.0605135	0.0630661	0.0600779	0.0615323	0.0619844	0.0600713	0.0607021	0.0637318	0.0588261	0.0575685
94.5	0.0373149	0.0451805	0.0443384	0.0447597	0.0497855	0.0418226	0.0460836	0.0514086	0.0478857	0.0484859		94.5	0.0605333	0.063152	0.0602015	0.0616254	0.0619665	0.0599473	0.0610111	0.0632361	0.0591084	0.0575047
95	0.0377564	0.0450244	0.044424	0.0447884	0.0496501	0.0422052	0.0463289	0.0511282	0.0482325	0.0486431		95	0.0605025	0.0631911	0.0603015	0.06166	0.0620125	0.0598569	0.0613479	0.0627607	0.0594434	0.0575403
95.5	0.0382738	0.0448571	0.0445446	0.0448053	0.0495172	0.0426656	0.0465835	0.0508158	0.0486497	0.0488531		95.5	0.0604194	0.0631867	0.0603807	0.0616429	0.0621229	0.059799	0.061689	0.0623101	0.0598267	0.0576782
96	0.0388262	0.0446763	0.0446837	0.0448251	0.0493961	0.04319	0.0468419	0.05047	0.049103	0.0491012		96	0.0602809	0.0631425	0.0604465	0.0615857	0.0622938	0.0597726	0.0620094	0.0618883	0.0602496	0.0579158
96.5	0.0393752	0.0444804	0.0448154	0.0448604	0.0492891	0.0437611	0.0471019	0.0500945	0.0495588	0.0493729		96.5	0.0600822	0.0630628	0.0605075	0.0615029	0.062519	0.0597733	0.0622872	0.0614979	0.0606979	0.0582454
97	0.0398889	0.0442709	0.04491	0.0449194	0.049191	0.0443548	0.0473621	0.0497033	0.0499897	0.0496552		97	0.05982	0.0629532	0.0605685	0.0614069	0.062786	0.0597965	0.0625076	0.0611427	0.0611532	0.0586543
97.5	0.0403434	0.0440521	0.0449377	0.0450029	0.0490867	0.0449427	0.0476227	0.0493164	0.050376	0.0499381		97.5	0.0594946	0.0628201	0.0606327	0.0613069	0.0630787	0.0598344	0.0626624	0.0608272	0.0615933	0.059127
98	0.0407236	0.0438331	0.044875	0.0451048	0.0489561	0.0454922	0.047883	0.0489607	0.0507082	0.0502148		98	0.0591111	0.0626717	0.0606969	0.0612069	0.0633777	0.0598796	0.0627548	0.0605564	0.0619948	0.059644
98.5	0.0410246	0.0436263	0.0447085	0.0452122	0.0487783	0.0459675	0.0481408	0.0486612	0.0509882	0.050484		98.5	0.058681	0.0625168	0.0607561	0.061105	0.0636596	0.0599241	0.0627931	0.0603364	0.0623349	0.0601875
99	0.0412511	0.0434469	0.0444407	0.0453126	0.0485329	0.0463355	0.0483912	0.0484405	0.0512246	0.0507494		99	0.0582235	0.0623652	0.0608027	0.0609964	0.0639022	0.0599608	0.0627919	0.060172	0.0625926	0.0607402
99.5	0.0414134	0.0433111	0.0440855	0.0453934	0.0482057	0.0465662	0.0486243	0.048312	0.0514283	0.0510194		99.5	0.0577623	0.0622262	0.06083	0.0608765	0.0640846	0.0599849	0.0627677	0.0600682	0.0627503	0.061288
100	0.0415259	0.0432331	0.0436711	0.0454482	0.0477928	0.0466378	0.0488277	0.0482751	0.0516086	0.051301		100	0.0573264	0.0621079	0.0608355	0.06074	0.0641903	0.0599926	0.0627356	0.060026	0.0627931	0.0618193
100.5	0.0416054	0.043224	0.0432326	0.0454784	0.0473004	0.0465401	0.0489872	0.0483166	0.0517679	0.0516018		100.5	0.0569445	0.0620155	0.0608194	0.0605879	0.0642108	0.0599854	0.0627054	0.060044	0.0627124	0.0623256
101	0.0416664	0.0432883	0.0428108	0.0454949	0.0467453	0.0462737	0.0490881	0.0484132	0.0519003	0.0519226		101	0.0566432	0.0619508	0.0607877	0.0604271	0.0641452	0.0599692	0.0626828	0.0601159	0.0625047	0.0628009
101.5	0.0417212	0.0434242	0.0424433	0.0455164	0.0461535	0.0458538	0.0491172	0.0485323	0.0519905	0.0522572		101.5	0.0564446	0.0619125	0.0607488	0.0602716	0.0640004	0.0599527	0.0626671	0.0602313	0.0621711	0.0632393
102	0.0417781	0.043621	0.0421635	0.0455652	0.0455561	0.045307	0.0490686	0.0486425	0.052017	0.0525897		102	0.0563631	0.0618979	0.0607144	0.0601404	0.0637902	0.0599495	0.0626556	0.060377	0.0617218	0.0636338
102.5	0.0418395	0.0438628	0.0419937	0.0456665	0.0449854	0.0446691	0.0489416	0.0487152	0.0519558	0.0528931		102.5	0.0564043	0.0619017	0.0606933	0.0600548	0.0635328	0.0599748	0.0626446	0.0605379	0.0611714	0.0639774
103	0.0419073	0.0441271	0.0419458	0.0458413	0.0444742	0.0439825	0.0487458	0.0487323	0.051786	0.0531371		103	0.0565664	0.0619172	0.0606915	0.060037	0.0632468	0.0600428	0.0626325	0.0606955	0.0605431	0.0642618
103.5	0.0419801	0.0443896	0.0420214	0.0461041	0.0440482	0.0432934	0.0484979	0.0486869	0.0514971	0.0532885		103.5	0.0568413	0.0619376	0.0607098	0.0601038	0.0629515	0.060165	0.0626226	0.0608333	0.0598649	0.0644761
104	0.0420568	0.0446253	0.0422109	0.046457	0.043727	0.0426477	0.0482206	0.048583	0.0510901	0.0533188		104	0.0572169	0.0619571	0.0607446	0.0602654	0.0626616	0.060348	0.0626219	0.0609359	0.0591716	0.0646107
104.5	0.0421369	0.0448119	0.0424958	0.0468936	0.0435206	0.0420879	0.0479431	0.0484332	0.0505812	0.0532082		104.5	0.0576789	0.0619697	0.0607874	0.0605244	0.0623894	0.0605901	0.0626429	0.0609905	0.0585001	0.0646573
105	0.0422252	0.044932	0.042852	0.0473978	0.0434304	0.0416515	0.0476939	0.048256	0.0500019	0.0529528		105	0.0582156	0.0619692	0.0608291	0.0608739	0.0621404	0.0608839	0.0627012	0.0609878	0.0578886	0.0646131
105.5	0.0423256	0.0449754	0.0432554	0.0479451	0.0434485	0.0413674	0.047499	0.0480712	0.0493931	0.0525648		105.5	0.0588166	0.0619488	0.0608603	0.0613006	0.0619168	0.0612147	0.0628111	0.060923	0.057375	0.0644784
106	0.0424473	0.04494	0.043681	0.0485094	0.043558	0.0412567	0.047378	0.047897	0.0488006	0.0520704		106	0.0594734	0.0619032	0.0608757	0.0617852	0.0617165	0.0615634	0.0629837	0.0607967	0.0569917	0.0642587
106.5	0.0425969	0.0448301	0.0441057	0.0490649	0.0437376	0.0413305	0.0473421	0.047747	0.0482719	0.0515073		106.5	0.0601787	0.0618265	0.0608761	0.062307	0.061535	0.0619081	0.0632218	0.0606152	0.0567637	0.0639666
107	0.0427804	0.0446542	0.0445131	0.049591	0.0439634	0.04159	0.0473935	0.0476288	0.0478458	0.0509209		107	0.0609246	0.0617147	0.0608654	0.0628456	0.0613658	0.0622264	0.0635188	0.0603883	0.0567051	0.0636169
107.5	0.0429973	0.0444246	0.0448896	0.0500736	0.0442126	0.0420269	0.0475238	0.0475467	0.0475514	0.0503561		107.5	0.0616979	0.0615643	0.0608519	0.0633841	0.0612029	0.0625016	0.0638569	0.0601294	0.0568189	0.0632297
108	0.0432397	0.0441531	0.0452277	0.0505044	0.0444641	0.042623	0.0477176	0.0475006	0.0474051	0.0498517		108	0.0624806	0.0613756	0.0608456	0.063909	0.0610404	0.0627198	0.0642083	0.0598542	0.0570949	0.0628279
108.5	0.0434941	0.0438482	0.0455201	0.0508802	0.0447041	0.0433538	0.0479546	0.0474893	0.0474084	0.0494367		108.5	0.0632486	0.0611507	0.0608529	0.0644101	0.0608761	0.0628729	0.0645379	0.0595801	0.0575116	0.062434
109	0.0437398	0.0435158	0.0457623	0.0511984	0.0449263	0.04419	0.0482137	0.0475107	0.0475501	0.0491272		109	0.0639711	0.0608934	0.0608767	0.0648774	0.0607109	0.0629596	0.0648063	0.0593236	0.0580367	0.06207
109.5	0.0439553	0.0431594	0.0459499	0.0514537	0.0451279	0.0450973	0.0484749	0.0475648	0.04781	0.0489279		109.5	0.0646167	0.0606078	0.060913	0.0653023	0.0605498	0.0629836	0.0649762	0.0590979	0.0586342	0.0617537
110	0.0441197	0.0427794	0.0460776	0.0516367	0.0453114	0.0460399	0.0487256	0.0476525	0.0481615	0.0488305		110	0.0651522	0.0602995	0.0609527	0.065674	0.0603996	0.0629521	0.0650177	0.0589154	0.0592666	0.0615
110.5	0.0442181	0.0423773	0.0461389	0.0517335	0.0454789	0.0469809	0.0489573	0.0477766	0.0485759	0.0488197		110.5	0.0655525	0.0599734	0.060981	0.0659792	0.0602714	0.0628731	0.0649115	0.0587847	0.0598975	0.0613184
111	0.0442435	0.0419572	0.0461279	0.0517276	0.0456309	0.0478861	0.0491677	0.0479388	0.0490252	0.0488754		111	0.0657994	0.0596344	0.0609833	0.0662018	0.0601763	0.0627562	0.0646517	0.0587093	0.0604984	0.061213
111.5	0.0442	0.0415291	0.0460404	0.0516037	0.0457641	0.048721	0.0493588	0.0481391	0.0494859	0.048978		111.5	0.0658855	0.0592869	0.0609458	0.0663272	0.0601242	0.0626095	0.0642469	0.0586887	0.0610493	0.0611819
112	0.0440984	0.0411071	0.045876	0.0513507	0.0458684	0.0494535	0.0495325	0.0483762	0.0499413	0.0491095		112	0.0658144	0.0589374	0.060861	0.0663417	0.060123	0.0624387	0.0637193	0.0587181	0.0615375	0.0612198
112.5	0.0439573	0.0407095	0.0456387	0.0509677	0.0459296	0.0500552	0.0496868	0.0486427	0.0503805	0.0492547		112.5	0.0656015	0.0585977	0.0607293	0.0662372	0.0601755	0.0622483	0.0631006	0.0587888	0.0619566	0.0613169
113	0.0437959	0.0403594	0.0453381	0.0504636	0.0459331	0.0505009	0.0498145	0.0489282	0.050799	0.049403		113	0.0652687	0.0582813	0.0605585	0.0660109	0.0602803	0.0620437	0.0624284	0.0588885	0.0623035	0.0614613
113.5	0.0436338	0.0400793	0.0449884	0.0498593	0.045865	0.0507721	0.0499007	0.0492194	0.0511954	0.0495455		113.5	0.0648431	0.0580055	0.0603651	0.0656689	0.0604321	0.0618293	0.0617416	0.0590023	0.0625781	0.0616398
114	0.0434848	0.0398893	0.0446106	0.0491855	0.0457166	0.0508551	0.0499268	0.0494999	0.0515711	0.0496753		114	0.0643522	0.0577892	0.0601708	0.0652246	0.0606199	0.0616113	0.0610772	0.059113	0.0627789	0.0618388
114.5	0.043357	0.039806	0.0442261	0.0484762	0.045488	0.0507472	0.0498684	0.0497574	0.0519284	0.0497837		114.5	0.0638222	0.0576504	0.0600011	0.0646975	0.060832	0.0613988	0.0604677	0.0592075	0.0629015	0.0620429
115	0.0432508	0.0398377	0.0438593	0.0477658	0.0451868	0.0504529	0.0497044	0.0499782	0.0522665	0.0498591		115	0.0632759	0.057602	0.0598795	0.0641113	0.0610558	0.0612013	0.0599375	0.0592739	0.0629396	0.0622352
115.5	0.0431633	0.0399834	0.0435313	0.0470854	0.0448291	0.0499872	0.0494211	0.0501569	0.0525829	0.0498904		115.5	0.0627292	0.0576495	0.0598275	0.0634927	0.0612802	0.0610312	0.0595032	0.0593036	0.0628859	0.0623983
116	0.0430892	0.0402351	0.0432639	0.0464572	0.0444366	0.049374	0.049015	0.0502928	0.0528728	0.0498659		116	0.0621947	0.057789	0.0598598	0.0628687	0.0614975	0.0608999	0.0591747	0.0592937	0.0627353	0.0625137
116.5	0.0430217	0.0405758	0.0430728	0.0458956	0.0440329	0.0486444	0.0484967	0.0503911	0.05313	0.0497741		116.5	0.0616814	0.0580069	0.0599837	0.062263	0.0617023	0.0608174	0.0589551	0.0592476	0.0624862	0.0625639
117	0.042955	0.0409822	0.042969	0.0454055	0.043644	0.0478377	0.0478906	0.0504596	0.0533475	0.0496099		117	0.0611955	0.0582827	0.0601978	0.0616967	0.0618939	0.0607902	0.0588407	0.0591721	0.0621441	0.062533
117.5	0.0428859	0.0414289	0.0429618	0.0449855	0.0432917	0.0469943	0.047233	0.0505092	0.0535206	0.049377		117.5	0.0607432	0.0585908	0.0604915	0.0611863	0.0620738	0.0608222	0.058825	0.0590766	0.0617203	0.0624106
118	0.0428137	0.0418883	0.0430564	0.0446311	0.042993	0.0461563	0.0465665	0.0505485	0.053647	0.0490878		118	0.060331	0.0589042	0.0608495	0.0607441	0.0622452	0.0609123	0.0588975	0.058973	0.0612353	0.0621932
118.5	0.0427382	0.0423362	0.0432554	0.0443389	0.0427606	0.0453637	0.0459344	0.0505815	0.053729	0.0487642		118.5	0.0599675	0.0591995	0.0612506	0.0603762	0.0624105	0.0610564	0.0590474	0.058873	0.0607146	0.0618839
119	0.042658	0.0427533	0.0435587	0.0441071	0.0426035	0.0446536	0.0453748	0.0506083	0.0537711	0.0484325		119	0.0596606	0.0594593	0.0616728	0.0600845	0.0625694	0.0612479	0.0592612	0.0587866	0.0601892	0.0614962
119.5	0.0425698	0.0431249	0.0439651	0.0439388	0.0425276	0.0440571	0.0449186	0.0506219	0.0537785	0.0481227		119.5	0.0594182	0.0596745	0.062095	0.0598666	0.0627208	0.061478	0.0595268	0.058721	0.0596909	0.06105
120	0.0424667	0.0434452	0.0444705	0.0438413	0.0425371	0.0435995	0.0445832	0.0506114	0.0537568	0.0478624		120	0.059245	0.0598426	0.0624987	0.0597162	0.0628598	0.0617402	0.0598322	0.0586803	0.0592498	0.0605715
120.5	0.0423386	0.0437109	0.0450675	0.0438255	0.042636	0.0433013	0.044375	0.050564	0.0537094	0.0476711		120.5	0.0591422	0.0599682	0.0628712	0.0596272	0.0629801	0.0620269	0.0601652	0.0586655	0.0588912	0.0600889
121	0.0421718	0.0439248	0.0457429	0.0439	0.0428269	0.0431751	0.0442896	0.0504683	0.0536347	0.0475579		121	0.0591064	0.0600609	0.0632014	0.0595901	0.0630762	0.0623348	0.060514	0.0586751	0.0586337	0.059628
121.5	0.0419515	0.044087	0.0464785	0.0440715	0.0431113	0.043228	0.0443151	0.0503158	0.0535265	0.0475187		121.5	0.0591286	0.060131	0.0634829	0.0595952	0.0631431	0.0626621	0.0608688	0.0587048	0.0584857	0.0592109
122	0.0416663	0.0441961	0.0472498	0.0443397	0.04349	0.0434596	0.0444346	0.0501036	0.0533734	0.0475394		122	0.0591961	0.0601864	0.0637086	0.0596325	0.0631791	0.0630099	0.0612198	0.0587517	0.0584463	0.058852
122.5	0.0413073	0.0442489	0.0480266	0.0446944	0.04396	0.0438627	0.04463	0.0498381	0.0531638	0.0475986		122.5	0.0592934	0.0602325	0.0638723	0.059692	0.0631841	0.0633809	0.0615583	0.0588133	0.058507	0.0585564
123	0.0408734	0.0442387	0.0487729	0.0451178	0.0445139	0.0444212	0.0448848	0.049531	0.0528869	0.0476689		123	0.059406	0.0602704	0.0639664	0.0597637	0.0631594	0.0637755	0.0618741	0.058889	0.0586514	0.0583204
123.5	0.0403703	0.044156	0.0494534	0.0455832	0.045138	0.0451137	0.0451845	0.0491999	0.0525367	0.0477252		123.5	0.0595212	0.0602974	0.0639816	0.059837	0.0631081	0.0641914	0.0621589	0.0589808	0.0588612	0.0581335
124	0.0398119	0.0439916	0.0500341	0.0460581	0.0458124	0.045909	0.0455168	0.0488664	0.0521186	0.0477486		124	0.0596297	0.0603068	0.0639099	0.0599012	0.0630318	0.0646207	0.0624037	0.0590937	0.0591156	0.05798
124.5	0.0392178	0.0437425	0.0504878	0.0465076	0.04651	0.0467708	0.0458722	0.0485526	0.0516471	0.0477288		124.5	0.0597261	0.0602924	0.0637449	0.0599474	0.0629288	0.0650497	0.0625982	0.0592321	0.0593978	0.0578419
125	0.0386104	0.0434125	0.0507955	0.0468991	0.0471983	0.0476592	0.0462423	0.04828	0.0511493	0.0476659		125	0.0598082	0.0602472	0.0634849	0.0599686	0.062797	0.0654564	0.0627327	0.0594015	0.0596939	0.0577043
125.5	0.0380121	0.0430138	0.0509499	0.0472033	0.0478425	0.0485353	0.0466184	0.0480642	0.0506574	0.047569		125.5	0.059879	0.0601685	0.0631348	0.0599597	0.0626307	0.0658143	0.0627975	0.0596038	0.0599957	0.0575567
126	0.0374431	0.0425692	0.0509544	0.0473997	0.0484045	0.0493651	0.0469908	0.0479166	0.0502071	0.0474541		126	0.0599425	0.0600562	0.0627053	0.0599202	0.062425	0.0660961	0.0627837	0.059835	0.0602978	0.0573948
126.5	0.0369209	0.0421079	0.0508229	0.0474766	0.0488504	0.0501199	0.0473501	0.0478403	0.0498317	0.0473413		126.5	0.0600034	0.0599123	0.0622153	0.0598535	0.0621746	0.0662773	0.0626853	0.0600864	0.060597	0.0572212
127	0.0364594	0.0416656	0.0505753	0.0474313	0.0491505	0.0507807	0.0476847	0.0478316	0.0495545	0.047249		127	0.0600666	0.0597431	0.0616878	0.0597672	0.0618782	0.0663376	0.062502	0.0603429	0.0608896	0.0570456
127.5	0.0360682	0.0412776	0.0502369	0.0472695	0.0492861	0.0513398	0.0479828	0.0478796	0.0493854	0.047191		127.5	0.0601365	0.0595572	0.0611502	0.0596716	0.0615407	0.0662671	0.0622377	0.0605867	0.0611683	0.0568822
128	0.0357557	0.0409766	0.049831	0.0470037	0.0492505	0.0517967	0.0482335	0.047971	0.0493208	0.0471741		128	0.0602141	0.0593636	0.0606315	0.0595774	0.0611726	0.0660678	0.0619034	0.0607975	0.0614219	0.0567467
128.5	0.0355309	0.040787	0.0493792	0.0466516	0.0490492	0.0521555	0.0484276	0.0480895	0.0493439	0.0471968		128.5	0.0602984	0.0591733	0.0601585	0.0594966	0.0607913	0.0657509	0.0615149	0.0609575	0.0616361	0.0566551
129	0.035404	0.0407256	0.0488979	0.0462343	0.0487005	0.0524227	0.0485598	0.0482202	0.0494286	0.0472518		129	0.0603862	0.0589981	0.0597544	0.0594379	0.0604209	0.065337	0.0610952	0.0610546	0.0617927	0.0566188
129.5	0.0353845	0.0407995	0.0483986	0.0457723	0.0482347	0.0526028	0.0486267	0.0483519	0.0495442	0.0473252		129.5	0.0604721	0.0588521	0.0594391	0.0594055	0.0600897	0.064853	0.0606685	0.0610852	0.0618747	0.056644
130	0.0354834	0.0410069	0.0478857	0.0452874	0.0476902	0.052696	0.0486305	0.0484791	0.0496624	0.0474032		130	0.0605487	0.0587507	0.0592251	0.0594012	0.0598282	0.0643271	0.06026	0.0610549	0.061867	0.0567309
130.5	0.0357108	0.0413406	0.047364	0.0447996	0.0471087	0.0526973	0.0485768	0.0486018	0.0497616	0.0474733		130.5	0.0606059	0.0587109	0.0591183	0.0594202	0.0596669	0.0637886	0.0598924	0.0609794	0.0617611	0.0568724
131	0.0360735	0.0417886	0.0468357	0.0443266	0.0465312	0.0525978	0.048474	0.0487227	0.0498285	0.0475277		131	0.0606354	0.0587507	0.0591201	0.059456	0.0596314	0.063262	0.0595842	0.0608827	0.0615569	0.0570562
131.5	0.0365724	0.0423392	0.0463051	0.0438843	0.0459955	0.0523879	0.0483344	0.0488479	0.0498571	0.0475641		131.5	0.0606277	0.058888	0.0592261	0.0594993	0.0597397	0.0627674	0.059348	0.0607945	0.0612628	0.0572647
132	0.0371983	0.0429792	0.0457788	0.0434863	0.0455311	0.0520598	0.04817	0.0489827	0.0498496	0.0475849		132	0.0605751	0.059138	0.0594276	0.0595417	0.0600011	0.0623205	0.0591882	0.0607461	0.0608962	0.0574784
132.5	0.0379342	0.0436968	0.045269	0.0431468	0.0451596	0.0516096	0.047993	0.049129	0.0498139	0.0475992		132.5	0.0604722	0.059512	0.05971	0.0595776	0.0604144	0.0619331	0.059103	0.0607655	0.0604815	0.0576803
133	0.0387538	0.0444806	0.0447904	0.0428788	0.0448927	0.051043	0.0478151	0.049285	0.0497559	0.0476182		133	0.0603154	0.0600124	0.0600575	0.0596059	0.0609665	0.0616136	0.0590853	0.0608766	0.0600499	0.0578565
133.5	0.039618	0.0453182	0.0443595	0.0426949	0.0447342	0.0503719	0.0476471	0.0494445	0.0496812	0.0476538		133.5	0.0601054	0.0606337	0.0604499	0.0596296	0.0616372	0.0613672	0.0591245	0.0610942	0.0596319	0.0579982
134	0.0404824	0.0461933	0.0439927	0.0426076	0.0446803	0.0496194	0.0474979	0.0495966	0.0495907	0.0477169		134	0.0598454	0.0613594	0.0608636	0.0596546	0.062398	0.0611991	0.0592072	0.0614215	0.0592585	0.0581035
134.5	0.0412982	0.0470844	0.0437037	0.0426277	0.0447224	0.0488135	0.0473783	0.0497309	0.0494806	0.0478164		134.5	0.0595432	0.062163	0.0612705	0.0596907	0.0632196	0.0611139	0.0593208	0.06185	0.0589541	0.0581778
135	0.0420204	0.0479657	0.0435011	0.0427641	0.0448481	0.0479869	0.0472952	0.0498377	0.0493451	0.0479575		135	0.0592109	0.0630081	0.061643	0.0597476	0.0640693	0.0611131	0.0594549	0.0623627	0.0587359	0.0582318
135.5	0.0426091	0.0488057	0.0433868	0.043021	0.0450443	0.0471713	0.0472606	0.0499107	0.0491776	0.048142		135.5	0.0588647	0.0638539	0.061953	0.0598331	0.064917	0.0611949	0.0596018	0.0629336	0.0586141	0.0582802
136	0.0430361	0.049571	0.0433546	0.0433975	0.0452952	0.0463989	0.0472847	0.0499509	0.0489731	0.0483671		136	0.0585235	0.0646579	0.0621742	0.0599513	0.0657344	0.0613546	0.0597587	0.0635329	0.0585898	0.0583392
136.5	0.043288	0.0502286	0.0433942	0.0438852	0.045584	0.0456943	0.0473767	0.0499646	0.0487303	0.0486282		136.5	0.0582088	0.06538	0.0622875	0.060103	0.0664946	0.0615796	0.0599258	0.0641297	0.0586567	0.0584248
137	0.0433645	0.0507507	0.0434907	0.0444684	0.045894	0.0450745	0.0475428	0.0499636	0.0484553	0.048919		137	0.0579406	0.0659861	0.062281	0.0602845	0.0671708	0.0618501	0.0601052	0.0646973	0.058803	0.058549
137.5	0.0432798	0.0511153	0.0436266	0.0451237	0.046209	0.0445488	0.0477835	0.049965	0.0481585	0.0492298		137.5	0.0577356	0.0664521	0.0621537	0.0604889	0.0677376	0.0621401	0.0603014	0.0652149	0.0590146	0.0587186
138	0.0430563	0.0513114	0.0437851	0.0458216	0.0465138	0.0441164	0.0480923	0.0499854	0.047855	0.0495502		138	0.0576066	0.0667646	0.0619135	0.0607067	0.0681703	0.062416	0.0605177	0.0656695	0.0592734	0.0589355
138.5	0.0427239	0.0513369	0.0439512	0.0465306	0.046799	0.0437704	0.0484534	0.05004	0.0475638	0.049868		138.5	0.05756	0.0669202	0.0615768	0.0609286	0.0684468	0.0626434	0.0607573	0.066055	0.059562	0.0591972
139	0.0423107	0.0511991	0.0441131	0.0472164	0.0470608	0.043498	0.0488428	0.050138	0.047302	0.0501716		139	0.0575943	0.0669253	0.0611665	0.0611472	0.0685502	0.062788	0.0610193	0.0663701	0.0598621	0.0594976
139.5	0.0418454	0.0509148	0.0442634	0.0478466	0.0472998	0.0432839	0.04923	0.0502818	0.0470845	0.0504483		139.5	0.0577011	0.0667939	0.0607092	0.061357	0.0684721	0.0628212	0.061299	0.0666171	0.0601545	0.0598253
140	0.0413522	0.050503	0.0443967	0.0483933	0.0475242	0.0431141	0.0495802	0.0504651	0.0469195	0.0506857		140	0.057867	0.066544	0.0602321	0.0615564	0.0682171	0.0627229	0.061589	0.0667979	0.0604204	0.0601681
140.5	0.0408495	0.0499849	0.0445109	0.0488328	0.0477446	0.0429779	0.0498606	0.050674	0.0468095	0.0508703		140.5	0.0580765	0.0661963	0.0597597	0.0617463	0.0678025	0.0624859	0.0618772	0.0669112	0.0606413	0.0605118
141	0.0403521	0.0493821	0.0446058	0.0491485	0.0479729	0.0428702	0.0500425	0.0508914	0.0467512	0.05099		141	0.0583099	0.0657725	0.0593127	0.0619307	0.0672585	0.0621193	0.0621485	0.0669534	0.0608004	0.0608406
141.5	0.039869	0.0487135	0.0446819	0.0493294	0.0482158	0.04279	0.0501054	0.0510959	0.0467366	0.0510342		141.5	0.0585509	0.0652942	0.0589067	0.0621128	0.0666257	0.0616432	0.0623845	0.0669176	0.0608851	0.0611377
142	0.0394088	0.0479966	0.0447404	0.0493718	0.0484737	0.0427423	0.050043	0.0512696	0.0467561	0.0509939		142	0.0587839	0.0647824	0.0585528	0.0622952	0.0659489	0.06109	0.0625686	0.0667975	0.0608884	0.0613883
142.5	0.0389763	0.0472481	0.0447827	0.0492777	0.0487403	0.042735	0.0498601	0.0513974	0.046799	0.0508647		142.5	0.0589979	0.0642567	0.0582559	0.062478	0.0652743	0.0604997	0.0626831	0.0665883	0.0608117	0.0615773
143	0.0385781	0.0464848	0.0448102	0.0490555	0.0489982	0.0427766	0.0495753	0.0514708	0.0468601	0.0506485		143	0.0591848	0.0637355	0.0580181	0.062659	0.0646409	0.0599174	0.0627169	0.0662902	0.060665	0.0616923
143.5	0.0382248	0.0457243	0.0448259	0.0487196	0.0492254	0.0428724	0.0492183	0.0514878	0.0469367	0.050352		143.5	0.059341	0.0632347	0.0578376	0.062832	0.0640785	0.0593837	0.0626653	0.065912	0.0604669	0.061727
144	0.0379302	0.0449882	0.0448315	0.0482891	0.049397	0.0430255	0.0488258	0.0514507	0.0470302	0.0499905		144	0.0594663	0.0627701	0.0577098	0.0629885	0.0636043	0.0589333	0.0625336	0.0654704	0.0602405	0.0616811
144.5	0.0377144	0.0442997	0.0448288	0.0477901	0.0494925	0.0432336	0.0484375	0.0513696	0.047146	0.0495844		144.5	0.0595638	0.0623537	0.0576322	0.0631199	0.0632217	0.0585911	0.0623349	0.0649881	0.0600127	0.0615624
145	0.037599	0.0436843	0.0448205	0.0472555	0.0494958	0.0434902	0.048093	0.0512533	0.0472894	0.049161		145	0.059639	0.0619944	0.0576	0.0632194	0.0629249	0.058369	0.0620928	0.0644933	0.0598116	0.0613861
145.5	0.0376118	0.0431657	0.0448091	0.046723	0.049401	0.043786	0.0478243	0.0511124	0.0474668	0.0487491		145.5	0.0596973	0.0616975	0.0576118	0.0632848	0.0626994	0.0582667	0.0618373	0.0640146	0.0596605	0.061175
146	0.0377742	0.0427642	0.0447956	0.0462337	0.049212	0.0441108	0.0476525	0.050955	0.0476815	0.0483758		146	0.0597462	0.0614653	0.0576687	0.0633187	0.0625266	0.0582723	0.0616015	0.0635778	0.0595761	0.0609552
146.5	0.0381008	0.0424931	0.0447804	0.0458295	0.0489427	0.0444519	0.0475878	0.0507874	0.0479327	0.0480663		146.5	0.0597901	0.0612949	0.0577713	0.0633286	0.0623898	0.0583672	0.061417	0.0632037	0.0595663	0.0607539
147	0.0385927	0.0423556	0.0447637	0.0455489	0.0486168	0.0447992	0.0476281	0.0506135	0.0482167	0.0478391		147	0.0598318	0.0611798	0.0579225	0.0633288	0.0622737	0.0585274	0.0613088	0.0629025	0.0596306	0.0605979
147.5	0.0392348	0.0423444	0.0447436	0.0454237	0.0482592	0.0451438	0.0477597	0.050435	0.0485252	0.0477056		147.5	0.059871	0.0611117	0.058121	0.063335	0.0621688	0.0587295	0.0612935	0.0626756	0.0597581	0.060509
148	0.0399971	0.0424417	0.0447177	0.0454731	0.0478957	0.0454775	0.047962	0.0502548	0.0488466	0.0476684		148	0.0599039	0.061078	0.0583653	0.0633631	0.0620695	0.058954	0.0613762	0.0625176	0.0599298	0.0605019
148.5	0.0408349	0.0426203	0.0446831	0.0457008	0.0475479	0.0457941	0.048212	0.0500762	0.0491698	0.0477234		148.5	0.0599254	0.0610651	0.0586491	0.0634262	0.061974	0.0591859	0.0615519	0.0624153	0.0601201	0.0605823
149	0.0416968	0.0428485	0.0446376	0.0460931	0.047232	0.0460881	0.0484891	0.0499037	0.0494827	0.0478616		149	0.0599291	0.0610598	0.0589618	0.0635326	0.0618825	0.0594204	0.0618062	0.0623526	0.0603011	0.0607508
149.5	0.0425303	0.0430942	0.044582	0.0466211	0.0469531	0.0463518	0.0487765	0.0497463	0.0497751	0.0480716		149.5	0.0599106	0.0610483	0.0592899	0.0636835	0.0617949	0.0596545	0.0621198	0.0623134	0.0604436	0.0609996
150	0.0432873	0.0433277	0.0445178	0.0472413	0.0467085	0.0465779	0.0490642	0.0496135	0.0500408	0.0483412		150	0.0598688	0.0610188	0.0596177	0.0638743	0.061708	0.0598912	0.0624695	0.0622839	0.0605232	0.0613179
150.5	0.043929	0.0435253	0.0444509	0.0479063	0.0464884	0.0467578	0.0493503	0.0495145	0.0502773	0.0486606		150.5	0.0598075	0.0609613	0.0599305	0.0640954	0.0616169	0.0601327	0.0628324	0.0622527	0.0605234	0.0616926
151	0.0444298	0.0436727	0.0443901	0.0485652	0.0462777	0.0468812	0.0496348	0.0494558	0.0504847	0.0490235		151	0.0597363	0.0608678	0.0602148	0.0643336	0.0615155	0.0603811	0.0631875	0.0622108	0.0604373	0.06211
151.5	0.0447788	0.0437627	0.0443477	0.0491754	0.0460619	0.0469397	0.049919	0.0494411	0.0506653	0.0494278		151.5	0.0596706	0.0607336	0.0604632	0.0645765	0.0613953	0.0606346	0.0635172	0.0621521	0.0602702	0.0625593
152	0.0449756	0.043797	0.0443394	0.0497047	0.0458286	0.0469259	0.0502004	0.049467	0.0508233	0.0498744		152	0.0596292	0.0605572	0.0606718	0.0648127	0.061251	0.0608865	0.0638078	0.0620708	0.0600369	0.0630313
152.5	0.0450303	0.0437806	0.0443799	0.0501341	0.0455719	0.0468374	0.0504716	0.0495231	0.0509604	0.0503626		152.5	0.0596317	0.0603418	0.0608419	0.0650335	0.0610792	0.0611274	0.064048	0.0619619	0.0597617	0.0635191
153	0.0449585	0.0437241	0.0444825	0.0504596	0.0452949	0.0466758	0.0507196	0.0495929	0.0510744	0.0508926		153	0.0596967	0.060094	0.0609782	0.0652322	0.0608836	0.0613446	0.0642326	0.0618187	0.0594706	0.064017
153.5	0.0447808	0.043637	0.0446569	0.050688	0.0450095	0.0464508	0.0509265	0.0496559	0.0511593	0.051459		153.5	0.0598375	0.059822	0.0610871	0.0654047	0.0606707	0.0615274	0.0643596	0.0616349	0.0591925	0.0645162
154	0.0445168	0.0435284	0.0449062	0.0508332	0.0447327	0.0461782	0.0510718	0.0496904	0.0512063	0.0520505		154	0.0600622	0.0595377	0.0611736	0.0655486	0.0604509	0.0616655	0.0644323	0.0614066	0.058953	0.0650047
154.5	0.0441878	0.0434029	0.0452271	0.050914	0.0444847	0.0458817	0.0511402	0.0496766	0.0512016	0.0526485		154.5	0.0603695	0.0592539	0.0612397	0.0656601	0.0602373	0.0617539	0.064458	0.0611314	0.0587717	0.0654653
155	0.0438101	0.0432613	0.0456074	0.0509478	0.044285	0.0455891	0.0511236	0.0496008	0.0511323	0.0532286		155	0.0607519	0.0589823	0.0612844	0.0657359	0.0600432	0.0617914	0.0644494	0.0608141	0.0586628	0.0658756
155.5	0.0433975	0.0430995	0.0460297	0.0509487	0.0441492	0.0453294	0.0510226	0.0494559	0.0509881	0.0537645		155.5	0.0611944	0.0587336	0.0613024	0.0657707	0.0598777	0.0617827	0.0644214	0.0604635	0.058634	0.0662097
156	0.0429613	0.0429127	0.0464718	0.0509252	0.0440839	0.0451319	0.0508497	0.0492483	0.0507628	0.05423		156	0.0616763	0.0585156	0.0612879	0.0657616	0.0597478	0.0617371	0.0643897	0.0600952	0.0586886	0.066441
156.5	0.0425102	0.0426916	0.0469088	0.0508789	0.0440872	0.0450218	0.0506259	0.0489906	0.0504583	0.0546024		156.5	0.0621748	0.0583335	0.0612351	0.0657045	0.0596542	0.0616657	0.0643704	0.0597307	0.0588249	0.0665471
157	0.0420529	0.0424309	0.0473178	0.0508077	0.0441499	0.045016	0.050379	0.048706	0.0500827	0.0548686		157	0.0626669	0.0581902	0.0611404	0.0655966	0.0595926	0.0615795	0.0643752	0.0593947	0.0590371	0.0665127
157.5	0.0415973	0.0421269	0.0476824	0.0507061	0.044256	0.045122	0.0501361	0.0484219	0.0496529	0.0550259		157.5	0.0631307	0.0580857	0.0610051	0.0654383	0.0595562	0.0614892	0.0644113	0.0591124	0.0593162	0.0663329
158	0.0411559	0.0417853	0.0479895	0.0505671	0.0443857	0.0453388	0.04992	0.0481664	0.0491914	0.0550835		158	0.0635468	0.0580192	0.0608354	0.0652331	0.0595339	0.0614032	0.0644797	0.0589063	0.0596498	0.0660149
158.5	0.0407391	0.0414172	0.0482361	0.0503845	0.0445196	0.0456546	0.0497447	0.0479636	0.048725	0.0550565		158.5	0.0639002	0.0579887	0.0606444	0.0649865	0.0595148	0.0613244	0.0645735	0.0587957	0.0600225	0.0655782
159	0.0403586	0.0410415	0.048424	0.0501563	0.0446423	0.0460514	0.0496138	0.0478308	0.0482825	0.0549676		159	0.0641785	0.0579918	0.0604492	0.0647053	0.0594895	0.0612535	0.0646801	0.0587905	0.0604178	0.0650503
159.5	0.0400222	0.0406806	0.0485619	0.0498816	0.0447438	0.0465082	0.0495203	0.047775	0.0478914	0.0548395		159.5	0.0643726	0.0580238	0.0602684	0.0643992	0.059452	0.0611888	0.0647811	0.0588919	0.0608174	0.0644641
160	0.0397359	0.040361	0.048662	0.0495636	0.0448202	0.0470023	0.0494501	0.0477917	0.0475779	0.0546903		160	0.0644751	0.0580783	0.0601216	0.0640791	0.0594005	0.0611278	0.064855	0.0590905	0.0612051	0.0638519
160.5	0.0394975	0.0401026	0.0487354	0.0492075	0.0448751	0.0475159	0.0493841	0.0478667	0.0473628	0.0545309		160.5	0.06448	0.0581473	0.0600255	0.0637532	0.059337	0.0610686	0.064881	0.0593677	0.0615678	0.0632443
161	0.0392996	0.0399212	0.0487898	0.0488195	0.0449169	0.0480363	0.0493041	0.0479776	0.0472618	0.0543615		161	0.0643827	0.0582221	0.0599927	0.0634292	0.0592683	0.0610129	0.0648392	0.0596992	0.0618935	0.0626632
161.5	0.039131	0.0398241	0.0488292	0.0484023	0.044957	0.0485579	0.0491968	0.0481	0.0472818	0.0541746		161.5	0.0641788	0.058291	0.0600292	0.0631114	0.0592035	0.0609669	0.0647157	0.060055	0.0621771	0.0621231
162	0.0389781	0.0398059	0.048851	0.0479572	0.0450043	0.0490806	0.0490574	0.0482084	0.0474249	0.0539551		162	0.0638668	0.0583429	0.0601341	0.0628004	0.059152	0.0609407	0.0645031	0.060405	0.0624155	0.061631
162.5	0.0388302	0.0398562	0.0488483	0.0474813	0.0450641	0.0496081	0.0488888	0.048282	0.0476851	0.0536868		162.5	0.0634496	0.0583698	0.0602998	0.062493	0.0591207	0.0609483	0.0642037	0.0607219	0.0626094	0.0611865
163	0.0386771	0.0399579	0.04881	0.0469695	0.045136	0.0501451	0.0486991	0.0483081	0.04805	0.0533546		163	0.0629354	0.0583671	0.0605136	0.0621836	0.0591125	0.0610034	0.0638265	0.0609842	0.0627606	0.0607865
163.5	0.0385189	0.0400948	0.0487257	0.046416	0.0452109	0.0506904	0.048502	0.0482814	0.0485034	0.0529503		163.5	0.0623388	0.0583362	0.0607583	0.0618646	0.0591284	0.0611181	0.063388	0.0611771	0.0628727	0.060427
164	0.0383599	0.040252	0.0485923	0.0458196	0.0452737	0.0512359	0.0483121	0.0482064	0.0490263	0.0524766		164	0.0616807	0.0582851	0.0610156	0.0615305	0.0591637	0.0612984	0.0629099	0.0612933	0.0629516	0.0601067
164.5	0.0382099	0.0404198	0.0484102	0.045184	0.0453064	0.0517653	0.0481389	0.0480927	0.0495992	0.0519479		164.5	0.0609884	0.0582295	0.0612703	0.0611784	0.0592126	0.0615437	0.062416	0.0613333	0.063002	0.0598264
165	0.0380828	0.0405967	0.0481899	0.0445208	0.045289	0.052254	0.0479865	0.047954	0.0502024	0.0513871		165	0.0602922	0.0581881	0.0615093	0.0608103	0.0592684	0.061844	0.06193	0.0613006	0.0630284	0.0595904
165.5	0.0379914	0.0407859	0.0479495	0.0438498	0.0452048	0.0526714	0.0478542	0.0478035	0.0508161	0.0508261		165.5	0.0596235	0.058185	0.061727	0.0604339	0.0593269	0.0621828	0.0614714	0.0612027	0.0630351	0.0594054
166	0.0379501	0.0409943	0.0477118	0.0431982	0.0450445	0.052986	0.0477327	0.0476535	0.0514209	0.0502989		166	0.059012	0.0582439	0.0619217	0.0600632	0.0593869	0.0625382	0.0610559	0.0610458	0.063023	0.0592791
166.5	0.0379669	0.0412326	0.0475007	0.0425983	0.0448079	0.0531702	0.0476091	0.0475107	0.0519977	0.0498373		166.5	0.0584819	0.058386	0.062099	0.0597146	0.0594506	0.0628877	0.0606926	0.0608391	0.0629898	0.0592157
167	0.0380452	0.0415089	0.0473374	0.0420819	0.0445052	0.0532052	0.047469	0.047379	0.0525268	0.0494639		167	0.0580498	0.058628	0.0622683	0.059406	0.0595246	0.0632104	0.0603859	0.0605895	0.0629294	0.0592155
167.5	0.0381828	0.0418283	0.0472357	0.0416773	0.0441565	0.0530854	0.0473005	0.0472576	0.0529894	0.0491892		167.5	0.0577242	0.0589796	0.0624392	0.0591546	0.0596173	0.0634938	0.0601347	0.0603055	0.0628317	0.0592736
168	0.0383722	0.0421911	0.047199	0.0414066	0.0437878	0.0528154	0.0470972	0.0471438	0.0533671	0.0490109		168	0.0575038	0.0594404	0.0626225	0.0589734	0.0597379	0.0637331	0.0599344	0.059996	0.0626842	0.0593774
168.5	0.0386035	0.0425911	0.0472224	0.0412801	0.0434304	0.0524142	0.0468599	0.0470364	0.0536457	0.0489126		168.5	0.0573804	0.0600012	0.0628256	0.0588712	0.0598941	0.0639325	0.0597801	0.0596736	0.0624752	0.0595089
169	0.0388601	0.0430157	0.0472903	0.0412973	0.0431178	0.0519081	0.0465977	0.046935	0.0538148	0.0488661		169	0.0573399	0.0606441	0.0630497	0.0588497	0.0600902	0.0641031	0.0596663	0.0593525	0.0621963	0.059647
169.5	0.0391247	0.0434474	0.0473828	0.0414468	0.0428794	0.0513283	0.046328	0.0468415	0.0538691	0.0488376		169.5	0.0573639	0.0613422	0.0632909	0.058906	0.0603263	0.064259	0.0595888	0.059049	0.061847	0.0597685
170	0.0393813	0.0438648	0.0474804	0.0417089	0.0427391	0.0507073	0.0460731	0.0467616	0.0538118	0.0487943		170	0.0574345	0.0620611	0.0635403	0.0590313	0.0605972	0.0644145	0.0595458	0.0587809	0.0614368	0.0598537
170.5	0.0396141	0.0442442	0.047567	0.0420575	0.0427145	0.0500726	0.0458577	0.0467014	0.0536527	0.0487098		170.5	0.0575336	0.0627635	0.0637827	0.0592143	0.0608932	0.0645815	0.0595383	0.0585641	0.0609869	0.0598854
171	0.0398104	0.0445642	0.0476343	0.0424637	0.0428128	0.049449	0.0457056	0.0466693	0.0534067	0.0485676		171	0.0576472	0.0634115	0.0640008	0.0594421	0.0612009	0.0647622	0.0595678	0.0584127	0.0605287	0.0598532
171.5	0.0399588	0.0448068	0.0476836	0.0428996	0.0430333	0.0488537	0.0456351	0.0466714	0.0530934	0.0483637		171.5	0.0577664	0.0639685	0.0641751	0.0597014	0.061507	0.0649523	0.0596364	0.0583356	0.0600991	0.0597548
172	0.0400505	0.0449587	0.0477263	0.0433437	0.0433677	0.0483008	0.0456594	0.0467122	0.0527354	0.0481074		172	0.0578863	0.0644038	0.0642885	0.0599805	0.0617964	0.0651397	0.0597456	0.058337	0.0597373	0.0595958
172.5	0.0400771	0.0450162	0.0477793	0.0437793	0.0438014	0.0478013	0.045782	0.0467935	0.0523543	0.0478209		172.5	0.0580056	0.0646939	0.0643265	0.0602703	0.0620584	0.0653082	0.0598937	0.0584139	0.059478	0.0593886
173	0.0400313	0.0449833	0.0478603	0.0441987	0.0443158	0.0473655	0.045999	0.0469137	0.0519705	0.0475322		173	0.0581253	0.0648248	0.0642805	0.0605626	0.0622839	0.0654394	0.0600754	0.0585599	0.0593464	0.0591498
173.5	0.0399069	0.0448698	0.0479838	0.0445988	0.0448903	0.0470037	0.0463006	0.0470699	0.0516014	0.0472711		173.5	0.0582462	0.0647929	0.0641504	0.0608522	0.0624687	0.0655161	0.0602835	0.0587628	0.0593549	0.0589006
174	0.0396979	0.0446892	0.0481554	0.0449825	0.045506	0.0467281	0.0466731	0.047258	0.0512597	0.0470644		174	0.0583688	0.064603	0.0639397	0.0611322	0.0626123	0.0655278	0.060507	0.0590086	0.0595008	0.0586613
174.5	0.0394021	0.044456	0.0483686	0.0453515	0.0461441	0.0465499	0.0470992	0.0474759	0.0509537	0.0469342		174.5	0.0584901	0.0642701	0.0636591	0.061396	0.0627173	0.0654712	0.0607323	0.059281	0.0597669	0.0584518
175	0.0390227	0.0441844	0.0486048	0.0457047	0.0467876	0.0464766	0.0475632	0.0477221	0.0506883	0.0468898		175	0.0586036	0.0638147	0.0633229	0.0616337	0.0627875	0.0653477	0.0609459	0.059565	0.060125	0.058289
175.5	0.0385678	0.043884	0.0488343	0.0460341	0.047421	0.046511	0.0480488	0.0479998	0.0504657	0.0469303		175.5	0.0587019	0.0632644	0.0629454	0.0618323	0.0628257	0.0651641	0.0611369	0.0598491	0.0605413	0.0581858
176	0.0380543	0.0435622	0.0490236	0.0463257	0.0480285	0.0466481	0.0485405	0.0483139	0.0502839	0.0470444		176	0.0587763	0.0626478	0.0625414	0.0619761	0.0628352	0.0649301	0.0612947	0.0601233	0.0609786	0.0581496
176.5	0.037508	0.0432241	0.0491377	0.0465587	0.0485932	0.0468725	0.0490239	0.0486721	0.0501427	0.0472156		176.5	0.0588192	0.0619949	0.0621233	0.0620487	0.0628185	0.0646558	0.0614125	0.0603813	0.0614028	0.0581827
177	0.036961	0.0428742	0.0491505	0.0467088	0.049098	0.0471571	0.0494838	0.0490804	0.0500408	0.0474219		177	0.0588265	0.0613365	0.0617	0.0620342	0.0627758	0.0643477	0.0614855	0.0606237	0.0617863	0.0582845
177.5	0.0364504	0.0425221	0.0490465	0.0467527	0.0495266	0.0474691	0.0499018	0.0495418	0.0499759	0.0476418		177.5	0.0587981	0.0607009	0.0612785	0.0619198	0.062709	0.0640087	0.0615081	0.0608508	0.0621075	0.0584467
178	0.036013	0.0421817	0.0488235	0.0466683	0.0498646	0.0477704	0.0502601	0.0500516	0.0499477	0.0478554		178	0.058738	0.0601112	0.0608652	0.0616992	0.0626222	0.0636417	0.061477	0.0610658	0.0623521	0.0586586
178.5	0.0356845	0.0418725	0.0484931	0.0464435	0.0501032	0.0480223	0.05054	0.0505958	0.0499541	0.0480475		178.5	0.0586529	0.0595876	0.0604648	0.0613736	0.0625217	0.0632464	0.0613856	0.0612702	0.0625131	0.058905
179	0.0354938	0.0416182	0.0480802	0.046076	0.0502395	0.0481929	0.050724	0.0511529	0.0499919	0.0482087		179	0.0585528	0.0591465	0.0600846	0.0609532	0.062417	0.0628241	0.0612289	0.0614647	0.0625882	0.0591691
179.5	0.0354589	0.0414457	0.0476151	0.0455743	0.0502794	0.048261	0.0507986	0.0516928	0.0500573	0.0483338		179.5	0.0584483	0.0587981	0.0597342	0.060457	0.0623208	0.0623798	0.0610021	0.0616462	0.0625785	0.0594301
180	0.0355867	0.0413794	0.0471327	0.0449558	0.050235	0.048217	0.050757	0.0521833	0.0501446	0.0484192		180	0.0583495	0.0585485	0.059426	0.0599115	0.0622488	0.0619232	0.0607024	0.0618097	0.0624872	0.0596679
180.5	0.0358718	0.0414375	0.0466649	0.0442478	0.0501237	0.0480651	0.0506003	0.0525944	0.0502467	0.0484636		180.5	0.0582643	0.0584004	0.0591751	0.0593485	0.0622172	0.0614691	0.0603332	0.0619472	0.0623195	0.0598622
181	0.0362983	0.0416301	0.0462385	0.0434836	0.0499651	0.0478215	0.0503381	0.0529055	0.0503576	0.0484659		181	0.0581979	0.0583514	0.0589959	0.0588019	0.0622411	0.0610363	0.0599046	0.0620514	0.0620819	0.0599965
181.5	0.0368408	0.0419571	0.0458736	0.0426986	0.0497775	0.0475102	0.0499892	0.0531086	0.0504697	0.0484237		181.5	0.0581537	0.0583977	0.0589031	0.0583048	0.0623326	0.0606451	0.0594332	0.0621184	0.0617829	0.0600565
182	0.0374687	0.0424076	0.0455802	0.0419294	0.0495761	0.0471585	0.0495791	0.0532081	0.0505765	0.048337		182	0.0581342	0.0585322	0.0589064	0.0578861	0.0625	0.0603146	0.0589444	0.062146	0.0614337	0.0600362
182.5	0.0381516	0.0429648	0.0453608	0.0412145	0.0493708	0.0467936	0.0491356	0.0532233	0.0506702	0.0482063		182.5	0.0581405	0.0587466	0.0590102	0.0575711	0.0627448	0.0600618	0.0584685	0.0621369	0.0610464	0.0599367
183	0.0388606	0.0436074	0.0452133	0.0405903	0.0491666	0.0464369	0.0486864	0.0531828	0.0507451	0.0480372		183	0.0581735	0.0590328	0.0592116	0.0573748	0.0630629	0.0598966	0.0580388	0.0620993	0.0606356	0.059768
183.5	0.0395733	0.0443137	0.0451303	0.040091	0.0489651	0.0461037	0.0482577	0.0531187	0.0507946	0.0478377		183.5	0.058234	0.0593825	0.0594985	0.0573042	0.0634426	0.0598236	0.0576888	0.0620452	0.0602169	0.0595489
184	0.0402717	0.0450632	0.0451017	0.0397458	0.0487658	0.0457999	0.0478694	0.0530605	0.0508133	0.0476208		184	0.0583232	0.0597894	0.0598523	0.0573564	0.063866	0.0598394	0.0574475	0.061987	0.0598064	0.0593049
184.5	0.0409432	0.0458387	0.0451177	0.0395819	0.048568	0.0455255	0.0475346	0.0530292	0.0507946	0.0474026		184.5	0.0584425	0.0602483	0.0602473	0.0575195	0.0643095	0.059935	0.0573363	0.0619366	0.0594181	0.0590672
185	0.0415777	0.0466277	0.0451682	0.0396156	0.0483738	0.0452726	0.0472581	0.0530354	0.0507331	0.0472003		185	0.0585922	0.0607554	0.0606544	0.0577745	0.064747	0.0600968	0.0573663	0.0619043	0.059065	0.0588671
185.5	0.0421659	0.0474183	0.0452438	0.039855	0.0481875	0.045031	0.0470382	0.0530765	0.0506242	0.0470297		185.5	0.0587712	0.0613081	0.0610435	0.0580961	0.0651507	0.0603081	0.057537	0.0618969	0.0587576	0.0587311
186	0.0426958	0.0481977	0.0453335	0.0402948	0.0480178	0.0447905	0.0468685	0.0531403	0.0504663	0.0469041		186	0.0589762	0.0619038	0.0613881	0.0584572	0.0654979	0.0605526	0.0578341	0.0619182	0.058504	0.0586793
186.5	0.0431521	0.0489506	0.0454257	0.0409182	0.0478761	0.044542	0.0467398	0.0532054	0.0502573	0.0468312		186.5	0.0592018	0.0625356	0.0616651	0.0588307	0.0657711	0.0608146	0.0582333	0.061968	0.0583083	0.0587232
187	0.0435138	0.0496569	0.0455097	0.0416955	0.0477745	0.0442846	0.0466425	0.0532499	0.05	0.0468149		187	0.0594389	0.0631933	0.061859	0.0591921	0.0659599	0.0610829	0.0587006	0.0620427	0.0581737	0.0588611
187.5	0.0437584	0.050291	0.0455723	0.0425837	0.0477236	0.0440225	0.0465697	0.0532532	0.0496998	0.046854		187.5	0.0596747	0.0638619	0.0619623	0.0595235	0.0660634	0.061349	0.0591984	0.062137	0.0581011	0.0590799
188	0.0438642	0.050825	0.0456019	0.0435325	0.0477314	0.0437675	0.046518	0.0531998	0.0493652	0.0469442		188	0.0598966	0.0645214	0.0619743	0.0598119	0.0660866	0.0616071	0.059689	0.0622446	0.0580904	0.0593577
188.5	0.0438127	0.05123	0.0455896	0.0444873	0.0477982	0.0435373	0.0464894	0.0530819	0.0490084	0.0470811		188.5	0.0600889	0.0651455	0.0619018	0.0600508	0.0660392	0.0618533	0.0601402	0.0623581	0.0581399	0.0596672
189	0.0435955	0.0514813	0.0455299	0.0453922	0.0479184	0.0433521	0.0464905	0.0528994	0.0486456	0.0472603		189	0.0602387	0.0657059	0.0617554	0.0602372	0.0659312	0.0620852	0.0605304	0.0624702	0.0582478	0.0599771
189.5	0.0432143	0.0515617	0.0454246	0.0461952	0.0480766	0.0432305	0.0465308	0.0526598	0.0482948	0.047479		189.5	0.0603334	0.0661745	0.0615502	0.0603725	0.0657685	0.0622992	0.0608478	0.0625734	0.0584121	0.0602595
190	0.0426855	0.0514648	0.0452796	0.0468538	0.0482489	0.043186	0.0466207	0.0523742	0.0479758	0.0477375		190	0.0603669	0.0665267	0.061303	0.0604571	0.0655536	0.0624872	0.0610925	0.0626622	0.0586288	0.0604894
190.5	0.0420414	0.0511978	0.0451069	0.0473347	0.0484077	0.0432247	0.046769	0.0520567	0.0477065	0.0480357		190.5	0.0603407	0.0667427	0.0610305	0.06049	0.0652817	0.0626397	0.0612737	0.0627308	0.0588934	0.0606524
191	0.041323	0.0507801	0.0449212	0.0476178	0.0485245	0.0433422	0.0469787	0.0517199	0.0475018	0.0483751		191	0.0602612	0.0668113	0.0607485	0.0604701	0.0649438	0.0627436	0.0614051	0.062775	0.059199	0.0607408
191.5	0.0405824	0.0502447	0.0447398	0.0476973	0.0485718	0.0435273	0.0472456	0.0513752	0.0473727	0.0487557		191.5	0.0601422	0.0667297	0.0604704	0.0603941	0.0645291	0.0627875	0.0615016	0.0627905	0.059537	0.0607591
192	0.0398739	0.0496309	0.0445759	0.0475796	0.0485298	0.0437613	0.0475599	0.0510306	0.0473219	0.0491749		192	0.0600041	0.0665055	0.0602068	0.060261	0.0640274	0.0627591	0.0615761	0.0627735	0.0598969	0.0607213
192.5	0.0392485	0.0489823	0.0444389	0.0472847	0.0483905	0.0440277	0.0479042	0.0506914	0.0473453	0.0496245		192.5	0.0598703	0.0661527	0.0599653	0.0600719	0.0634338	0.0626517	0.061636	0.0627217	0.0602655	0.0606468
193	0.0387482	0.0483416	0.0443324	0.0468387	0.048158	0.0443104	0.0482577	0.0503612	0.0474308	0.0500933		193	0.0597622	0.0656926	0.0597512	0.0598358	0.0627527	0.0624657	0.0616831	0.0626318	0.0606285	0.0605589
193.5	0.0384029	0.0477441	0.044254	0.0462775	0.0478462	0.044597	0.0485997	0.0500418	0.0475614	0.050565		193.5	0.0596985	0.0651501	0.0595661	0.0595678	0.0619963	0.0622082	0.0617153	0.0625017	0.0609702	0.0604812
194	0.0382275	0.0472168	0.0441956	0.0456393	0.0474796	0.0448844	0.0489133	0.0497357	0.047717	0.0510222		194	0.0596904	0.0645518	0.0594109	0.0592908	0.0611886	0.0618949	0.0617294	0.0623323	0.0612741	0.060433
194.5	0.0382194	0.0467751	0.0441449	0.0449633	0.0470882	0.0451732	0.0491871	0.0494455	0.0478765	0.0514468		194.5	0.0597409	0.063925	0.0592843	0.0590337	0.0603627	0.0615476	0.0617199	0.0621272	0.0615251	0.0604257
195	0.0383643	0.0464236	0.0440906	0.0442856	0.0467022	0.0454696	0.0494187	0.0491744	0.0480219	0.0518232		195	0.0598424	0.0632951	0.0591854	0.0588302	0.0595583	0.0611939	0.061686	0.0618923	0.0617095	0.0604641
195.5	0.0386378	0.0461567	0.0440241	0.043639	0.0463478	0.0457789	0.0496156	0.0489281	0.0481418	0.05214		195.5	0.0599812	0.062685	0.0591133	0.0587123	0.0588197	0.0608635	0.0616305	0.0616383	0.0618174	0.0605438
196	0.0390132	0.0459634	0.0439422	0.0430515	0.046044	0.0461058	0.049789	0.0487121	0.0482315	0.0523939		196	0.0601402	0.0621153	0.0590669	0.0587079	0.0581906	0.0605844	0.0615614	0.0613796	0.0618437	0.0606532
196.5	0.0394621	0.0458291	0.0438475	0.0425414	0.0457999	0.0464499	0.0499561	0.0485316	0.048294	0.0525864		196.5	0.0603014	0.0616018	0.0590454	0.0588357	0.0577094	0.0603812	0.0614871	0.0611332	0.0617884	0.0607782
197	0.03996	0.0457382	0.0437497	0.0421239	0.0456155	0.0468069	0.0501326	0.0483933	0.048341	0.0527253		197	0.0604528	0.0611571	0.0590471	0.0591024	0.0574066	0.0602709	0.06142	0.0609168	0.0616587	0.060904
197.5	0.0404899	0.0456796	0.0436643	0.041809	0.0454825	0.047166	0.0503299	0.0483009	0.0483888	0.0528211		197.5	0.0605884	0.0607882	0.0590713	0.0595027	0.0572998	0.0602624	0.0613715	0.0607459	0.0614684	0.061021
198	0.0410397	0.0456448	0.04361	0.0416045	0.0453873	0.0475134	0.050552	0.0482563	0.0484577	0.0528863		198	0.0607111	0.0604969	0.0591155	0.0600185	0.0573927	0.0603563	0.0613508	0.0606322	0.0612359	0.0611225
198.5	0.0415988	0.0456297	0.0436035	0.0415156	0.0453144	0.0478347	0.0507953	0.0482582	0.0485687	0.0529324		198.5	0.06083	0.0602795	0.0591787	0.060623	0.0576743	0.0605445	0.0613644	0.0605828	0.0609832	0.061211
199	0.042156	0.0456308	0.0436579	0.0415507	0.0452512	0.0481129	0.0510473	0.0483007	0.0487378	0.0529676		199	0.0609585	0.0601276	0.0592607	0.0612839	0.0581203	0.0608125	0.0614131	0.0605958	0.0607341	0.0612933
199.5	0.0426988	0.0456467	0.0437787	0.041718	0.045188	0.0483343	0.0512902	0.048375	0.0489749	0.0529965		199.5	0.0611106	0.0600284	0.0593617	0.0619683	0.058696	0.0611427	0.0614971	0.0606615	0.0605087	0.0613832
200	0.0432084	0.0456721	0.0439618	0.0420264	0.0451221	0.0484866	0.0515025	0.0484676	0.0492822	0.0530182		200	0.0612953	0.0599664	0.0594836	0.062647	0.0593599	0.0615155	0.0616105	0.0607651	0.0603224	0.0614932
200.5	0.0436635	0.0456988	0.0441921	0.0424821	0.0450562	0.0485621	0.0516645	0.0485638	0.0496519	0.0530266		200.5	0.0615149	0.059925	0.0596304	0.0632962	0.0600668	0.0619114	0.0617477	0.0608858	0.0601833	0.0616363
201	0.0440391	0.0457128	0.0444449	0.0430861	0.0449981	0.0485569	0.0517606	0.0486506	0.0500665	0.0530127		201	0.0617628	0.0598881	0.0598054	0.0638992	0.0607721	0.0623139	0.0619017	0.0610015	0.0600927	0.0618191
201.5	0.0443139	0.0456989	0.044692	0.0438298	0.0449577	0.0484704	0.0517835	0.0487157	0.0505027	0.052967		201.5	0.0620264	0.0598413	0.0600115	0.0644484	0.0614344	0.0627077	0.0620646	0.0610915	0.0600427	0.0620421
202	0.0444719	0.0456412	0.044902	0.0446936	0.0449442	0.0483053	0.0517318	0.0487545	0.0509325	0.0528786		202	0.0622865	0.0597733	0.0602499	0.0649405	0.062017	0.0630793	0.0622293	0.0611408	0.0600209	0.0622962
202.5	0.0445067	0.045524	0.045046	0.045645	0.0449638	0.0480688	0.0516139	0.048767	0.0513281	0.0527393		202.5	0.0625216	0.0596789	0.0605182	0.0653753	0.0624903	0.0634152	0.062389	0.061141	0.0600122	0.062566
203	0.044422	0.0453383	0.0451034	0.0466418	0.0450194	0.0477696	0.0514425	0.0487599	0.0516634	0.0525445		203	0.0627111	0.0595575	0.06081	0.0657535	0.0628307	0.0637012	0.0625367	0.0610917	0.060001	0.0628312
203.5	0.0442305	0.0450829	0.0450652	0.047636	0.0451071	0.0474189	0.0512351	0.0487446	0.0519197	0.0522954		203.5	0.0628388	0.0594109	0.0611157	0.0660749	0.0630234	0.0639227	0.0626647	0.0609992	0.0599767	0.0630698
204	0.0439544	0.0447637	0.044935	0.0485776	0.0452188	0.0470292	0.051009	0.0487345	0.0520833	0.0520006		204	0.0628939	0.0592478	0.0614196	0.0663376	0.0630608	0.0640635	0.0627664	0.060874	0.0599345	0.0632612
204.5	0.0436181	0.0443927	0.0447294	0.0494253	0.0453422	0.046615	0.0507787	0.0487403	0.0521499	0.0516727		204.5	0.0628733	0.0590787	0.0617059	0.0665371	0.0629441	0.0641086	0.0628345	0.0607288	0.0598763	0.0633902
205	0.0432459	0.0439869	0.0444779	0.0501483	0.0454641	0.046193	0.0505563	0.0487684	0.0521199	0.0513292		205	0.0627819	0.0589162	0.0619578	0.0666654	0.062684	0.064045	0.0628642	0.0605742	0.0598102	0.063449
205.5	0.042857	0.043563	0.0442167	0.0507281	0.0455731	0.0457806	0.050348	0.0488189	0.0520017	0.0509896		205.5	0.0626298	0.0587715	0.0621608	0.0667162	0.0623004	0.0638651	0.0628521	0.0604179	0.0597486	0.0634384
206	0.0424652	0.043136	0.0439875	0.0511611	0.04566	0.0453964	0.0501566	0.0488836	0.0518067	0.0506729		206	0.0624318	0.0586546	0.0623042	0.0666823	0.0618206	0.0635686	0.0627974	0.0602616	0.0597067	0.0633644
206.5	0.042076	0.0427167	0.0438303	0.0514569	0.0457192	0.04506	0.0499806	0.0489486	0.0515499	0.050394		206.5	0.0622045	0.0585723	0.0623826	0.0665595	0.0612773	0.0631634	0.0627027	0.0601052	0.0596976	0.0632402
207	0.0416878	0.0423102	0.0437791	0.0516323	0.0457482	0.044791	0.0498165	0.0489944	0.0512459	0.0501609		207	0.0619644	0.0585269	0.0623984	0.0663459	0.0607064	0.0626647	0.0625746	0.0599448	0.0597306	0.0630793
207.5	0.041295	0.0419184	0.0438574	0.0517068	0.0457501	0.0446071	0.0496603	0.0490016	0.0509118	0.049977		207.5	0.0617249	0.0585157	0.0623591	0.0660454	0.0601428	0.0620972	0.0624203	0.0597769	0.0598096	0.0628934
208	0.0408915	0.041543	0.0440756	0.0516986	0.0457286	0.0445224	0.0495098	0.0489528	0.050563	0.0498404		208	0.0614941	0.0585323	0.0622774	0.065668	0.059618	0.0614927	0.0622481	0.0596007	0.0599329	0.062694
208.5	0.0404751	0.0411871	0.0444298	0.0516223	0.0456887	0.044547	0.0493636	0.0488368	0.0502155	0.0497448		208.5	0.0612752	0.0585666	0.0621673	0.0652282	0.0591562	0.0608858	0.0620656	0.0594188	0.0600935	0.0624879
209	0.0400475	0.0408563	0.0449018	0.0514867	0.0456357	0.0446869	0.0492224	0.0486508	0.0498833	0.0496828		209	0.0610638	0.0586064	0.0620441	0.0647444	0.0587733	0.0603135	0.061879	0.0592385	0.0602821	0.0622795
209.5	0.0396176	0.0405636	0.0454634	0.0512955	0.0455754	0.0449408	0.04909	0.0484004	0.0495801	0.0496467		209.5	0.0608536	0.0586421	0.0619199	0.0642394	0.0584771	0.059811	0.0616904	0.0590713	0.060488	0.0620699
210	0.0392047	0.0403261	0.0460809	0.0510506	0.0455122	0.0453008	0.0489704	0.0481005	0.0493169	0.0496347		210	0.0606322	0.0586644	0.0618041	0.0637355	0.0582676	0.0594108	0.0615014	0.0589296	0.0607034	0.0618596
210.5	0.038833	0.0401629	0.046719	0.050753	0.0454516	0.0457528	0.0488683	0.0477732	0.049104	0.0496459		210.5	0.0603889	0.0586683	0.0617044	0.0632532	0.0581378	0.059135	0.0613114	0.058828	0.0609241	0.0616486
211	0.0385294	0.0400945	0.0473453	0.0504052	0.0454013	0.0462789	0.048786	0.0474443	0.0489473	0.0496806		211	0.060113	0.0586546	0.0616245	0.0628095	0.0580794	0.058998	0.0611201	0.0587793	0.0611492	0.0614377
211.5	0.0383183	0.0401366	0.0479346	0.0500131	0.0453672	0.0468559	0.0487229	0.0471432	0.0488513	0.0497402		211.5	0.0597974	0.0586268	0.0615716	0.0624151	0.058083	0.0590028	0.0609269	0.0587933	0.0613828	0.0612283
212	0.0382177	0.0402968	0.0484714	0.0495857	0.045357	0.0474609	0.048676	0.0468956	0.0488167	0.0498234		212	0.0594397	0.0585925	0.0615515	0.0620736	0.0581396	0.0591437	0.0607347	0.058874	0.061633	0.061024
212.5	0.0382344	0.0405727	0.0489485	0.0491354	0.0453773	0.0480728	0.0486381	0.0467228	0.0488407	0.0499252		212.5	0.0590439	0.0585608	0.0615723	0.0617823	0.0582435	0.0594066	0.0605494	0.0590219	0.0619072	0.0608278
213	0.038364	0.0409542	0.0493636	0.0486757	0.0454323	0.0486741	0.0485998	0.0466394	0.0489192	0.0500364		213	0.0586191	0.0585415	0.061644	0.0615322	0.0583924	0.0597728	0.0603781	0.0592334	0.0622104	0.0606419
213.5	0.0385887	0.0414223	0.0497185	0.0482176	0.0455233	0.0492525	0.0485508	0.0466537	0.0490437	0.0501426		213.5	0.0581784	0.0585423	0.0617735	0.0613099	0.0585856	0.0602224	0.0602301	0.0595015	0.0625437	0.0604698
214	0.0388808	0.0419523	0.0500145	0.0477726	0.0456483	0.0498032	0.0484833	0.0467646	0.0492077	0.0502282		214	0.0577398	0.0585692	0.0619632	0.061099	0.0588251	0.0607378	0.0601144	0.0598164	0.0629007	0.0603142
214.5	0.0392099	0.0425185	0.0502521	0.0473467	0.0458002	0.0503261	0.0483919	0.046965	0.0494053	0.0502786		214.5	0.0573215	0.0586244	0.0622079	0.0608847	0.0591124	0.0613054	0.0600404	0.0601679	0.0632683	0.0601763
215	0.0395422	0.0430962	0.050427	0.0469409	0.0459675	0.050825	0.0482753	0.0472421	0.0496331	0.0502798		215	0.0569421	0.0587092	0.0624935	0.0606527	0.0594461	0.0619148	0.0600123	0.0605463	0.0636259	0.0600561
215.5	0.0398499	0.0436656	0.0505343	0.0465538	0.0461354	0.0513041	0.0481382	0.047578	0.0498918	0.0502244		215.5	0.0566174	0.058822	0.0627968	0.0603932	0.0598228	0.0625574	0.0600329	0.060942	0.0639482	0.0599531
216	0.0401137	0.0442118	0.0505695	0.0461811	0.0462859	0.0517624	0.0479872	0.0479545	0.0501856	0.0501127		216	0.0563594	0.0589607	0.0630868	0.060102	0.0602341	0.0632243	0.0600992	0.061346	0.0642089	0.0598658
216.5	0.0403233	0.0447242	0.0505316	0.0458202	0.0464021	0.0521943	0.04783	0.0483515	0.0505209	0.0499509		216.5	0.0561755	0.0591244	0.0633305	0.0597808	0.0606674	0.063903	0.0602047	0.0617487	0.0643845	0.0597913
217	0.0404751	0.0451979	0.0504258	0.0454696	0.0464683	0.0525873	0.0476721	0.0487503	0.0509042	0.0497502		217	0.0560669	0.0593135	0.0634969	0.0594369	0.0611056	0.0645773	0.0603396	0.0621407	0.0644582	0.0597261
217.5	0.0405733	0.0456301	0.0502646	0.0451337	0.0464749	0.052922	0.0475174	0.0491337	0.0513396	0.049524		217.5	0.0560302	0.0595293	0.0635647	0.0590825	0.0615301	0.0652241	0.0604922	0.0625118	0.0644215	0.0596647
218	0.0406234	0.0460178	0.0500679	0.0448213	0.0464183	0.0531765	0.0473637	0.0494863	0.0518224	0.0492854		218	0.0560595	0.0597737	0.0635228	0.0587331	0.0619212	0.0658185	0.0606514	0.0628497	0.0642765	0.0596031
218.5	0.0406312	0.0463565	0.0498611	0.0445477	0.0463028	0.0533297	0.0472052	0.0497977	0.0523401	0.0490454		218.5	0.0561449	0.0600483	0.0633763	0.0584066	0.0622607	0.0663336	0.0608059	0.0631411	0.064035	0.0595346
219	0.0406002	0.0466426	0.0496687	0.0443297	0.0461404	0.0533642	0.0470316	0.0500596	0.0528707	0.0488081		219	0.0562764	0.0603533	0.0631437	0.0581224	0.062532	0.0667453	0.0609489	0.0633735	0.063715	0.0594541
219.5	0.0405311	0.04687	0.049512	0.0441848	0.0459497	0.0532715	0.0468342	0.0502664	0.0533825	0.0485707		219.5	0.0564437	0.0606865	0.0628537	0.0578965	0.0627243	0.067035	0.0610746	0.0635353	0.0633397	0.0593574
220	0.0404226	0.0470324	0.0494044	0.0441273	0.0457533	0.0530553	0.0466054	0.0504167	0.0538393	0.048328		220	0.0566373	0.0610436	0.062542	0.0577429	0.0628317	0.0671913	0.0611816	0.063616	0.0629313	0.0592413
220.5	0.0402685	0.0471258	0.0493486	0.0441653	0.0455737	0.0527275	0.0463438	0.0505109	0.054205	0.0480738		220.5	0.0568471	0.0614146	0.0622429	0.0576718	0.0628531	0.0672125	0.061269	0.0636105	0.0625116	0.0591041
221	0.0400663	0.047148	0.0493347	0.0442975	0.045431	0.0523094	0.0460531	0.0505517	0.0544498	0.0478026		221	0.0570644	0.0617886	0.0619857	0.0576891	0.0627928	0.0671031	0.0613381	0.0635183	0.0620995	0.058947
221.5	0.039816	0.0471027	0.0493431	0.0445122	0.0453414	0.0518275	0.0457434	0.0505429	0.0545529	0.0475136		221.5	0.0572809	0.0621541	0.0617887	0.057795	0.0626613	0.0668736	0.0613894	0.0633466	0.0617097	0.0587724
222	0.0395197	0.0469979	0.0493479	0.0447892	0.0453145	0.0513098	0.0454303	0.0504869	0.0545075	0.0472122		222	0.0574899	0.0624989	0.0616588	0.0579849	0.062473	0.0665377	0.0614249	0.0631078	0.0613539	0.0585867
222.5	0.0391853	0.0468476	0.0493212	0.0451024	0.0453556	0.0507827	0.0451313	0.0503881	0.0543215	0.04691		222.5	0.0576857	0.0628127	0.0615891	0.0582487	0.0622458	0.0661138	0.0614461	0.0628213	0.0610431	0.058397
223	0.038826	0.0466699	0.0492391	0.0454195	0.0454622	0.0502669	0.0448646	0.0502505	0.0540148	0.0466236		223	0.0578635	0.0630898	0.0615639	0.0585735	0.0619989	0.065619	0.0614538	0.0625108	0.0607886	0.0582118
223.5	0.0384587	0.046487	0.0490847	0.0457104	0.0456299	0.0497778	0.0446462	0.0500782	0.0536161	0.0463696		223.5	0.0580225	0.0633278	0.0615605	0.0589422	0.0617526	0.0650698	0.0614509	0.0622034	0.0606019	0.0580404
224	0.0381022	0.0463187	0.0488524	0.0459477	0.0458527	0.049327	0.0444894	0.0498762	0.0531599	0.0461629		224	0.0581644	0.0635292	0.0615555	0.0593356	0.0615265	0.0644829	0.06144	0.0619266	0.0604945	0.0578906
224.5	0.0377738	0.0461819	0.0485473	0.0461096	0.0461253	0.0489184	0.0444032	0.0496503	0.052679	0.0460142		224.5	0.058293	0.0637009	0.061527	0.0597348	0.0613374	0.063875	0.0614219	0.0617036	0.0604764	0.0577694
225	0.0374891	0.0460882	0.0481843	0.0461832	0.0464431	0.0485558	0.0443937	0.0494086	0.0522038	0.0459276		225	0.058412	0.0638486	0.0614588	0.060123	0.0612006	0.0632637	0.0613977	0.0615533	0.0605564	0.0576805
225.5	0.0372569	0.0460394	0.0477859	0.0461625	0.046806	0.0482406	0.0444661	0.0491615	0.0517568	0.0459012		225.5	0.0585267	0.0639787	0.0613415	0.0604846	0.0611288	0.0626627	0.0613662	0.061489	0.0607388	0.0576263
226	0.0370805	0.0460263	0.0473753	0.0460501	0.0472152	0.0479742	0.0446236	0.0489206	0.0513521	0.0459289		226	0.0586417	0.0640921	0.0611711	0.0608069	0.0611329	0.0620874	0.0613233	0.0615152	0.061022	0.0576057
226.5	0.0369559	0.0460328	0.0469758	0.0458533	0.0476743	0.047759	0.0448713	0.0487011	0.050996	0.0460032		226.5	0.0587588	0.0641851	0.0609509	0.0610802	0.0612219	0.0615508	0.0612634	0.0616284	0.0613992	0.0576163
227	0.036876	0.0460379	0.0466064	0.0455844	0.0481872	0.0475969	0.0452115	0.0485206	0.050689	0.0461176		227	0.0588787	0.064247	0.0606861	0.0612972	0.0614023	0.0610624	0.0611817	0.0618209	0.0618564	0.0576548
227.5	0.0368319	0.046022	0.0462776	0.0452555	0.0487545	0.0474884	0.0456443	0.0483989	0.0504265	0.0462682		227.5	0.0589992	0.0642632	0.0603863	0.0614508	0.0616763	0.0606283	0.0610728	0.06208	0.0623755	0.0577167
228	0.036815	0.0459704	0.0459931	0.0448791	0.0493716	0.0474314	0.0461645	0.0483583	0.0502038	0.0464554		228	0.0591178	0.0642194	0.0600599	0.061534	0.0620418	0.0602491	0.0609336	0.0623949	0.0629339	0.057798
228.5	0.0368212	0.0458805	0.0457483	0.0444674	0.0500265	0.0474208	0.0467604	0.0484214	0.0500156	0.046683		228.5	0.0592291	0.0641024	0.0597157	0.0615409	0.0624881	0.0599237	0.0607657	0.0627538	0.063507	0.0578963
229	0.0368524	0.045762	0.0455347	0.0440319	0.050699	0.0474451	0.0474123	0.0486089	0.0498587	0.0469571		229	0.0593284	0.0639068	0.0593636	0.0614663	0.0629968	0.0596441	0.0605737	0.0631485	0.0640695	0.0580113
229.5	0.0369183	0.0456388	0.0453402	0.0435864	0.0513624	0.0474897	0.0480894	0.0489368	0.0497333	0.0472852		229.5	0.0594103	0.0636384	0.0590148	0.0613079	0.0635412	0.0594019	0.0603646	0.0635764	0.0645956	0.0581442
230	0.0370298	0.0455432	0.0451514	0.0431428	0.0519857	0.0475355	0.0487582	0.0494121	0.0496407	0.0476708		230	0.0594713	0.0633137	0.0586833	0.0610678	0.0640889	0.0591877	0.060146	0.064035	0.0650622	0.058297
230.5	0.0372015	0.0455113	0.044957	0.0427165	0.0525388	0.047561	0.049378	0.0500302	0.0495821	0.0481137		230.5	0.0595066	0.0629592	0.0583829	0.0607549	0.0646058	0.0589922	0.059925	0.0645212	0.0654473	0.0584731
231	0.0374443	0.0455749	0.0447507	0.0423229	0.0529945	0.0475454	0.0499111	0.0507718	0.0495582	0.0486072		231	0.0595141	0.0626077	0.0581302	0.0603873	0.0650599	0.0588096	0.0597061	0.0650295	0.0657312	0.0586756
231.5	0.0377628	0.0457579	0.0445291	0.0419802	0.0533349	0.0474712	0.0503226	0.051603	0.0495653	0.0491377		231.5	0.059493	0.0622942	0.0579407	0.0599897	0.0654263	0.0586377	0.0594914	0.0655485	0.0658973	0.0589054
232	0.0381522	0.0460665	0.044295	0.041702	0.0535515	0.0473256	0.050588	0.052479	0.0495974	0.049685		232	0.0594432	0.0620504	0.0578298	0.0595936	0.0656883	0.0584779	0.0592818	0.0660616	0.0659326	0.05916
232.5	0.0385998	0.0464916	0.0440541	0.0414996	0.0536454	0.047103	0.0506948	0.0533446	0.0496429	0.0502221		232.5	0.0593679	0.0619005	0.0578059	0.0592342	0.065842	0.0583332	0.0590765	0.0665443	0.0658284	0.0594347
233	0.0390843	0.0470088	0.043817	0.0413792	0.053626	0.0468073	0.050643	0.0541466	0.0496888	0.0507195		233	0.0592707	0.0618573	0.0578714	0.0589477	0.0658932	0.0582092	0.0588783	0.0669698	0.0655829	0.0597219
233.5	0.0395797	0.0475821	0.0435962	0.0413408	0.0535063	0.0464483	0.0504452	0.054835	0.0497218	0.0511476		233.5	0.0591571	0.0619206	0.0580216	0.0587655	0.0658545	0.0581107	0.0586935	0.067311	0.0652009	0.0600113
234	0.0400591	0.0481672	0.0434041	0.0413772	0.0533015	0.0460441	0.0501262	0.0553724	0.0497293	0.0514784		234	0.0590342	0.0620795	0.0582432	0.0587106	0.0657448	0.0580419	0.0585336	0.0675433	0.0646958	0.0602929
234.5	0.0404988	0.0487192	0.0432524	0.0414777	0.053023	0.045617	0.0497195	0.0557359	0.0497018	0.0516912		234.5	0.0589099	0.0623116	0.0585172	0.0587975	0.0655837	0.0580043	0.058415	0.0676493	0.0640888	0.0605571
235	0.0408833	0.049197	0.0431521	0.041629	0.0526797	0.0451914	0.0492627	0.0559202	0.0496345	0.0517729		235	0.0587936	0.0625884	0.058822	0.0590275	0.06539	0.0579984	0.0583584	0.0676208	0.0634082	0.060797
235.5	0.0412045	0.0495686	0.0431097	0.0418172	0.0522757	0.044791	0.0487951	0.0559355	0.049527	0.0517222		235.5	0.0586951	0.0628785	0.0591356	0.0593913	0.0651795	0.0580236	0.0583849	0.0674597	0.0626876	0.0610071
236	0.0414647	0.0498128	0.0431291	0.0420315	0.0518135	0.0444357	0.048355	0.0558021	0.0493808	0.0515486		236	0.0586232	0.0631531	0.0594379	0.0598687	0.0649647	0.0580778	0.0585132	0.0671773	0.061964	0.061186
236.5	0.0416723	0.0499201	0.0432101	0.0422668	0.0512951	0.0441405	0.0479746	0.0555477	0.0491987	0.0512722		236.5	0.0585869	0.0633873	0.0597125	0.0604318	0.0647551	0.0581609	0.0587568	0.0667919	0.0612725	0.0613352
237	0.041839	0.0498915	0.0433508	0.0425246	0.0507265	0.0439135	0.0476791	0.0551997	0.0489833	0.0509221		237	0.0585925	0.0635639	0.0599501	0.0610476	0.0645558	0.0582716	0.0591198	0.0663271	0.0606447	0.0614596
237.5	0.0419798	0.049738	0.0435464	0.0428119	0.0501166	0.0437559	0.0474846	0.0547825	0.048736	0.0505339		237.5	0.0586419	0.0636743	0.0601434	0.0616825	0.0643678	0.0584088	0.0595979	0.0658081	0.0601062	0.0615655
238	0.0421052	0.0494771	0.04379	0.0431408	0.0494797	0.0436653	0.0473991	0.054316	0.048455	0.0501452		238	0.0587326	0.0637177	0.0602899	0.0623053	0.0641893	0.0585694	0.060176	0.0652597	0.059674	0.0616636
238.5	0.0422189	0.0491286	0.0440741	0.0435275	0.0488353	0.0436356	0.0474205	0.0538116	0.0481356	0.0497907		238.5	0.0588586	0.0636974	0.0603874	0.0628894	0.0640144	0.0587468	0.0608313	0.064704	0.0593556	0.0617654
239	0.0423198	0.0487123	0.0443908	0.0439877	0.048207	0.0436623	0.0475402	0.0532774	0.0477754	0.0494998		239	0.0590081	0.0636185	0.0604352	0.0634162	0.0638341	0.0589338	0.0615337	0.0641604	0.0591499	0.0618851
239.5	0.0423988	0.0482449	0.0447326	0.0445347	0.0476186	0.0437436	0.0477433	0.0527189	0.0473729	0.0492934		239.5	0.0591683	0.0634863	0.0604305	0.0638737	0.0636375	0.0591188	0.062251	0.0636426	0.0590481	0.0620367
240	0.0424447	0.0477374	0.0450904	0.0451747	0.0470903	0.0438825	0.0480117	0.0521432	0.0469298	0.0491821		240	0.0593254	0.063302	0.0603707	0.0642561	0.0634123	0.0592879	0.0629519	0.063162	0.059035	0.0622312
240.5	0.0424453	0.0471951	0.0454534	0.0459034	0.0466396	0.0440838	0.0483253	0.0515593	0.0464543	0.0491646		240.5	0.0594705	0.0630635	0.0602539	0.0645635	0.063148	0.0594263	0.0636059	0.0627273	0.059091	0.0624742
241	0.0423906	0.0466181	0.0458099	0.0467046	0.0462756	0.0443544	0.0486656	0.0509804	0.0459605	0.0492325		241	0.0595988	0.062765	0.0600797	0.064797	0.0628381	0.05952	0.0641903	0.0623453	0.0591941	0.0627659
241.5	0.0422797	0.0460025	0.0461474	0.0475497	0.0459972	0.0446969	0.0490157	0.050423	0.045469	0.0493714		241.5	0.0597121	0.0624006	0.0598505	0.0649606	0.0624795	0.0595586	0.0646879	0.0620208	0.0593222	0.0630976
242	0.0421195	0.0453449	0.0464535	0.0484012	0.0457944	0.0451079	0.0493622	0.0499044	0.0450063	0.0495642		242	0.0598181	0.0619664	0.0595722	0.0650558	0.062077	0.0595354	0.0650894	0.0617594	0.0594558	0.0634544
242.5	0.0419238	0.0446418	0.0467156	0.0492143	0.0456491	0.0455741	0.0496938	0.0494403	0.0446009	0.0497963		242.5	0.0599291	0.0614636	0.0592567	0.0650848	0.0616395	0.0594486	0.0653923	0.0615652	0.0595801	0.0638178
243	0.0417135	0.0438963	0.0469224	0.0499436	0.0455382	0.0460703	0.0500018	0.0490417	0.044282	0.0500567		243	0.0600605	0.0608992	0.0589171	0.0650491	0.0611821	0.0593023	0.0655979	0.0614404	0.0596854	0.0641665
243.5	0.0415118	0.0431181	0.0470676	0.0505473	0.0454354	0.0465632	0.0502784	0.0487122	0.0440759	0.0503402		243.5	0.0602251	0.0602879	0.0585705	0.0649521	0.0607243	0.0591069	0.0657118	0.0613841	0.0597673	0.0644832
244	0.041342	0.0423246	0.0471489	0.0509949	0.0453175	0.0470146	0.0505173	0.0484479	0.0440043	0.0506475		244	0.0604329	0.0596519	0.0582341	0.0647986	0.0602874	0.0588747	0.0657411	0.0613924	0.0598264	0.0647555
244.5	0.0412224	0.0415434	0.0471687	0.0512682	0.0451665	0.0473877	0.0507109	0.0482382	0.0440813	0.0509827		244.5	0.0606896	0.0590173	0.0579256	0.0645958	0.0598928	0.0586243	0.0656918	0.0614564	0.0598676	0.0649756
245	0.0411629	0.0408082	0.0471331	0.0513639	0.0449735	0.0476533	0.0508537	0.0480679	0.0443118	0.0513496		245	0.060994	0.0584126	0.0576603	0.0643552	0.0595619	0.0583754	0.0655678	0.0615624	0.0598976	0.0651427
245.5	0.0411658	0.0401566	0.0470527	0.0512926	0.0447382	0.0477942	0.0509425	0.0479211	0.044691	0.051749		245.5	0.0613389	0.057866	0.057452	0.064089	0.0593121	0.0581498	0.0653719	0.0616938	0.0599224	0.0652597
246	0.0412259	0.0396282	0.0469409	0.0510747	0.0444713	0.0478102	0.050976	0.0477841	0.0452051	0.0521771		246	0.0617122	0.057403	0.0573099	0.0638105	0.0591565	0.0579664	0.0651049	0.061832	0.0599455	0.0653304
246.5	0.0413319	0.0392611	0.0468089	0.0507383	0.0441878	0.0477162	0.0509561	0.047649	0.0458308	0.0526226		246.5	0.0620975	0.0570446	0.0572416	0.0635314	0.0591047	0.0578419	0.0647683	0.0619593	0.059967	0.0653554
247	0.0414698	0.0390852	0.0466666	0.0503122	0.0439095	0.0475374	0.0508919	0.047513	0.0465378	0.0530671		247	0.0624739	0.0568049	0.0572511	0.0632629	0.0591582	0.0577881	0.0643655	0.0620608	0.0599829	0.0653343
247.5	0.0416274	0.0391189	0.0465209	0.0498257	0.0436564	0.0473063	0.0507934	0.0473814	0.0472913	0.0534887		247.5	0.0628199	0.05669	0.0573379	0.0630142	0.0593144	0.0578104	0.0639041	0.0621249	0.0599853	0.0652636
248	0.0417964	0.0393674	0.0463761	0.0493031	0.043445	0.0470559	0.050675	0.0472633	0.0480536	0.0538636		248	0.0631132	0.0566999	0.0574989	0.0627933	0.0595632	0.0579079	0.0633975	0.062146	0.0599663	0.0651387
248.5	0.041972	0.0398197	0.0462319	0.0487638	0.043288	0.0468149	0.0505511	0.0471701	0.0487908	0.0541687		248.5	0.0633342	0.0568258	0.0577279	0.0626064	0.05989	0.0580715	0.0628648	0.0621243	0.0599172	0.0649569
249	0.0421561	0.0404487	0.0460871	0.0482235	0.0431912	0.0466034	0.0504348	0.0471115	0.0494716	0.0543855		249	0.0634667	0.0570536	0.0580158	0.0624592	0.0602757	0.0582878	0.0623289	0.0620635	0.0598313	0.0647189
249.5	0.0423529	0.0412139	0.0459411	0.0476956	0.0431524	0.0464322	0.0503356	0.0470943	0.0500726	0.0545022		249.5	0.0635023	0.057363	0.0583514	0.0623579	0.0606986	0.0585394	0.0618149	0.0619709	0.0597061	0.0644316
250	0.0425678	0.0420644	0.0457946	0.0471938	0.0431664	0.0463043	0.0502578	0.0471202	0.0505803	0.0545148		250	0.0634402	0.0577302	0.0587216	0.0623079	0.0611363	0.0588084	0.0613472	0.0618549	0.0595435	0.0641079
250.5	0.0427991	0.0429452	0.0456529	0.0467299	0.0432231	0.0462171	0.0502013	0.047185	0.0509908	0.0544252		250.5	0.0632869	0.0581302	0.0591126	0.0623141	0.0615665	0.0590777	0.0609465	0.061725	0.0593509	0.0637662
251	0.0430408	0.0438001	0.0455241	0.0463224	0.0433146	0.046166	0.0501586	0.0472787	0.0513087	0.0542413		251	0.0630566	0.0585374	0.0595101	0.062379	0.0619701	0.0593341	0.0606266	0.0615905	0.0591382	0.0634272
251.5	0.0432766	0.044578	0.045421	0.0459905	0.0434327	0.0461486	0.0501219	0.0473875	0.0515431	0.0539748		251.5	0.0627702	0.0589268	0.0599002	0.0625021	0.0623307	0.0595709	0.0603931	0.0614579	0.0589204	0.0631113
252	0.0434811	0.0452363	0.045359	0.0457542	0.0435745	0.0461631	0.0500798	0.0474972	0.0517086	0.0536396		252	0.0624481	0.0592765	0.0602697	0.0626802	0.062636	0.0597867	0.0602431	0.0613333	0.0587123	0.0628331
252.5	0.0436241	0.0457435	0.0453528	0.0456305	0.0437393	0.0462112	0.0500225	0.0475934	0.0518192	0.0532497		252.5	0.06211	0.0595691	0.0606049	0.0629047	0.0628767	0.0599855	0.0601678	0.0612199	0.0585302	0.0626012
253	0.0436729	0.0460788	0.0454131	0.0456323	0.0439295	0.0462966	0.0499419	0.0476655	0.0518865	0.0528169		253	0.0617717	0.0597916	0.0608938	0.0631636	0.0630469	0.0601757	0.0601535	0.0611208	0.0583889	0.0624157
253.5	0.0435991	0.0462326	0.0455475	0.045764	0.0441485	0.0464212	0.049835	0.0477086	0.0519191	0.0523546		253.5	0.0614435	0.0599356	0.0611262	0.0634397	0.0631425	0.0603695	0.0601859	0.0610363	0.0583014	0.0622672
254	0.0433844	0.0462052	0.0457555	0.0460153	0.044396	0.0465837	0.0497039	0.0477231	0.0519232	0.0518752		254	0.0611286	0.0599975	0.0612937	0.0637131	0.0631601	0.0605789	0.0602498	0.0609654	0.0582797	0.0621391
254.5	0.0430225	0.0460069	0.0460299	0.0463642	0.0446658	0.0467789	0.0495565	0.0477158	0.051904	0.0513925		254.5	0.0608248	0.0599795	0.0613901	0.0639616	0.0630983	0.0608125	0.060334	0.0609055	0.058335	0.0620107
255	0.042523	0.0456564	0.0463562	0.0467748	0.044945	0.0469958	0.0494029	0.0476971	0.0518655	0.0509199		255	0.0605261	0.0598882	0.0614146	0.0641621	0.0629561	0.0610757	0.0604304	0.0608543	0.0584767	0.0618602
255.5	0.0419071	0.0451769	0.046716	0.047202	0.0452147	0.0472193	0.0492567	0.0476762	0.0518155	0.0504727		255.5	0.060227	0.0597331	0.0613691	0.0642923	0.0627345	0.0613665	0.0605326	0.0608073	0.058712	0.0616688
256	0.0412075	0.0445988	0.0470891	0.0475967	0.0454493	0.0474302	0.0491308	0.0476608	0.0517627	0.0500679		256	0.0599219	0.0595266	0.061259	0.0643366	0.0624356	0.0616771	0.0606365	0.0607585	0.0590466	0.0614236
256.5	0.0404637	0.043955	0.0474543	0.0479099	0.0456225	0.0476099	0.0490357	0.0476546	0.0517183	0.04972		256.5	0.0596104	0.0592842	0.0610956	0.0642827	0.0620634	0.0619923	0.0607384	0.0607014	0.0594826	0.0611196
257	0.0397148	0.0432792	0.0477944	0.0481014	0.0457108	0.0477444	0.0489764	0.0476532	0.0516926	0.0494414		257	0.059296	0.0590218	0.0608929	0.0641278	0.0616259	0.0622912	0.0608361	0.060631	0.0600154	0.0607615
257.5	0.0389954	0.042604	0.0480945	0.0481407	0.0456988	0.0478266	0.0489537	0.047647	0.0516933	0.0492394		257.5	0.0589884	0.0587559	0.0606687	0.0638759	0.0611328	0.0625525	0.060927	0.0605416	0.0606339	0.0603623
258	0.038333	0.0419575	0.0483435	0.0480137	0.0455812	0.0478575	0.0489621	0.0476221	0.0517224	0.049116		258	0.0587003	0.0585022	0.0604415	0.0635397	0.0605989	0.062756	0.0610087	0.0604274	0.0613187	0.05994
258.5	0.0377449	0.0413623	0.0485362	0.0477202	0.0453653	0.0478493	0.0489921	0.0475661	0.0517765	0.0490662		258.5	0.0584467	0.0582758	0.0602313	0.0631392	0.0600421	0.0628856	0.0610814	0.0602864	0.0620419	0.0595182
259	0.0372399	0.0408312	0.0486699	0.0472763	0.0450711	0.047823	0.0490307	0.0474677	0.0518455	0.049079		259	0.0582432	0.0580891	0.0600583	0.0626969	0.0594835	0.062933	0.0611467	0.060119	0.062769	0.0591179
259.5	0.0368175	0.0403705	0.0487439	0.04671	0.0447278	0.0478068	0.0490659	0.0473244	0.0519161	0.0491392		259.5	0.0581017	0.0579517	0.0599402	0.0622367	0.0589469	0.0629003	0.0612071	0.0599276	0.0634611	0.0587577
260	0.0364719	0.039979	0.048759	0.0460573	0.0443703	0.0478302	0.0490879	0.0471428	0.0519718	0.0492309		260	0.0580294	0.0578693	0.0598933	0.0617817	0.0584583	0.0627973	0.0612658	0.0597166	0.0640796	0.0584498
260.5	0.0361967	0.0396519	0.0487187	0.045358	0.0440358	0.0479196	0.0490906	0.0469388	0.0520009	0.0493378		260.5	0.058028	0.0578448	0.0599287	0.061351	0.0580443	0.0626435	0.0613272	0.0594955	0.0645906	0.0582
261	0.0359866	0.0393823	0.0486273	0.0446541	0.0437597	0.0480954	0.0490721	0.0467379	0.051998	0.0494458		261	0.0580928	0.0578783	0.060053	0.0609591	0.0577277	0.0624627	0.0613932	0.0592758	0.0649668	0.0580061
261.5	0.0358411	0.0391649	0.0484886	0.0439828	0.0435705	0.048364	0.0490341	0.0465692	0.0519647	0.0495432		261.5	0.0582129	0.0579681	0.0602673	0.0606146	0.0575285	0.0622823	0.0614639	0.0590703	0.0651927	0.0578608
262	0.0357652	0.0389978	0.0483082	0.0433743	0.0434869	0.0487188	0.0489808	0.0464632	0.051912	0.0496218		262	0.0583736	0.0581105	0.0605653	0.0603212	0.0574587	0.0621284	0.0615341	0.0588917	0.0652664	0.0577545
262.5	0.0357695	0.0388853	0.0480933	0.0428519	0.0435186	0.049139	0.0489175	0.0464448	0.0518576	0.0496772		262.5	0.058557	0.0583018	0.0609367	0.0600788	0.0575225	0.0620226	0.0615971	0.0587522	0.0651975	0.0576778
263	0.0358683	0.0388351	0.0478511	0.0424272	0.0436623	0.0495918	0.0488463	0.0465339	0.051821	0.0497056		263	0.0587441	0.0585383	0.0613664	0.0598852	0.0577145	0.0619813	0.0616422	0.0586619	0.0650059	0.0576239
263.5	0.0360744	0.0388604	0.0475911	0.042104	0.0439045	0.0500357	0.04877	0.046738	0.0518224	0.0497047		263.5	0.058916	0.0588163	0.0618364	0.0597382	0.058023	0.0620121	0.0616564	0.0586277	0.064719	0.057591
264	0.0363979	0.0389751	0.0473243	0.0418771	0.0442247	0.0504284	0.0486876	0.0470527	0.0518755	0.0496731		264	0.0590548	0.0591323	0.0623275	0.0596363	0.0584292	0.0621153	0.0616273	0.0586514	0.0643676	0.0575825
264.5	0.0368426	0.0391901	0.0470627	0.0417364	0.044597	0.0507295	0.0485977	0.047465	0.0519858	0.0496105		264.5	0.0591462	0.0594798	0.0628215	0.0595802	0.0589102	0.0622854	0.0615437	0.0587306	0.0639816	0.0576074
265	0.037399	0.0395124	0.0468194	0.0416688	0.0449947	0.0509082	0.048497	0.0479544	0.0521481	0.0495173		265	0.0591793	0.0598496	0.0633003	0.059572	0.0594423	0.0625113	0.0613972	0.0588598	0.0635839	0.0576755
265.5	0.0380477	0.0399397	0.0466079	0.041659	0.0453936	0.0509472	0.0483837	0.0484963	0.0523455	0.0493948		265.5	0.0591465	0.0602302	0.0637479	0.0596157	0.0600025	0.0627793	0.0611846	0.0590315	0.0631914	0.057796
266	0.0387596	0.0404597	0.0464389	0.0416956	0.0457752	0.0508434	0.0482568	0.0490657	0.0525528	0.049247		266	0.0590457	0.0606055	0.0641502	0.0597134	0.0605693	0.0630741	0.0609094	0.0592353	0.0628119	0.0579744
266.5	0.0394983	0.0410496	0.0463216	0.041768	0.0461271	0.0506082	0.0481174	0.0496395	0.0527414	0.0490805		266.5	0.0588802	0.0609554	0.0644939	0.0598655	0.0611234	0.0633839	0.0605824	0.0594607	0.0624452	0.0582108
267	0.0402236	0.0416797	0.0462601	0.0418698	0.0464418	0.0502637	0.047968	0.0501992	0.0528821	0.0489046		267	0.0586579	0.0612577	0.0647697	0.0600674	0.0616469	0.0636985	0.0602203	0.0596988	0.0620848	0.0584948
267.5	0.040897	0.0423121	0.0462524	0.041995	0.0467184	0.0498389	0.0478115	0.0507298	0.0529511	0.04873		267.5	0.058391	0.0614916	0.0649682	0.0603078	0.0621214	0.0640091	0.0598462	0.0599416	0.0617219	0.0588128
268	0.0414851	0.0429098	0.0462921	0.0421402	0.0469556	0.0493643	0.0476501	0.0512196	0.0529321	0.0485686		268	0.0580945	0.0616385	0.065084	0.0605683	0.0625311	0.0643089	0.0594853	0.0601831	0.0613481	0.059145
268.5	0.041963	0.0434374	0.0463681	0.042303	0.047153	0.0488662	0.0474848	0.0516571	0.0528216	0.0484335		268.5	0.0577872	0.0616843	0.065114	0.0608253	0.0628583	0.0645916	0.0591628	0.0604191	0.060958	0.0594682
269	0.0423169	0.0438694	0.0464651	0.0424809	0.0473075	0.0483633	0.0473135	0.0520334	0.0526256	0.0483354		269	0.0574877	0.0616235	0.0650592	0.0610531	0.0630869	0.0648486	0.0588999	0.0606473	0.0605506	0.0597624
269.5	0.0425427	0.0441888	0.0465683	0.0426714	0.047414	0.0478662	0.0471331	0.0523365	0.0523583	0.0482838		269.5	0.0572148	0.0614605	0.0649242	0.0612262	0.0632052	0.0650696	0.0587124	0.0608668	0.0601313	0.0600099
270	0.0426437	0.0443903	0.0466641	0.0428735	0.0474662	0.0473778	0.0469391	0.052555	0.0520379	0.0482843		270	0.0569869	0.0612097	0.0647169	0.0613247	0.0632065	0.0652412	0.0586071	0.0610772	0.0597098	0.0601995
270.5	0.0426304	0.0444778	0.0467438	0.0430868	0.0474607	0.0468949	0.0467283	0.0526769	0.0516855	0.0483398		270.5	0.0568185	0.0608931	0.0644475	0.061337	0.0630924	0.0653493	0.0585816	0.0612781	0.0592992	0.060325
271	0.0425163	0.0444644	0.0468044	0.0433127	0.047396	0.046413	0.0464988	0.0526939	0.051317	0.0484469		271	0.0567207	0.0605397	0.0641276	0.0612627	0.0628731	0.0653802	0.0586243	0.0614671	0.0589151	0.0603859
271.5	0.042316	0.044368	0.0468475	0.0435539	0.0472779	0.0459299	0.046252	0.0526019	0.0509438	0.0485985		271.5	0.0566995	0.0601825	0.0637716	0.0611113	0.0625687	0.0653223	0.0587169	0.0616396	0.0585718	0.0603833
272	0.0420396	0.0442064	0.046882	0.0438138	0.0471177	0.045448	0.0459947	0.0524031	0.0505709	0.0487823		272	0.0567571	0.0598533	0.0633927	0.0609027	0.0622064	0.0651682	0.0588397	0.0617893	0.0582838	0.0603204
272.5	0.0416979	0.0439963	0.0469182	0.0440951	0.0469342	0.044975	0.0457374	0.0521068	0.0501992	0.0489828		272.5	0.0568897	0.0595785	0.0630052	0.0606628	0.0618196	0.0649178	0.0589708	0.0619072	0.0580624	0.0601998
273	0.0412983	0.0437525	0.0469669	0.0444003	0.046749	0.0445255	0.0454939	0.0517311	0.0498261	0.0491826		273	0.0570895	0.0593781	0.0626222	0.060421	0.0614432	0.0645769	0.059094	0.0619827	0.0579189	0.0600224
273.5	0.0408473	0.0434862	0.0470369	0.0447271	0.0465842	0.0441163	0.0452797	0.0513015	0.0494498	0.0493624		273.5	0.0573452	0.059262	0.0622559	0.0602029	0.0611099	0.0641596	0.0591986	0.0620078	0.0578612	0.0597893
274	0.0403527	0.0432094	0.0471311	0.0450701	0.0464611	0.0437655	0.0451098	0.0508476	0.0490702	0.0495045		274	0.0576444	0.0592316	0.0619172	0.0600291	0.0608474	0.0636835	0.0592819	0.0619772	0.0578954	0.0595013
274.5	0.0398246	0.0429347	0.0472458	0.0454169	0.0463956	0.04349	0.044996	0.0504035	0.0486921	0.0495938		274.5	0.0579748	0.0592812	0.0616137	0.059912	0.0606755	0.0631723	0.0593482	0.0618909	0.0580235	0.0591618
275	0.0392778	0.0426774	0.0473722	0.0457526	0.0463953	0.0433004	0.0449459	0.0500018	0.0483251	0.0496213		275	0.0583254	0.0594	0.0613504	0.059854	0.0606047	0.0626509	0.0594082	0.061755	0.0582448	0.0587787
275.5	0.0387343	0.0424576	0.0474977	0.0460592	0.0464613	0.0432022	0.0449606	0.0496735	0.0479832	0.0495828		275.5	0.0586881	0.0595785	0.0611284	0.0598492	0.0606361	0.0621438	0.059476	0.0615839	0.0585518	0.0583661
276	0.0382187	0.0422979	0.0476061	0.0463174	0.0465883	0.0431946	0.045038	0.0494425	0.0476812	0.0494826		276	0.059058	0.0598089	0.0609469	0.059885	0.060763	0.0616719	0.0595662	0.0613962	0.0589325	0.0579451
276.5	0.0377605	0.0422235	0.0476836	0.0465114	0.046768	0.0432705	0.0451708	0.0493249	0.047434	0.0493299		276.5	0.0594329	0.0600889	0.0608025	0.0599446	0.0609728	0.0612536	0.0596904	0.0612147	0.0593689	0.0575423
277	0.03739	0.0422568	0.0477204	0.0466301	0.0469881	0.0434175	0.0453499	0.0493266	0.0472527	0.0491393		277	0.059811	0.0604188	0.0606914	0.0600124	0.0612482	0.0609006	0.0598551	0.0610609	0.0598383	0.057191
277.5	0.0371357	0.0424168	0.0477121	0.0466685	0.04724	0.0436208	0.0455643	0.0494417	0.0471428	0.0489299		277.5	0.0601914	0.0608013	0.0606102	0.060074	0.061572	0.0606173	0.0600609	0.0609535	0.0603134	0.0569257
278	0.0370208	0.0427113	0.0476586	0.0466278	0.0475165	0.0438645	0.0458047	0.0496543	0.0471045	0.0487192		278	0.0605707	0.0612394	0.0605563	0.0601199	0.0619265	0.0604024	0.0603012	0.0609054	0.0607659	0.0567764
278.5	0.0370594	0.0431385	0.0475642	0.0465151	0.0478139	0.0441342	0.0460626	0.0499383	0.0471314	0.0485246		278.5	0.0609413	0.0617299	0.0605292	0.060146	0.0622971	0.0602481	0.0605631	0.060922	0.0611688	0.0567692
279	0.0372565	0.0436843	0.0474371	0.0463419	0.0481318	0.0444167	0.0463331	0.0502625	0.0472123	0.0483612		279	0.0612924	0.0622599	0.0605268	0.0601519	0.0626723	0.0601433	0.0608301	0.0610002	0.0614986	0.056919
279.5	0.0376056	0.0443226	0.0472847	0.0461204	0.048469	0.0447022	0.046612	0.0505926	0.0473345	0.0482416		279.5	0.0616094	0.0628094	0.0605499	0.0601404	0.0630433	0.0600743	0.061084	0.0611302	0.061738	0.0572263
280	0.0380897	0.0450223	0.0471131	0.0458625	0.048822	0.0449843	0.0468973	0.0508983	0.0474869	0.0481757		280	0.0618768	0.0633492	0.0605956	0.0601153	0.0634034	0.0600269	0.0613073	0.0612999	0.0618767	0.0576775
280.5	0.0386824	0.0457469	0.0469251	0.0455757	0.0491822	0.0452579	0.0471884	0.0511547	0.0476614	0.0481718		280.5	0.0620791	0.0638453	0.0606601	0.0600803	0.0637476	0.0599889	0.0614861	0.0614947	0.0619142	0.0582462
281	0.039352	0.0464602	0.0467237	0.0452665	0.0495347	0.0455202	0.0474832	0.051346	0.0478544	0.0482371		281	0.0622052	0.0642632	0.0607365	0.0600354	0.0640725	0.0599517	0.0616127	0.0617022	0.0618562	0.0588965
281.5	0.0400642	0.0471303	0.0465107	0.0449371	0.0498583	0.0457667	0.0477795	0.0514672	0.0480678	0.0483797		281.5	0.0622494	0.0645726	0.0608162	0.0599799	0.0643718	0.059912	0.0616847	0.0619131	0.0617171	0.0595865
282	0.040783	0.0477331	0.0462874	0.0445862	0.0501296	0.0459906	0.0480705	0.051523	0.0483052	0.0486056		282	0.0622139	0.0647529	0.0608912	0.0599111	0.0646398	0.0598686	0.0617046	0.0621227	0.0615161	0.0602735
282.5	0.041473	0.0482503	0.0460583	0.0442153	0.0503278	0.0461833	0.0483476	0.0515238	0.0485688	0.0489188		282.5	0.0621089	0.0647953	0.0609518	0.0598248	0.0648692	0.0598259	0.0616805	0.0623284	0.0612747	0.0609205
283	0.0421041	0.0486715	0.0458311	0.0438275	0.0504381	0.0463307	0.0485984	0.0514838	0.0488568	0.049321		283	0.0619515	0.0647041	0.0609891	0.0597209	0.065053	0.0597882	0.0616223	0.0625282	0.0610141	0.0614979
283.5	0.0426508	0.048991	0.045616	0.0434307	0.0504568	0.0464161	0.0488073	0.051418	0.04916	0.0498069		283.5	0.0617647	0.0644951	0.0609956	0.0596014	0.0651841	0.0597632	0.0615393	0.0627182	0.0607537	0.0619858
284	0.0430923	0.0492097	0.0454238	0.0430385	0.0503931	0.0464227	0.0489594	0.0513365	0.0494603	0.0503657		284	0.0615717	0.0641944	0.060967	0.0594742	0.0652556	0.0597568	0.0614408	0.0628903	0.0605081	0.0623742
284.5	0.0434145	0.0493288	0.0452656	0.0426718	0.0502671	0.046335	0.0490384	0.0512449	0.0497302	0.0509756		284.5	0.0613979	0.0638336	0.0608994	0.0593507	0.0652631	0.0597737	0.0613333	0.0630319	0.0602865	0.0626617
285	0.0436105	0.0493504	0.0451502	0.0423573	0.0501079	0.0461438	0.0490333	0.0511454	0.0499382	0.0516103		285	0.0612642	0.0634444	0.0607915	0.0592482	0.0652043	0.0598181	0.0612219	0.0631275	0.0600915	0.0628543
285.5	0.0436784	0.0492795	0.0450819	0.042124	0.0499448	0.0458453	0.0489384	0.0510351	0.0500525	0.052236		285.5	0.0611874	0.0630575	0.0606447	0.0591854	0.0650792	0.0598923	0.0611095	0.063159	0.0599205	0.0629604
286	0.0436269	0.0491213	0.0450603	0.0420024	0.0498039	0.0454481	0.0487555	0.05091	0.050049	0.0528161		286	0.0611774	0.0626987	0.0604629	0.0591816	0.0648901	0.0599986	0.0610013	0.0631125	0.0597684	0.0629915
286.5	0.0434716	0.0488819	0.0450788	0.0420178	0.0497013	0.0449692	0.0484958	0.0507648	0.0499134	0.0533138		286.5	0.0612386	0.0623858	0.0602523	0.0592511	0.0646418	0.060136	0.0609045	0.0629803	0.0596268	0.0629584
287	0.0432358	0.0485689	0.0451272	0.0421871	0.0496402	0.0444347	0.0481792	0.0505956	0.0496467	0.0536979		287	0.0613706	0.0621279	0.0600212	0.0594039	0.0643416	0.060304	0.0608275	0.0627634	0.0594873	0.0628708
287.5	0.0429504	0.0481924	0.0451945	0.0425169	0.0496117	0.0438776	0.0478329	0.0504012	0.0492653	0.0539458		287.5	0.0615678	0.0619261	0.0597805	0.0596434	0.0639988	0.0604997	0.0607827	0.0624738	0.0593453	0.0627386
288	0.0426513	0.0477634	0.0452699	0.0430015	0.0495972	0.0433335	0.0474899	0.0501807	0.0488015	0.0540463		288	0.0618241	0.0617739	0.0595412	0.0599632	0.0636243	0.0607185	0.0607849	0.062133	0.0592003	0.0625705
288.5	0.0423776	0.0472929	0.0453455	0.0436219	0.049572	0.0428382	0.0471852	0.0499364	0.0482959	0.0540009		288.5	0.0621315	0.0616594	0.0593164	0.0603514	0.0632307	0.0609538	0.0608481	0.0617689	0.0590565	0.0623745
289	0.042167	0.0467919	0.0454177	0.044354	0.0495136	0.0424223	0.0469514	0.0496718	0.0477941	0.0538229		289	0.0624852	0.0615661	0.05912	0.0607902	0.0628297	0.0611956	0.0609851	0.0614129	0.0589249	0.0621591
289.5	0.0420544	0.0462706	0.0454901	0.045165	0.0494043	0.0421114	0.0468166	0.0493922	0.0473404	0.0535382		289.5	0.0628783	0.0614763	0.058962	0.0612621	0.062434	0.0614338	0.0612037	0.0610933	0.0588219	0.0619347
290	0.0420656	0.0457368	0.0455693	0.0460249	0.0492358	0.0419223	0.0467997	0.0491031	0.0469732	0.0531785		290	0.0633056	0.061372	0.0588536	0.0617483	0.0620547	0.061656	0.0615041	0.0608326	0.0587681	0.061712
290.5	0.0422134	0.0451959	0.0456637	0.0469057	0.0490106	0.0418638	0.0469077	0.0488119	0.0467198	0.0527768		290.5	0.0637586	0.0612381	0.0588022	0.0622349	0.0617008	0.0618482	0.06188	0.0606462	0.0587852	0.0615022
291	0.0424954	0.0446516	0.0457799	0.0477827	0.0487437	0.0419391	0.0471387	0.0485256	0.046596	0.0523653		291	0.0642271	0.0610618	0.0588139	0.0627114	0.0613794	0.0620001	0.0623141	0.0605382	0.0588928	0.0613168
291.5	0.0428933	0.0441059	0.0459205	0.048639	0.0484563	0.0421452	0.0474803	0.0482509	0.046605	0.0519724		291.5	0.0646964	0.060835	0.0588894	0.0631738	0.0610949	0.0621022	0.0627834	0.060503	0.0591076	0.0611665
292	0.0433741	0.04356	0.0460823	0.0494604	0.0481748	0.0424759	0.0479136	0.0479949	0.0467387	0.05162		292	0.0651458	0.0605549	0.0590269	0.0636199	0.0608485	0.0621494	0.0632598	0.0605281	0.0594368	0.0610602
292.5	0.0438942	0.0430174	0.0462541	0.050233	0.0479251	0.0429227	0.048416	0.0477644	0.0469807	0.0513209		292.5	0.0655533	0.0602241	0.0592191	0.0640478	0.0606394	0.0621404	0.0637136	0.0605965	0.059879	0.0610045
293	0.0444049	0.042484	0.0464171	0.0509391	0.0477279	0.0434763	0.0489648	0.047566	0.047307	0.0510806		293	0.0658945	0.059852	0.059454	0.064454	0.0604646	0.0620821	0.0641159	0.0606891	0.0604208	0.0610028
293.5	0.0448564	0.0419687	0.0465495	0.0515576	0.0475943	0.0441257	0.0495396	0.0474061	0.047692	0.0509		293.5	0.0661472	0.0594525	0.0597152	0.0648314	0.0603186	0.0619844	0.0644445	0.0607862	0.0610379	0.0610544
294	0.04521	0.0414837	0.0466311	0.0520628	0.0475234	0.044855	0.0501231	0.0472916	0.0481096	0.0507755		294	0.0662941	0.0590434	0.0599819	0.065167	0.060196	0.0618636	0.0646861	0.0608726	0.0616969	0.0611573
294.5	0.0454387	0.0410424	0.0466428	0.0524278	0.0475022	0.0456467	0.0507017	0.0472299	0.0485377	0.0507009		294.5	0.0663237	0.058647	0.0602336	0.065446	0.0600914	0.0617361	0.0648356	0.060938	0.062358	0.0613046
295	0.0455312	0.0406598	0.0465721	0.0526292	0.0475086	0.0464757	0.0512626	0.0472273	0.0489578	0.0506692		295	0.0662325	0.0582864	0.0604501	0.0656492	0.0600006	0.0616198	0.0648963	0.0609757	0.0629806	0.0614886
295.5	0.0454922	0.0403501	0.0464167	0.0526526	0.0475133	0.0473114	0.0517946	0.0472887	0.0493573	0.0506737		295.5	0.0660222	0.0579829	0.0606143	0.0657618	0.0599222	0.0615297	0.0648794	0.0609827	0.0635272	0.0617025
296	0.0453405	0.0401231	0.0461832	0.0524973	0.0474858	0.0481163	0.0522845	0.0474146	0.0497307	0.0507099		296	0.0657028	0.0577549	0.0607164	0.0657715	0.0598581	0.0614752	0.0647992	0.0609598	0.0639673	0.0619377
296.5	0.045104	0.0399859	0.0458846	0.0521765	0.0474001	0.0488506	0.0527171	0.0476015	0.0500733	0.0507731		296.5	0.0652871	0.0576153	0.0607544	0.0656741	0.0598135	0.0614602	0.0646702	0.0609085	0.0642806	0.0621875
297	0.0448141	0.0399414	0.0455392	0.0517186	0.0472379	0.0494742	0.0530748	0.0478403	0.0503857	0.050858		297	0.0647915	0.0575704	0.0607357	0.0654739	0.0597959	0.0614794	0.0645049	0.0608327	0.0644572	0.0624457
297.5	0.0445009	0.0399869	0.0451672	0.0511632	0.0469937	0.0499484	0.0533404	0.0481151	0.0506653	0.0509587		297.5	0.0642337	0.0576184	0.060674	0.0651831	0.0598145	0.0615229	0.0643121	0.060734	0.0644982	0.062708
298	0.0441884	0.0401153	0.0447893	0.0505542	0.0466742	0.0502447	0.0534972	0.0484071	0.0509092	0.0510661		298	0.0636314	0.0577508	0.0605895	0.0648213	0.0598778	0.0615779	0.0640964	0.0606152	0.0644137	0.0629694
298.5	0.0438939	0.0403167	0.0444233	0.0499354	0.0462948	0.0503437	0.0535317	0.0486947	0.0511108	0.0511674		298.5	0.0630016	0.0579519	0.0605045	0.0644112	0.0599916	0.0616284	0.0638596	0.0604792	0.0642165	0.0632224
299	0.0436245	0.0405782	0.0440823	0.0493408	0.045881	0.0502383	0.0534381	0.0489569	0.0512586	0.0512485		299	0.0623593	0.0582019	0.0604409	0.0639791	0.0601575	0.0616611	0.063601	0.06033	0.0639245	0.0634593
299.5	0.0433809	0.0408837	0.0437754	0.0487957	0.0454633	0.0499355	0.053218	0.0491761	0.051341	0.0512923		299.5	0.0617198	0.0584773	0.0604148	0.0635486	0.0603729	0.0616658	0.0633222	0.0601719	0.0635543	0.0636683
300	0.0431603	0.0412175	0.0435073	0.0483109	0.0450699	0.0494549	0.0528823	0.0493407	0.0513462	0.0512847		300	0.0610969	0.0587552	0.060437	0.0631409	0.0606299	0.0616378	0.0630269	0.0600124	0.0631213	0.0638355
300.5	0.042956	0.0415623	0.0432807	0.047887	0.0447275	0.0488258	0.0524502	0.0494449	0.0512644	0.051214		300.5	0.0605027	0.0590136	0.0605086	0.0627717	0.0609169	0.061578	0.0627223	0.0598592	0.0626389	0.063946
301	0.0427641	0.0419016	0.0430965	0.0475182	0.0444549	0.0480864	0.051949	0.0494895	0.0510903	0.0510755		301	0.0599481	0.0592374	0.0606249	0.0624521	0.0612186	0.0614905	0.0624213	0.0597203	0.0621212	0.0639852
301.5	0.0425824	0.0422221	0.0429564	0.0471962	0.0442654	0.047279	0.0514102	0.0494821	0.050825	0.0508711		301.5	0.0594442	0.0594161	0.0607744	0.0621868	0.0615197	0.0613829	0.0621376	0.0596039	0.0615818	0.0639426
302	0.0424114	0.0425121	0.0428639	0.0469151	0.0441644	0.0464465	0.0508643	0.0494335	0.0504764	0.050611		302	0.0590008	0.0595456	0.0609419	0.0619757	0.0618037	0.0612648	0.0618872	0.059515	0.0610356	0.0638118
302.5	0.0422545	0.0427623	0.042826	0.0466717	0.0441473	0.04563	0.0503383	0.0493574	0.0500587	0.0503093		302.5	0.0586262	0.059628	0.061112	0.0618145	0.0620555	0.0611444	0.0616849	0.0594553	0.0604983	0.0635939
303	0.0421149	0.0429669	0.0428506	0.0464707	0.0442054	0.0448651	0.0498531	0.0492667	0.0495911	0.0499835		303	0.0583268	0.05967	0.0612695	0.0616965	0.0622623	0.0610282	0.0615432	0.0594222	0.0599852	0.063299
303.5	0.041993	0.0431222	0.0429466	0.0463187	0.0443244	0.0441823	0.0494196	0.0491736	0.0490945	0.0496506		303.5	0.0581075	0.0596789	0.0614025	0.0616126	0.0624132	0.0609222	0.0614678	0.0594098	0.0595118	0.062945
304	0.0418826	0.0432257	0.043123	0.0462264	0.0444889	0.0436028	0.0490409	0.0490861	0.0485918	0.0493239		304	0.0579694	0.059661	0.0615022	0.061553	0.0625	0.0608306	0.0614582	0.059407	0.0590918	0.0625545
304.5	0.0417721	0.0432763	0.0433852	0.0462029	0.0446821	0.0431411	0.0487115	0.0490085	0.0481026	0.0490143		304.5	0.057909	0.0596199	0.0615612	0.0615089	0.062516	0.0607549	0.0615085	0.0594004	0.058737	0.0621541
305	0.0416443	0.0432734	0.0437315	0.0462529	0.0448887	0.0428048	0.0484225	0.0489427	0.047645	0.0487259		305	0.0579194	0.0595571	0.0615742	0.0614707	0.0624586	0.0606964	0.0616063	0.0593769	0.0584554	0.0617682
305.5	0.0414755	0.0432158	0.0441529	0.0463741	0.0450968	0.0425948	0.0481644	0.048885	0.0472322	0.048461		305.5	0.0579891	0.0594708	0.0615372	0.0614294	0.0623273	0.0606561	0.0617357	0.0593257	0.0582516	0.0614156
306	0.0412409	0.043105	0.0446315	0.046556	0.0452971	0.0425061	0.0479305	0.0488302	0.0468727	0.0482198		306	0.0581033	0.0593572	0.0614455	0.0613772	0.0621235	0.0606348	0.061878	0.0592373	0.058128	0.0611074
306.5	0.0409228	0.0429432	0.0451442	0.0467818	0.0454836	0.0425296	0.0477179	0.0487718	0.046573	0.0480054		306.5	0.0582453	0.0592138	0.0612956	0.0613071	0.0618524	0.0606326	0.0620144	0.059109	0.0580842	0.0608441
307	0.0405096	0.0427379	0.0456614	0.0470259	0.0456523	0.042652	0.0475292	0.048706	0.0463351	0.047821		307	0.0583956	0.0590414	0.0610846	0.0612127	0.061521	0.0606492	0.0621283	0.058945	0.0581187	0.0606179
307.5	0.0400018	0.0425009	0.046153	0.0472608	0.0458011	0.0428578	0.0473689	0.0486319	0.0461599	0.0476737		307.5	0.0585368	0.0588458	0.0608126	0.061088	0.0611412	0.0606818	0.0622065	0.0587566	0.058227	0.0604129
308	0.0394147	0.0422496	0.0465902	0.0474585	0.0459278	0.0431295	0.0472442	0.0485534	0.0460459	0.0475721		308	0.0586527	0.0586389	0.0604825	0.0609292	0.0607272	0.0607282	0.0622409	0.058559	0.0584053	0.0602095
308.5	0.0387765	0.0420046	0.0469502	0.0475945	0.0460284	0.0434479	0.0471599	0.0484793	0.0459911	0.047526		308.5	0.0587301	0.0584368	0.0601014	0.0607358	0.0602965	0.0607827	0.0622258	0.0583716	0.0586486	0.0599891
309	0.0381258	0.0417896	0.0472173	0.0476513	0.0460984	0.0437956	0.047117	0.0484229	0.0459914	0.0475428		309	0.0587614	0.0582592	0.0596804	0.0605102	0.0598674	0.0608368	0.0621621	0.0582149	0.0589507	0.0597386
309.5	0.0375054	0.0416281	0.0473831	0.0476175	0.0461337	0.0441564	0.0471109	0.048398	0.0460419	0.0476244		309.5	0.0587447	0.0581261	0.0592353	0.0602574	0.0594608	0.0608805	0.0620533	0.0581077	0.0593044	0.0594519
310	0.0369569	0.04154	0.0474443	0.0474911	0.0461311	0.0445179	0.047133	0.0484162	0.0461354	0.0477661		310	0.0586829	0.0580565	0.0587836	0.0599856	0.0590964	0.0609048	0.0619043	0.0580635	0.0596997	0.0591317
310.5	0.0365155	0.0415381	0.0474053	0.047279	0.0460879	0.0448697	0.0471706	0.0484867	0.0462617	0.0479574		310.5	0.0585831	0.0580634	0.0583465	0.059705	0.0587907	0.0609004	0.0617213	0.0580891	0.0601247	0.0587886
311	0.036206	0.0416279	0.047274	0.0469919	0.0460072	0.0452075	0.047208	0.048609	0.0464105	0.0481804		311	0.0584571	0.0581541	0.0579441	0.0594266	0.058558	0.0608603	0.0615123	0.0581853	0.0605632	0.0584383
311.5	0.0360406	0.0418067	0.0470598	0.0466435	0.0458952	0.0455283	0.0472302	0.0487764	0.0465706	0.0484119		311.5	0.0583166	0.0583284	0.0575959	0.0591604	0.0584076	0.0607832	0.0612823	0.058346	0.0609961	0.0580984
312	0.0360186	0.0420631	0.0467739	0.0462502	0.0457611	0.0458327	0.0472256	0.0489738	0.0467309	0.0486276		312	0.0581715	0.0585792	0.0573191	0.0589144	0.0583465	0.0606705	0.0610377	0.0585602	0.0614019	0.0577864
312.5	0.0361295	0.0423818	0.0464286	0.045825	0.0456174	0.0461205	0.0471863	0.0491823	0.046883	0.0488028		312.5	0.0580305	0.0588924	0.0571269	0.0586933	0.0583776	0.0605315	0.0607845	0.058813	0.0617581	0.0575167
313	0.0363573	0.0427444	0.0460372	0.0453792	0.0454774	0.04639	0.0471097	0.0493799	0.047023	0.048918		313	0.0578982	0.0592502	0.0570283	0.0584999	0.0585014	0.0603804	0.0605297	0.0590893	0.0620435	0.0572989
313.5	0.036682	0.0431334	0.0456131	0.0449222	0.0453513	0.0466363	0.046997	0.0495478	0.0471512	0.0489588		313.5	0.0577762	0.0596344	0.0570274	0.058335	0.0587176	0.0602346	0.0602826	0.0593739	0.0622407	0.0571383
314	0.0370851	0.0435359	0.0451717	0.0444621	0.0452464	0.0468507	0.0468557	0.0496713	0.0472717	0.0489192		314	0.0576627	0.0600265	0.0571239	0.0581983	0.0590245	0.0601109	0.060052	0.0596547	0.0623383	0.0570368
314.5	0.0375512	0.043943	0.0447291	0.0440081	0.045166	0.0470172	0.0466951	0.0497419	0.0473956	0.0487988		314.5	0.0575548	0.0604121	0.057312	0.0580898	0.0594198	0.0600278	0.0598495	0.0599224	0.0623329	0.0569941
315	0.0380671	0.0443517	0.0443035	0.0435692	0.0451083	0.0471192	0.0465243	0.0497603	0.0475344	0.0486066		315	0.0574491	0.0607807	0.0575824	0.0580109	0.059899	0.0599973	0.0596859	0.0601732	0.0622292	0.0570079
315.5	0.0386191	0.0447662	0.043913	0.0431568	0.0450686	0.0471373	0.0463515	0.0497341	0.0476996	0.0483558		315.5	0.0573424	0.0611285	0.0579228	0.0579654	0.0604555	0.0600265	0.0595699	0.0604074	0.0620387	0.0570769
316	0.0391928	0.0451932	0.0435755	0.042784	0.0450411	0.0470557	0.0461833	0.0496771	0.0479004	0.0480637		316	0.0572327	0.0614558	0.0583195	0.0579584	0.0610792	0.0601149	0.0595077	0.0606317	0.0617771	0.0571989
316.5	0.039771	0.045642	0.0433075	0.0424663	0.0450247	0.0468643	0.0460226	0.0496067	0.048141	0.0477519		316.5	0.0571199	0.0617662	0.0587576	0.0579962	0.0617563	0.060256	0.0594998	0.0608554	0.0614641	0.0573699
317	0.0403304	0.0461224	0.0431214	0.042219	0.0450222	0.0465634	0.045866	0.0495414	0.0484185	0.0474427		317	0.0570031	0.0620637	0.0592214	0.0580862	0.0624691	0.0604397	0.0595416	0.0610912	0.0611194	0.0575854
317.5	0.0408446	0.0466395	0.043026	0.0420544	0.0450422	0.0461658	0.0457103	0.0494983	0.0487249	0.0471569		317.5	0.0568824	0.062353	0.0596948	0.058234	0.0631976	0.0606512	0.0596245	0.0613519	0.0607613	0.0578387
318	0.041284	0.0471916	0.0430214	0.0419818	0.0451006	0.0456977	0.0455504	0.0494912	0.0490424	0.0469139		318	0.0567585	0.0626355	0.0601605	0.0584419	0.0639224	0.0608763	0.0597368	0.0616482	0.0604051	0.0581221
318.5	0.0416209	0.0477703	0.0431013	0.0420026	0.0452179	0.0451967	0.0453814	0.0495297	0.0493513	0.0467292		318.5	0.0566339	0.0629072	0.0606009	0.0587097	0.0646229	0.0611036	0.0598648	0.0619857	0.0600624	0.0584237
319	0.0418318	0.0483582	0.0432518	0.0421132	0.0454151	0.0447048	0.0452012	0.0496178	0.0496282	0.0466131		319	0.0565116	0.063161	0.060999	0.0590326	0.0652798	0.0613245	0.0599948	0.0623626	0.0597421	0.0587307
319.5	0.0419035	0.0489325	0.0434533	0.042301	0.0457093	0.0442661	0.0450113	0.0497557	0.0498522	0.0465705		319.5	0.0563977	0.0633871	0.0613375	0.0594023	0.0658752	0.0615345	0.0601181	0.0627727	0.0594526	0.05903
320	0.041833	0.0494668	0.0436819	0.0425517	0.0461083	0.0439198	0.044817	0.0499403	0.0500046	0.0465988		320	0.0563019	0.0635746	0.0616016	0.0598053	0.0663933	0.0617307	0.0602269	0.0632033	0.059199	0.0593074
320.5	0.0416271	0.0499336	0.0439135	0.0428464	0.0466073	0.0436931	0.0446273	0.0501648	0.0500733	0.046691		320.5	0.0562369	0.0637129	0.0617803	0.0602266	0.0668179	0.0619128	0.0603173	0.063639	0.0589878	0.0595524
321	0.041304	0.0503099	0.0441265	0.0431669	0.0471886	0.0435979	0.0444529	0.0504228	0.050055	0.0468343		321	0.0562167	0.0637938	0.0618668	0.06065	0.0671343	0.0620793	0.060388	0.0640619	0.0588266	0.0597566
321.5	0.0408906	0.0505803	0.0443047	0.0434971	0.0478214	0.0436306	0.0443043	0.0507067	0.0499541	0.0470123		321.5	0.056257	0.063814	0.0618601	0.0610577	0.0673278	0.0622243	0.0604374	0.0644576	0.058723	0.0599146
322	0.040414	0.0507354	0.0444381	0.0438237	0.048468	0.0437745	0.0441902	0.0510075	0.0497813	0.0472072		322	0.0563718	0.0637738	0.0617647	0.0614328	0.0673854	0.06234	0.0604642	0.0648149	0.0586833	0.0600251
322.5	0.039903	0.0507734	0.0445245	0.0441395	0.0490878	0.0440023	0.0441169	0.0513144	0.0495527	0.0474022		322.5	0.0565716	0.0636776	0.0615906	0.0617604	0.0672978	0.0624138	0.060465	0.0651255	0.0587125	0.0600894
323	0.0393845	0.0507001	0.0445688	0.0444411	0.0496451	0.0442823	0.0440897	0.0516172	0.0492872	0.0475835		323	0.0568616	0.0635331	0.0613507	0.0620303	0.067061	0.0624328	0.060436	0.0653844	0.0588132	0.0601124
323.5	0.0388812	0.0505251	0.0445805	0.0447287	0.0501123	0.0445841	0.0441114	0.0519035	0.0490021	0.0477422		323.5	0.0572397	0.0633502	0.0610603	0.0622351	0.0666802	0.0623837	0.0603726	0.0655888	0.0589828	0.0600997
324	0.0384088	0.0502585	0.0445732	0.0450019	0.050476	0.0448829	0.0441845	0.0521606	0.0487122	0.0478725		324	0.0576973	0.0631411	0.060735	0.0623712	0.0661708	0.062256	0.0602725	0.0657367	0.0592136	0.0600562
324.5	0.0379782	0.0499116	0.0445594	0.045261	0.050734	0.0451631	0.0443141	0.0523773	0.0484286	0.047973		324.5	0.0582171	0.0629188	0.0603905	0.0624414	0.0655585	0.062046	0.0601358	0.0658243	0.0594927	0.0599853
325	0.0375946	0.0494948	0.0445481	0.0455034	0.0508948	0.0454165	0.0445044	0.0525432	0.0481567	0.0480468		325	0.0587777	0.0626948	0.0600396	0.0624518	0.064879	0.06176	0.0599677	0.0658464	0.0598023	0.0598887
325.5	0.0372628	0.0490177	0.0445479	0.0457262	0.0509738	0.0456434	0.0447606	0.0526537	0.0479008	0.0480994		325.5	0.0593521	0.062481	0.0596948	0.0624115	0.0641737	0.061412	0.0597768	0.0657971	0.060123	0.0597671
326	0.0369834	0.0484908	0.0445599	0.045924	0.0509892	0.0458485	0.0450863	0.0527068	0.0476623	0.048138		326	0.059913	0.0622864	0.0593664	0.0623311	0.0634872	0.0610244	0.0595777	0.0656708	0.0604356	0.05962
326.5	0.0367557	0.0479261	0.0445806	0.046091	0.0509565	0.0460406	0.0454811	0.0527066	0.0474424	0.0481698		326.5	0.0604342	0.0621176	0.059066	0.0622209	0.0628625	0.0606275	0.0593876	0.0654632	0.0607228	0.059451
327	0.0365813	0.0473377	0.0446025	0.0462227	0.0508875	0.0462268	0.0459393	0.0526611	0.0472455	0.0482006		327	0.0608931	0.0619781	0.0588041	0.0620896	0.0623356	0.0602527	0.0592248	0.0651731	0.0609716	0.0592663
327.5	0.0364616	0.0467439	0.0446163	0.0463172	0.0507883	0.0464134	0.0464484	0.0525811	0.0470759	0.0482361		327.5	0.0612739	0.0618685	0.0585915	0.0619447	0.0619322	0.0599316	0.0591081	0.0648047	0.0611747	0.0590796
328	0.0364004	0.0461647	0.0446117	0.0463762	0.0506611	0.0466035	0.0469893	0.0524784	0.0469397	0.048282		328	0.0615674	0.0617883	0.0584395	0.0617904	0.0616631	0.0596899	0.0590526	0.0643667	0.0613301	0.058908
328.5	0.0364027	0.0456244	0.0445804	0.0464067	0.0505045	0.0467981	0.0475388	0.0523641	0.046841	0.0483412		328.5	0.0617726	0.0617368	0.0583576	0.0616296	0.0615266	0.0595466	0.0590706	0.0638725	0.0614387	0.058776
329	0.036475	0.0451447	0.0445189	0.0464175	0.0503163	0.0469948	0.0480698	0.0522451	0.0467848	0.0484165		329	0.061894	0.0617116	0.0583524	0.0614642	0.0615078	0.0595101	0.0591678	0.0633393	0.0615047	0.0587108
329.5	0.0366238	0.0447442	0.0444278	0.0464233	0.050096	0.0471897	0.0485573	0.0521263	0.0467732	0.0485116		329.5	0.0619418	0.0617135	0.0584261	0.0612974	0.0615809	0.0595801	0.0593463	0.062786	0.0615337	0.0587391
330	0.0368541	0.0444362	0.0443124	0.046438	0.0498459	0.0473779	0.0489771	0.0520087	0.0468068	0.0486309		330	0.0619272	0.0617425	0.0585746	0.0611345	0.0617144	0.0597479	0.0596008	0.0622331	0.0615316	0.0588821
330.5	0.0371661	0.0442256	0.0441803	0.0464762	0.04957	0.0475537	0.0493124	0.0518895	0.0468847	0.048777		330.5	0.0618619	0.0617997	0.0587868	0.0609818	0.0618743	0.0599956	0.0599216	0.0617007	0.0615029	0.0591523
331	0.0375596	0.0441048	0.0440416	0.0465508	0.0492774	0.04771	0.0495527	0.0517646	0.0470055	0.048954		331	0.0617552	0.0618833	0.0590446	0.0608507	0.0620312	0.0603022	0.0602963	0.0612076	0.0614503	0.0595528
331.5	0.038029	0.0440577	0.0439048	0.0466727	0.0489781	0.0478412	0.0496963	0.0516278	0.0471692	0.049165		331.5	0.0616119	0.0619873	0.0593236	0.0607527	0.0621606	0.060643	0.0607106	0.0607704	0.061376	0.0600728
332	0.0385632	0.0440596	0.0437763	0.0468477	0.0486818	0.0479412	0.0497502	0.051476	0.0473762	0.0494103		332	0.0614335	0.0621027	0.0595961	0.0607018	0.0622458	0.0609938	0.0611485	0.060405	0.0612799	0.0606887
332.5	0.039149	0.0440814	0.0436583	0.0470765	0.0483964	0.0480033	0.0497309	0.0513089	0.0476282	0.0496873		332.5	0.0612171	0.0622155	0.0598349	0.0607092	0.0622796	0.0613314	0.0615966	0.0601255	0.0611611	0.0613689
333	0.0397686	0.0440942	0.0435498	0.0473566	0.0481276	0.0480207	0.0496598	0.0511275	0.0479251	0.0499906		333	0.0609595	0.0623081	0.0600148	0.0607855	0.0622613	0.061636	0.0620417	0.0599421	0.0610173	0.0620743
333.5	0.0404034	0.0440735	0.0434489	0.0476811	0.0478736	0.047987	0.0495636	0.0509378	0.0482676	0.0503135		333.5	0.0606563	0.0623625	0.0601181	0.0609368	0.0621967	0.061891	0.0624723	0.0598608	0.0608456	0.0627647
334	0.041033	0.044006	0.0433523	0.0480414	0.047628	0.0478933	0.0494685	0.0507483	0.0486528	0.0506445		334	0.0603071	0.0623617	0.0601355	0.0611656	0.0620924	0.0620834	0.0628781	0.0598831	0.0606422	0.0634036
334.5	0.0416369	0.0438883	0.0432584	0.0484257	0.0473812	0.0477312	0.0493976	0.0505676	0.0490708	0.0509728		334.5	0.0599154	0.0622933	0.060067	0.0614691	0.0619567	0.0622048	0.0632495	0.0600032	0.0604032	0.0639634
335	0.0421932	0.0437281	0.0431694	0.0488227	0.0471215	0.047492	0.049365	0.050403	0.0495081	0.0512877		335	0.0594935	0.0621503	0.0599237	0.0618412	0.0617969	0.0622515	0.063577	0.0602071	0.0601265	0.0644274
335.5	0.0426795	0.043543	0.0430929	0.0492213	0.0468399	0.0471711	0.0493744	0.0502585	0.0499419	0.0515817		335.5	0.0590605	0.0619324	0.0597243	0.0622735	0.0616191	0.062224	0.0638502	0.0604733	0.0598115	0.0647917
336	0.0430776	0.0433542	0.0430401	0.0496105	0.0465322	0.0467672	0.0494194	0.0501325	0.0503474	0.0518481		336	0.0586412	0.0616468	0.0594928	0.0627553	0.0614278	0.0621274	0.0640604	0.0607726	0.0594615	0.0650636
336.5	0.0433714	0.043186	0.0430264	0.0499808	0.0462022	0.0462869	0.0494821	0.0500168	0.0506951	0.0520834		336.5	0.0582673	0.061308	0.0592562	0.0632743	0.0612286	0.0619703	0.0642026	0.0610722	0.0590826	0.0652586
337	0.043549	0.0430574	0.0430674	0.0503209	0.0458605	0.0457448	0.049539	0.0498989	0.0509544	0.0522835		337	0.057973	0.0609349	0.0590395	0.0638179	0.0610269	0.0617656	0.0642737	0.0613373	0.0586851	0.0653969
337.5	0.0436038	0.0429801	0.0431779	0.0506213	0.0455249	0.0451624	0.0495652	0.0497618	0.0510972	0.0524443		337.5	0.0577913	0.0605497	0.0588626	0.0643727	0.0608293	0.0615284	0.0642751	0.0615359	0.0582811	0.0654974
338	0.0435366	0.0429574	0.0433705	0.0508723	0.0452177	0.0445699	0.0495399	0.0495895	0.051103	0.052561		338	0.0577485	0.0601756	0.0587379	0.0649261	0.0606414	0.0612759	0.0642164	0.0616417	0.0578856	0.0655739
338.5	0.0433558	0.0429843	0.0436495	0.0510654	0.0449589	0.0440014	0.0494491	0.0493693	0.0509618	0.0526271		338.5	0.0578635	0.0598348	0.0586715	0.0654642	0.0604694	0.0610272	0.06411	0.0616401	0.0575139	0.0656313
339	0.0430783	0.043047	0.0440141	0.0511929	0.0447642	0.0434914	0.0492894	0.0490947	0.0506753	0.0526354		339	0.0581445	0.059545	0.0586607	0.0659749	0.0603162	0.0608003	0.0639723	0.061529	0.0571817	0.0656658
339.5	0.0427271	0.0431284	0.0444539	0.0512509	0.0446429	0.0430715	0.0490701	0.048769	0.050259	0.0525824		339.5	0.0585873	0.0593175	0.0586964	0.0664467	0.0601835	0.0606122	0.0638216	0.0613165	0.0569041	0.0656674
340	0.0423346	0.043209	0.0449534	0.0512389	0.0445933	0.042768	0.0488098	0.0484073	0.0497413	0.0524681		340	0.0591769	0.0591564	0.0587653	0.0668692	0.0600712	0.0604761	0.0636756	0.0610244	0.0566939	0.0656215
340.5	0.0419363	0.0432717	0.0454908	0.0511599	0.0446069	0.042597	0.0485346	0.0480328	0.049159	0.0522984		340.5	0.0598899	0.059059	0.0588541	0.0672334	0.0599761	0.0604005	0.0635488	0.0606823	0.0565618	0.0655142
341	0.0415716	0.043303	0.0460411	0.0510211	0.0446699	0.0425637	0.0482738	0.0476721	0.0485547	0.0520862		341	0.0606961	0.0590156	0.0589516	0.0675315	0.0598949	0.0603878	0.0634504	0.0603227	0.0565171	0.0653351
341.5	0.0412808	0.043296	0.0465801	0.0508328	0.044765	0.0426628	0.0480559	0.0473543	0.0479694	0.0518496		341.5	0.0615629	0.0590106	0.0590507	0.0677566	0.0598256	0.0604346	0.0633847	0.0599776	0.0565635	0.0650814
342	0.0411014	0.0432506	0.0470844	0.050609	0.0448742	0.0428818	0.0479058	0.0471033	0.0474412	0.0516119		342	0.0624571	0.0590267	0.0591493	0.0679045	0.0597672	0.0605315	0.0633488	0.0596749	0.0567027	0.0647588
342.5	0.0410611	0.0431713	0.0475346	0.0503655	0.0449836	0.0432012	0.0478413	0.0469351	0.0470004	0.0513947		342.5	0.0633463	0.0590461	0.059251	0.0679723	0.0597219	0.0606646	0.0633367	0.0594344	0.0569303	0.0643811
343	0.0411786	0.0430685	0.0479152	0.0501177	0.0450829	0.0436005	0.0478711	0.0468551	0.0466673	0.0512151		343	0.0641995	0.0590527	0.059364	0.067961	0.0596938	0.060817	0.0633357	0.0592666	0.057238	0.0639673
343.5	0.0414538	0.0429535	0.0482146	0.0498799	0.0451652	0.04406	0.0479948	0.0468559	0.0464517	0.0510833		343.5	0.064989	0.0590349	0.0594955	0.0678737	0.0596889	0.0609712	0.063332	0.0591717	0.057614	0.0635395
344	0.0418733	0.04284	0.0484254	0.0496618	0.0452279	0.0445634	0.0482049	0.0469237	0.0463543	0.0509988		344	0.0656865	0.058983	0.0596531	0.0677165	0.0597129	0.0611128	0.0633105	0.0591403	0.0580423	0.063119
344.5	0.0424068	0.0427388	0.0485438	0.0494697	0.0452706	0.0450996	0.0484848	0.047038	0.0463695	0.0509525		344.5	0.0662678	0.0588942	0.0598397	0.067499	0.0597692	0.0612306	0.0632577	0.0591585	0.0585047	0.0627229
345	0.0430126	0.042659	0.0485672	0.0493	0.0452933	0.0456605	0.0488152	0.0471801	0.0464858	0.0509277		345	0.0667113	0.0587678	0.0600518	0.0672305	0.0598591	0.0613188	0.0631621	0.0592071	0.0589831	0.0623627
345.5	0.0436417	0.0426056	0.0484948	0.0491429	0.0452969	0.0462409	0.0491723	0.0473349	0.0466895	0.0509016		345.5	0.0670002	0.058607	0.0602792	0.0669195	0.0599798	0.0613769	0.0630158	0.0592658	0.0594591	0.0620426
346	0.0442456	0.0425799	0.0483282	0.0489814	0.0452826	0.0468355	0.0495334	0.0474967	0.0469666	0.0508524		346	0.0671242	0.0584185	0.0605054	0.0665721	0.0601252	0.0614084	0.0628158	0.0593162	0.0599173	0.0617621
346.5	0.0447806	0.0425807	0.0480686	0.0487926	0.0452488	0.0474351	0.0498746	0.0476678	0.0473057	0.0507618		346.5	0.067081	0.0582095	0.0607099	0.066192	0.0602856	0.0614201	0.062564	0.0593438	0.0603455	0.0615137
347	0.045214	0.0426041	0.0477202	0.0485545	0.0451945	0.0480256	0.0501747	0.0478607	0.0476975	0.0506179		347	0.0668767	0.0579913	0.0608717	0.0657796	0.0604506	0.06142	0.0622651	0.0593407	0.0607342	0.0612876
347.5	0.0455274	0.0426454	0.0472889	0.0482457	0.0451176	0.0485865	0.0504174	0.0480909	0.0481365	0.0504169		347.5	0.0665264	0.0577762	0.0609725	0.0653332	0.0606088	0.0614148	0.0619276	0.0593045	0.0610785	0.0610736
348	0.0457148	0.0426969	0.0467858	0.0478541	0.045017	0.0490935	0.0505885	0.0483719	0.0486191	0.0501647		348	0.0660537	0.0575772	0.060999	0.0648514	0.0607539	0.061411	0.0615618	0.0592393	0.0613771	0.0608641
348.5	0.0457858	0.0427535	0.0462275	0.0473757	0.0448904	0.0495207	0.0506781	0.0487149	0.0491446	0.049874		348.5	0.065486	0.0574093	0.0609477	0.0643359	0.0608813	0.061413	0.0611781	0.059155	0.0616305	0.0606549
349	0.0457569	0.0428106	0.0456355	0.0468183	0.0447362	0.0498431	0.0506799	0.0491183	0.0497114	0.0495597		349	0.0648542	0.0572871	0.0608249	0.0637916	0.0609924	0.061424	0.0607878	0.0590652	0.0618409	0.0604467
349.5	0.0456505	0.0428626	0.0450367	0.0462011	0.0445527	0.0500416	0.0505941	0.049569	0.0503123	0.0492369		349.5	0.0641878	0.0572234	0.0606475	0.0632273	0.061091	0.0614451	0.0603999	0.0589855	0.0620123	0.0602454
350	0.0454888	0.0429081	0.0444613	0.0455516	0.0443381	0.0501045	0.0504235	0.0500426	0.0509353	0.0489179		350	0.0635149	0.0572276	0.06044	0.0626573	0.061185	0.0614789	0.0600232	0.0589297	0.0621452	0.0600595
350.5	0.045291	0.0429476	0.0439429	0.044903	0.0440911	0.05003	0.0501736	0.0505048	0.0515602	0.0486073		350.5	0.0628577	0.0573038	0.0602315	0.0620991	0.0612828	0.0615287	0.059665	0.0589091	0.0622406	0.0598985
351	0.0450705	0.0429821	0.0435114	0.0442893	0.0438111	0.0498257	0.0498542	0.0509186	0.0521596	0.0483027		351	0.0622322	0.0574519	0.0600552	0.0615714	0.0613914	0.061597	0.0593322	0.0589317	0.0622968	0.0597715
351.5	0.0448336	0.0430138	0.0431919	0.043743	0.0435011	0.049509	0.0494758	0.0512479	0.0527007	0.0479977		351.5	0.0616492	0.0576642	0.0599402	0.061092	0.0615167	0.0616862	0.0590321	0.059	0.0623109	0.0596838
352	0.0445758	0.0430485	0.0429994	0.0432891	0.0431644	0.0491044	0.0490504	0.0514638	0.0531491	0.0476807		352	0.0611153	0.0579291	0.0599094	0.0606773	0.06166	0.0618011	0.0587704	0.0591126	0.0622801	0.0596362
352.5	0.0442874	0.0430904	0.0429384	0.0429461	0.0428107	0.0486414	0.0485903	0.0515496	0.0534732	0.0473442		352.5	0.0606321	0.058231	0.0599783	0.0603403	0.0618183	0.0619452	0.058553	0.0592631	0.0622026	0.0596246
353	0.0439574	0.0431427	0.0429999	0.0427211	0.0424529	0.0481511	0.0481083	0.0515027	0.053651	0.046985		353	0.0601996	0.0585528	0.0601515	0.0600884	0.0619854	0.0621206	0.058387	0.0594414	0.0620809	0.0596414
353.5	0.0435711	0.0432098	0.0431666	0.0426143	0.0421095	0.047665	0.0476183	0.0513341	0.0536705	0.0466068		353.5	0.0598205	0.0588808	0.0604237	0.0599247	0.062153	0.0623284	0.0582782	0.0596366	0.0619199	0.0596759
354	0.0431169	0.0432921	0.0434134	0.0426157	0.0418017	0.047211	0.0471351	0.0510673	0.053534	0.0462234		354	0.0594977	0.0592035	0.0607813	0.0598468	0.0623092	0.0625699	0.058231	0.0598355	0.0617306	0.059717
354.5	0.0425893	0.0433895	0.0437164	0.0427094	0.0415569	0.0468125	0.0466753	0.0507368	0.053258	0.0458553		354.5	0.0592354	0.0595139	0.0612034	0.0598465	0.0624424	0.062846	0.0582484	0.0600258	0.06153	0.0597551
355	0.041989	0.0435002	0.0440556	0.0428762	0.0414004	0.046487	0.046256	0.0503805	0.0528705	0.0455291		355	0.0590393	0.0598092	0.0616676	0.0599116	0.0625418	0.063157	0.0583318	0.0601967	0.0613383	0.0597812
355.5	0.0413216	0.0436202	0.044417	0.0430965	0.0413565	0.0462448	0.0458952	0.0500367	0.0524078	0.0452686		355.5	0.0589155	0.0600892	0.0621497	0.0600267	0.062597	0.063501	0.0584792	0.0603414	0.0611789	0.0597887
356	0.0406021	0.0437454	0.0447968	0.043352	0.0414465	0.04609	0.0456095	0.0497393	0.0519096	0.045095		356	0.0588659	0.060353	0.0626293	0.0601735	0.0626014	0.0638753	0.058685	0.0604551	0.0610751	0.0597734
356.5	0.0398488	0.043869	0.0451999	0.0436277	0.0416823	0.0460212	0.0454128	0.0495136	0.0514131	0.0450205		356.5	0.0588885	0.0605978	0.0630881	0.0603344	0.0625514	0.0642752	0.058941	0.0605366	0.0610487	0.0597345
357	0.0390856	0.0439858	0.0456354	0.0439138	0.0420657	0.0460325	0.0453132	0.0493746	0.0509526	0.045047		357	0.0589753	0.0608173	0.0635132	0.060492	0.0624481	0.0646915	0.0592362	0.0605874	0.0611156	0.0596724
357.5	0.0383374	0.0440871	0.0461105	0.0442005	0.0425873	0.0461177	0.045315	0.049327	0.0505536	0.0451643		357.5	0.0591105	0.061001	0.0638962	0.0606286	0.0622964	0.0651138	0.0595574	0.0606125	0.0612837	0.0595904
358	0.0376289	0.0441665	0.046626	0.0444806	0.0432255	0.0462695	0.0454166	0.0493639	0.050233	0.0453541		358	0.059273	0.0611362	0.0642313	0.0607308	0.0621069	0.0655273	0.0598893	0.0606157	0.0615521	0.0594928
358.5	0.0369862	0.0442163	0.0471735	0.0447466	0.0439461	0.0464799	0.0456112	0.0494704	0.049999	0.0455923		358.5	0.0594391	0.0612091	0.0645142	0.0607877	0.0618914	0.0659166	0.060217	0.0606008	0.0619101	0.0593864
359	0.0364341	0.0442306	0.0477324	0.0449872	0.0447039	0.0467405	0.0458878	0.0496273	0.0498524	0.0458526		359	0.0595842	0.0612095	0.0647407	0.0607923	0.0616647	0.0662649	0.060525	0.060572	0.0623382	0.0592798
359.5	0.0359942	0.0442057	0.0482731	0.0451885	0.0454508	0.0470437	0.0462335	0.0498141	0.0497877	0.0461119		359.5	0.0596866	0.0611323	0.0649075	0.0607408	0.0614385	0.0665538	0.0607998	0.0605325	0.0628095	0.0591804
360	0.0356832	0.0441398	0.0487601	0.0453348	0.0461357	0.0473793	0.0466339	0.0500117	0.0497945	0.0463531		360	0.0597299	0.060981	0.0650099	0.0606342	0.0612221	0.066769	0.061029	0.0604848	0.0632934	0.0590965
360.5	0.0355164	0.0440338	0.0491593	0.0454099	0.046712	0.0477356	0.0470734	0.0502024	0.0498614	0.0465674		360.5	0.0597054	0.0607673	0.065046	0.0604777	0.0610193	0.0668966	0.0612019	0.0604318	0.0637595	0.0590327
361	0.0355011	0.0438935	0.0494446	0.045399	0.0471427	0.0480984	0.0475354	0.0503733	0.0499758	0.0467567		361	0.0596134	0.0605116	0.0650136	0.0602801	0.0608274	0.0669275	0.0613113	0.0603768	0.0641801	0.0589918
361.5	0.0356404	0.043726	0.049601	0.045293	0.0474037	0.0484532	0.0480022	0.0505157	0.0501264	0.0469297		361.5	0.0594619	0.0602403	0.0649155	0.0600537	0.06064	0.0668537	0.0613509	0.0603243	0.0645318	0.0589733
362	0.0359284	0.0435402	0.0496276	0.0450888	0.0474856	0.0487865	0.0484549	0.0506232	0.0503006	0.0470992		362	0.0592665	0.0599852	0.0647565	0.059812	0.060448	0.0666726	0.0613185	0.0602775	0.0647976	0.0589733
362.5	0.0363528	0.0433464	0.0495369	0.0447928	0.0473947	0.0490855	0.0488749	0.0506892	0.0504877	0.0472806		362.5	0.0590459	0.059777	0.0645471	0.0595684	0.0602438	0.0663861	0.0612147	0.0602377	0.0649667	0.0589872
363	0.0368945	0.0431553	0.0493547	0.0444182	0.0471513	0.0493399	0.0492441	0.0507094	0.0506752	0.0474876		363	0.0588221	0.0596446	0.0643006	0.0593348	0.0600238	0.0660019	0.0610445	0.0602031	0.0650339	0.0590086
363.5	0.0375293	0.0429793	0.0491106	0.0439839	0.0467863	0.0495439	0.0495447	0.0506793	0.0508511	0.0477276		363.5	0.0586137	0.0596115	0.0640314	0.0591227	0.0597911	0.065533	0.0608155	0.0601692	0.0649989	0.0590315
364	0.0382277	0.0428304	0.0488343	0.043514	0.0463391	0.0496933	0.0497649	0.0505956	0.0510021	0.048001		364	0.0584354	0.0596936	0.0637554	0.0589387	0.0595594	0.064998	0.0605403	0.0601299	0.0648632	0.0590502
364.5	0.0389602	0.0427212	0.0485525	0.043034	0.0458521	0.0497876	0.0498972	0.0504576	0.0511135	0.0483014		364.5	0.0582953	0.0598962	0.0634861	0.0587887	0.0593498	0.064423	0.0602353	0.0600773	0.0646313	0.0590611
365	0.0396955	0.0426646	0.0482829	0.0425701	0.0453683	0.0498274	0.0499389	0.0502683	0.0511756	0.0486143		365	0.0581953	0.0602157	0.0632334	0.0586758	0.0591893	0.0638359	0.0599191	0.0600043	0.0643111	0.0590607
365.5	0.0404053	0.0426743	0.0480325	0.0421428	0.0449287	0.0498131	0.0498931	0.0500365	0.0511785	0.0489204		365.5	0.0581288	0.0606395	0.0630037	0.0586036	0.0591085	0.0632684	0.0596126	0.0599073	0.0639118	0.0590462
366	0.0410639	0.0427632	0.0477996	0.0417691	0.0445669	0.0497449	0.0497689	0.0497754	0.0511181	0.0491973		366	0.0580843	0.0611469	0.0627991	0.0585739	0.059134	0.0627487	0.0593376	0.0597888	0.0634459	0.0590169
366.5	0.0416521	0.0429435	0.0475752	0.0414616	0.0443095	0.0496218	0.0495774	0.0495029	0.050996	0.0494241		366.5	0.0580489	0.0617135	0.0626181	0.058588	0.0592869	0.0623022	0.0591152	0.0596565	0.0629291	0.0589736
367	0.0421552	0.0432253	0.0473486	0.0412257	0.0441729	0.0494405	0.0493319	0.0492404	0.0508194	0.0495833		367	0.0580095	0.0623119	0.0624559	0.0586472	0.0595774	0.0619485	0.0589612	0.0595251	0.0623791	0.0589176
367.5	0.0425661	0.0436155	0.0471109	0.0410634	0.0441634	0.0491974	0.0490462	0.0490081	0.050602	0.0496641		367.5	0.0579562	0.0629187	0.0623075	0.0587516	0.0600031	0.0616962	0.0588871	0.0594123	0.0618157	0.0588538
368	0.0428829	0.0441149	0.0468587	0.0409717	0.0442771	0.0488892	0.0487319	0.0488247	0.0503601	0.0496616		368	0.0578843	0.063515	0.0621682	0.0588999	0.0605476	0.0615443	0.0588991	0.0593398	0.0612601	0.058791
368.5	0.0431075	0.0447186	0.0465961	0.040949	0.0445032	0.0485132	0.0483991	0.0487022	0.0501116	0.0495788		368.5	0.0577946	0.0640874	0.0620346	0.059089	0.0611843	0.0614816	0.0589928	0.0593289	0.0607316	0.0587394
369	0.0432464	0.0454138	0.0463364	0.0409933	0.0448244	0.0480698	0.0480556	0.0486462	0.0498713	0.0494251		369	0.057693	0.0646281	0.0619054	0.0593154	0.0618769	0.0614905	0.0591584	0.0593973	0.0602465	0.0587126
369.5	0.0433086	0.0461778	0.0460974	0.0411054	0.0452223	0.0475636	0.04771	0.0486542	0.0496515	0.0492162		369.5	0.0575884	0.0651341	0.0617814	0.0595752	0.0625878	0.0615456	0.0593819	0.0595559	0.0598194	0.058724
370	0.0433052	0.0469809	0.0458983	0.0412889	0.0456807	0.0470056	0.047369	0.0487179	0.0494566	0.0489714		370	0.0574945	0.0656056	0.0616644	0.0598645	0.0632793	0.0616198	0.0596485	0.0598114	0.059457	0.058786
370.5	0.0432469	0.0477839	0.0457547	0.0415484	0.0461857	0.0464123	0.047042	0.0488253	0.0492875	0.0487106		370.5	0.0574248	0.0660411	0.0615568	0.0601781	0.0639213	0.0616881	0.0599434	0.0601607	0.0591607	0.0589054
371	0.0431426	0.048544	0.0456741	0.0418886	0.0467282	0.0458075	0.0467412	0.0489633	0.0491377	0.0484517		371	0.0573917	0.0664361	0.0614608	0.0605111	0.0644895	0.0617286	0.0602564	0.0605925	0.0589273	0.0590836
371.5	0.0430023	0.0492188	0.0456552	0.0423104	0.0473006	0.045218	0.0464826	0.0491213	0.0490001	0.0482124		371.5	0.0574064	0.0667812	0.0613761	0.0608575	0.0649705	0.061726	0.0605839	0.0610878	0.0587483	0.0593145
372	0.0428302	0.0497701	0.0456861	0.0428088	0.0478942	0.044673	0.0462844	0.0492945	0.0488655	0.0480051		372	0.0574758	0.0670621	0.0613031	0.0612079	0.0653572	0.061672	0.0609273	0.0616235	0.0586126	0.0595844
372.5	0.0426277	0.0501701	0.0457452	0.0433689	0.0484967	0.0441996	0.0461663	0.0494831	0.0487276	0.0478369		372.5	0.0576029	0.0672638	0.0612389	0.0615495	0.0656485	0.0615663	0.0612915	0.062173	0.0585087	0.059873
373	0.0423933	0.0504039	0.0458061	0.0439692	0.0490922	0.0438202	0.0461478	0.0496923	0.0485845	0.0477124		373	0.0577859	0.0673677	0.0611809	0.0618673	0.0658472	0.0614127	0.0616812	0.0627082	0.0584275	0.0601561
373.5	0.0421235	0.050471	0.0458427	0.0445815	0.049657	0.0435481	0.0462418	0.0499313	0.0484392	0.0476322		373.5	0.0580187	0.0673593	0.061124	0.062143	0.0659565	0.0612204	0.0620969	0.0632038	0.0583629	0.0604103
374	0.0418117	0.0503834	0.0458345	0.0451721	0.0501647	0.0433878	0.0464555	0.0502094	0.0483005	0.0475946		374	0.0582901	0.0672298	0.0610643	0.0623589	0.0659792	0.0609989	0.0625343	0.0636393	0.0583141	0.0606134
374.5	0.0414505	0.0501632	0.0457664	0.0457092	0.0505906	0.0433335	0.0467837	0.0505309	0.0481798	0.0475973		374.5	0.0585854	0.0669756	0.0609977	0.0624985	0.0659197	0.0607572	0.0629807	0.0639981	0.0582856	0.0607489
375	0.0410364	0.0498371	0.0456349	0.0461653	0.0509147	0.0433688	0.0472109	0.0508946	0.0480911	0.0476379		375	0.0588885	0.066603	0.0609202	0.0625507	0.0657829	0.0605041	0.0634157	0.0642685	0.0582853	0.0608075
375.5	0.0405717	0.0494307	0.0454441	0.0465206	0.0511238	0.0434739	0.0477094	0.0512885	0.0480471	0.0477161		375.5	0.0591854	0.0661253	0.0608295	0.0625117	0.0655765	0.0602453	0.0638133	0.0644431	0.0583239	0.0607872
376	0.0400647	0.0489652	0.0452079	0.0467663	0.0512177	0.0436241	0.0482422	0.0516946	0.048058	0.0478317		376	0.0594627	0.0655625	0.0607235	0.0623848	0.0653116	0.0599854	0.0641471	0.0645195	0.0584112	0.0606936
376.5	0.0395315	0.0484562	0.0449443	0.0469012	0.0512048	0.0437958	0.0487679	0.0520882	0.0481295	0.0479833		376.5	0.0597105	0.0649402	0.0606024	0.0621818	0.0650041	0.059728	0.0643903	0.0644977	0.0585537	0.0605365
377	0.0389932	0.0479111	0.0446725	0.0469342	0.0511011	0.0439688	0.0492464	0.0524408	0.0482599	0.0481685		377	0.0599232	0.0642853	0.0604671	0.0619221	0.0646728	0.0594769	0.0645228	0.0643786	0.058753	0.0603307
377.5	0.0384785	0.0473339	0.04441	0.0468804	0.0509263	0.0441274	0.049644	0.0527283	0.0484445	0.0483801		377.5	0.0600981	0.0636226	0.0603217	0.061629	0.0643386	0.0592367	0.0645307	0.0641653	0.0590048	0.0600921
378	0.0380156	0.0467268	0.0441715	0.0467576	0.0507003	0.0442629	0.0499376	0.0529321	0.0486716	0.048608		378	0.0602357	0.0629758	0.060171	0.0613301	0.0640217	0.0590131	0.0644092	0.0638645	0.0592981	0.0598367
378.5	0.0376355	0.0460945	0.0439648	0.0465859	0.0504383	0.0443717	0.0501186	0.0530435	0.0489258	0.0488356		378.5	0.0603373	0.0623637	0.0600209	0.0610527	0.0637415	0.058813	0.0641642	0.0634871	0.0596161	0.05958
379	0.0373658	0.0454456	0.0437914	0.0463834	0.0501512	0.0444558	0.0501926	0.0530646	0.0491899	0.0490433		379	0.0604049	0.0618006	0.0598786	0.06082	0.0635143	0.0586441	0.0638096	0.0630469	0.0599382	0.0593369
379.5	0.0372306	0.0447942	0.0436495	0.0461668	0.0498449	0.0445209	0.0501769	0.0530069	0.049446	0.0492118		379.5	0.060441	0.0612954	0.059749	0.0606521	0.0633518	0.0585154	0.0633699	0.0625621	0.0602423	0.0591209
380	0.0372505	0.044158	0.0435346	0.0459514	0.0495225	0.0445738	0.0500985	0.0528897	0.0496786	0.0493242		380	0.0604499	0.0608533	0.0596383	0.0605625	0.0632606	0.0584349	0.0628751	0.0620548	0.0605094	0.058943
380.5	0.0374387	0.0435607	0.0434411	0.0457503	0.0491845	0.0446223	0.0499851	0.0527357	0.0498734	0.0493689		380.5	0.0604352	0.060479	0.059549	0.0605596	0.0632433	0.058409	0.0623614	0.0615485	0.0607218	0.0588134
381	0.0378035	0.0430223	0.0433638	0.0455763	0.0488321	0.0446747	0.049863	0.0525669	0.0500202	0.0493412		381	0.0604036	0.0601739	0.0594837	0.0606447	0.0632968	0.0584416	0.0618687	0.0610652	0.0608683	0.05874
381.5	0.0383441	0.04256	0.0433025	0.0454441	0.048469	0.0447372	0.049751	0.0524006	0.0501143	0.0492474		381.5	0.0603629	0.0599395	0.0594412	0.0608163	0.0634129	0.0585333	0.0614355	0.060624	0.0609428	0.0587289
382	0.0390501	0.0421843	0.0432589	0.0453696	0.0481	0.044818	0.0496577	0.052248	0.0501546	0.0491014		382	0.0603204	0.0597749	0.0594216	0.0610707	0.063579	0.0586823	0.0610971	0.060238	0.0609443	0.058783
382.5	0.0398975	0.0418967	0.0432368	0.0453705	0.0477306	0.0449241	0.0495829	0.0521135	0.050144	0.048923		382.5	0.060282	0.0596796	0.059424	0.0614012	0.0637779	0.0588832	0.0608819	0.0599134	0.0608758	0.058902
383	0.0408508	0.04169	0.0432434	0.0454665	0.047368	0.0450621	0.0495212	0.0519961	0.0500892	0.0487356		383	0.0602531	0.0596469	0.059449	0.0618012	0.0639901	0.0591289	0.0608073	0.0596517	0.0607443	0.0590836
383.5	0.0418633	0.0415476	0.0432836	0.0456766	0.0470183	0.0452398	0.0494626	0.0518896	0.0499997	0.0485605		383.5	0.0602354	0.0596677	0.0594975	0.0622636	0.0641953	0.0594108	0.0608781	0.0594484	0.0605575	0.0593222
384	0.0428787	0.0414498	0.0433619	0.0460166	0.0466881	0.045461	0.049399	0.0517902	0.049887	0.048416		384	0.0602267	0.0597261	0.0595703	0.0627801	0.0643732	0.0597209	0.0610866	0.0592961	0.0603234	0.0596085
384.5	0.0438405	0.0413728	0.0434795	0.0464954	0.0463825	0.0457281	0.0493294	0.0516935	0.0497624	0.0483129		384.5	0.0602218	0.0598044	0.0596693	0.0633381	0.0645045	0.0600505	0.0614141	0.0591884	0.0600506	0.0599325
385	0.044693	0.0412967	0.0436343	0.04711	0.0461061	0.0460376	0.0492578	0.0515992	0.0496369	0.048255		385	0.0602144	0.0598824	0.0597937	0.0639208	0.0645735	0.0603916	0.061833	0.0591202	0.0597491	0.0602813
385.5	0.0453898	0.0412058	0.0438214	0.0478457	0.0458619	0.0463778	0.0491981	0.0515101	0.0495197	0.0482421		385.5	0.0601974	0.0599388	0.0599412	0.0645085	0.0645683	0.0607389	0.0623102	0.0590895	0.0594285	0.0606423
386	0.0458985	0.0410919	0.0440336	0.0486745	0.045653	0.0467295	0.0491679	0.0514306	0.0494186	0.0482719		386	0.0601644	0.0599554	0.0601038	0.0650769	0.0644822	0.0610868	0.0628127	0.0590967	0.0591029	0.0610016
386.5	0.0462057	0.0409535	0.0442617	0.0495587	0.0454797	0.0470673	0.0491862	0.0513655	0.0493373	0.0483424		386.5	0.0601123	0.0599207	0.0602701	0.0655999	0.0643113	0.0614287	0.0633106	0.0591437	0.058788	0.0613494
387	0.0463117	0.0407964	0.0444941	0.050451	0.0453416	0.0473616	0.049267	0.0513151	0.0492785	0.0484547		387	0.0600419	0.0598288	0.0604251	0.0660516	0.0640575	0.061759	0.0637782	0.0592325	0.0585004	0.0616779
387.5	0.0462311	0.0406303	0.0447184	0.0513022	0.0452375	0.0475817	0.0494165	0.0512737	0.04924	0.0486165		387.5	0.0599563	0.0596797	0.0605518	0.0664105	0.0637256	0.062071	0.0641954	0.0593613	0.0582594	0.0619849
388	0.0459916	0.040466	0.0449215	0.0520675	0.0451642	0.0477025	0.0496291	0.0512291	0.0492192	0.0488378		388	0.059861	0.0594806	0.0606343	0.0666615	0.0633256	0.062357	0.0645494	0.0595224	0.058083	0.0622743
388.5	0.0456248	0.0403132	0.0450924	0.0527096	0.0451198	0.0477079	0.0498846	0.0511618	0.0492108	0.0491323		388.5	0.0597636	0.0592426	0.0606594	0.0667958	0.0628706	0.0626114	0.0648317	0.059704	0.0579857	0.0625538
389	0.045163	0.0401803	0.04522	0.0532008	0.0451015	0.0475977	0.0501523	0.0510466	0.0492087	0.0495083		389	0.0596724	0.0589788	0.0606215	0.0668132	0.062376	0.0628267	0.0650376	0.0598897	0.0579753	0.0628332
389.5	0.0446363	0.0400712	0.0452967	0.0535254	0.0451093	0.0473864	0.0503947	0.0508592	0.0492057	0.0499686		389.5	0.0595947	0.0587035	0.0605225	0.0667205	0.0618613	0.062998	0.0651654	0.0600597	0.0580536	0.0631233
390	0.044069	0.0399867	0.0453213	0.0536794	0.0451443	0.0471033	0.0505736	0.0505798	0.0491957	0.050503		390	0.0595377	0.0584297	0.0603726	0.0665308	0.0613447	0.063121	0.0652154	0.060194	0.0582139	0.0634321
390.5	0.0434811	0.0399261	0.0452968	0.053669	0.0452086	0.046792	0.0506553	0.0501961	0.0491721	0.0510884		390.5	0.0595057	0.0581695	0.0601895	0.0662595	0.0608446	0.0631919	0.0651888	0.0602764	0.0584416	0.0637613
391	0.0428853	0.0398883	0.0452313	0.0535056	0.0453043	0.0465035	0.0506193	0.0497091	0.0491297	0.0516893		391	0.0595005	0.0579328	0.0599954	0.0659236	0.0603779	0.0632083	0.0650906	0.0602962	0.0587187	0.0641053
391.5	0.0422899	0.0398736	0.0451368	0.0532059	0.045434	0.0462878	0.050461	0.0491328	0.0490636	0.0522618		391.5	0.0595217	0.0577285	0.059813	0.0655394	0.0599576	0.0631699	0.0649278	0.0602504	0.0590226	0.0644525
392	0.041703	0.0398831	0.0450272	0.052788	0.0455972	0.0461884	0.0501931	0.0484941	0.0489725	0.0527614		392	0.0595678	0.0575643	0.0596615	0.0651215	0.0595924	0.0630788	0.064712	0.0601426	0.0593326	0.0647857
392.5	0.041134	0.0399209	0.0449155	0.0522723	0.0457909	0.0462364	0.0498437	0.0478312	0.048858	0.0531478		392.5	0.0596368	0.0574453	0.0595553	0.0646811	0.0592862	0.0629394	0.0644571	0.0599842	0.0596307	0.0650858
393	0.0405931	0.0399934	0.0448144	0.0516769	0.0460101	0.0464461	0.0494515	0.0471848	0.0487279	0.0533941		393	0.0597255	0.0573761	0.0595009	0.0642268	0.0590393	0.0627585	0.0641806	0.0597927	0.0599033	0.0653345
393.5	0.0400926	0.0401079	0.0447325	0.0510209	0.0462459	0.0468117	0.0490593	0.0465979	0.0485932	0.0534883		393.5	0.0598283	0.0573598	0.0594985	0.0637634	0.0588482	0.0625473	0.0639009	0.059587	0.0601442	0.0655178
394	0.0396459	0.0402717	0.044678	0.0503233	0.0464868	0.047311	0.048706	0.0461075	0.0484695	0.0534376		394	0.0599396	0.0573959	0.059542	0.0632936	0.058708	0.0623215	0.0636363	0.0593865	0.0603532	0.0656272
394.5	0.0392664	0.0404919	0.0446575	0.0496028	0.046722	0.0479074	0.0484228	0.0457424	0.0483779	0.0532649		394.5	0.0600523	0.0574813	0.0596233	0.0628205	0.058613	0.0620986	0.063403	0.0592103	0.060536	0.0656597
395	0.0389637	0.0407731	0.0446771	0.0488783	0.046939	0.048556	0.0482241	0.0455182	0.0483386	0.053005		395	0.0601558	0.0576105	0.0597356	0.0623462	0.0585587	0.0618992	0.0632119	0.059073	0.060702	0.0656161
395.5	0.0387421	0.0411159	0.0447444	0.0481661	0.0471267	0.0492108	0.0481133	0.0454411	0.0483703	0.0526974		395.5	0.0602377	0.057776	0.0598731	0.061875	0.0585433	0.0617434	0.0630691	0.0589878	0.0608619	0.0655008
396	0.0386009	0.041516	0.0448674	0.0474843	0.0472773	0.0498315	0.0480802	0.0455033	0.0484871	0.0523794		396	0.060283	0.0579659	0.0600341	0.0614145	0.0585686	0.0616506	0.062973	0.058962	0.0610248	0.0653205
396.5	0.0385304	0.041963	0.0450529	0.0468475	0.0473859	0.0503865	0.0481041	0.0456867	0.0486956	0.0520835		396.5	0.0602748	0.0581669	0.0602197	0.0609752	0.0586369	0.061637	0.0629187	0.0589986	0.0611969	0.0650808
397	0.0385179	0.0424418	0.045302	0.0462675	0.0474489	0.0508602	0.0481629	0.0459665	0.0489926	0.0518298		397	0.0601971	0.0583662	0.0604338	0.06057	0.058751	0.061715	0.0628949	0.0590969	0.0613798	0.0647893
397.5	0.0385485	0.0429314	0.0456102	0.0457527	0.0474673	0.051251	0.0482344	0.0463122	0.0493681	0.0516269		397.5	0.0600368	0.0585517	0.0606795	0.0602105	0.0589147	0.0618914	0.0628894	0.059253	0.0615671	0.0644524
398	0.0386068	0.0434048	0.045965	0.0453075	0.0474414	0.0515688	0.0483013	0.046692	0.0498046	0.0514713		398	0.0597882	0.0587132	0.060957	0.0599078	0.0591275	0.0621669	0.0628893	0.0594591	0.061749	0.0640797
398.5	0.0386815	0.0438336	0.0463461	0.0449308	0.0473743	0.0518336	0.0483514	0.0470751	0.0502821	0.0513538		398.5	0.0594532	0.0588448	0.0612627	0.0596685	0.0593859	0.0625371	0.0628823	0.0597047	0.0619113	0.063681
399	0.038765	0.0441903	0.0467273	0.0446186	0.0472672	0.0520683	0.0483783	0.0474371	0.0507808	0.051258		399	0.0590428	0.058945	0.0615888	0.0594943	0.0596822	0.0629908	0.0628584	0.0599784	0.0620415	0.063269
399.5	0.0388546	0.0444496	0.0470821	0.044363	0.0471209	0.0522905	0.0483787	0.0477579	0.0512831	0.0511661		399.5	0.0585788	0.0590164	0.0619239	0.0593785	0.0600034	0.0635106	0.0628105	0.0602666	0.062128	0.0628582
400	0.0389518	0.0445932	0.0473861	0.0441574	0.0469368	0.0525112	0.0483514	0.0480268	0.051776	0.0510642		400	0.0580909	0.0590662	0.0622538	0.059313	0.060334	0.0640728	0.0627335	0.0605568	0.0621666	0.0624637
400.5	0.0390598	0.0446135	0.0476221	0.0439947	0.0467151	0.052728	0.0482939	0.0482411	0.0522498	0.0509417		400.5	0.0576131	0.0591049	0.0625655	0.0592849	0.0606591	0.0646512	0.0626241	0.060835	0.0621599	0.0620982
401	0.0391834	0.0445126	0.0477853	0.0438701	0.0464588	0.0529265	0.0482005	0.0484043	0.0527003	0.050793		401	0.0571792	0.0591464	0.0628453	0.0592806	0.0609636	0.0652152	0.0624819	0.0610891	0.0621173	0.0617719
401.5	0.0393252	0.0443022	0.0478813	0.0437809	0.046173	0.0530826	0.0480657	0.0485268	0.0531225	0.0506158		401.5	0.0568192	0.0592029	0.0630849	0.0592889	0.0612359	0.0657339	0.0623081	0.0613103	0.0620549	0.0614906
402	0.0394822	0.0440049	0.0479257	0.0437286	0.0458671	0.0531667	0.0478829	0.0486192	0.0535095	0.0504113		402	0.0565571	0.0592866	0.0632801	0.0593024	0.0614684	0.0661784	0.0621058	0.0614901	0.0619915	0.0612541
402.5	0.0396467	0.0436473	0.0479406	0.0437131	0.0455547	0.0531485	0.0476478	0.0486943	0.0538509	0.050182		402.5	0.056405	0.0594058	0.0634313	0.0593185	0.0616571	0.0665259	0.0618791	0.0616207	0.0619464	0.0610554
403	0.0398081	0.0432576	0.047951	0.0437348	0.0452531	0.0530019	0.0473613	0.048762	0.0541347	0.0499296		403	0.0563639	0.0595659	0.0635429	0.05934	0.0618002	0.0667579	0.0616357	0.0616966	0.0619356	0.0608827
403.5	0.0399503	0.0428636	0.0479787	0.0437922	0.04498	0.0527124	0.0470302	0.0488278	0.0543449	0.0496544		403.5	0.0564265	0.0597662	0.0636218	0.0593716	0.0618984	0.0668653	0.0613843	0.061715	0.0619683	0.0607191
404	0.0400554	0.0424866	0.0480368	0.0438784	0.0447531	0.0522761	0.0466687	0.0488919	0.0544648	0.0493554		404	0.0565757	0.0600015	0.0636786	0.059421	0.0619524	0.0668469	0.0611328	0.0616731	0.0620467	0.0605452
404.5	0.0401054	0.0421445	0.0481317	0.0439834	0.0445881	0.0517028	0.0462967	0.0489508	0.0544805	0.0490329		404.5	0.0567898	0.0602611	0.063721	0.0594955	0.0619621	0.0667096	0.0608912	0.0615702	0.0621655	0.0603425
405	0.0400864	0.0418482	0.0482587	0.0440943	0.0444966	0.0510144	0.0459385	0.0489948	0.0543839	0.0486888		405	0.0570451	0.0605307	0.0637568	0.0596	0.0619288	0.0664653	0.0606682	0.0614089	0.0623144	0.0600969
405.5	0.0399888	0.0416063	0.0484054	0.0441969	0.0444841	0.0502423	0.0456163	0.0490142	0.0541742	0.0483286		405.5	0.0573202	0.0607925	0.0637907	0.0597365	0.0618538	0.0661312	0.060471	0.0611962	0.0624768	0.0597991
406	0.0398109	0.0414239	0.0485543	0.0442754	0.0445515	0.0494237	0.0453505	0.0489969	0.0538577	0.0479614		406	0.0575974	0.0610286	0.0638254	0.059903	0.0617395	0.0657267	0.0603041	0.0609426	0.0626355	0.0594506
406.5	0.0395597	0.041307	0.0486856	0.0443176	0.0446935	0.0485998	0.0451546	0.0489319	0.0534494	0.0475996		406.5	0.0578647	0.0612228	0.0638605	0.0600932	0.0615937	0.0652696	0.0601684	0.0606626	0.062775	0.0590614
407	0.0392511	0.0412598	0.0487846	0.0443161	0.0448996	0.0478093	0.0450331	0.0488137	0.0529692	0.047261		407	0.0581164	0.0613615	0.0638949	0.060299	0.0614255	0.0647783	0.0600637	0.0603748	0.0628828	0.0586527
407.5	0.0389073	0.041287	0.0488412	0.0442682	0.0451576	0.0470882	0.0449823	0.0486404	0.0524425	0.04696		407.5	0.0583507	0.0614358	0.0639274	0.0605098	0.061249	0.0642673	0.0599855	0.0601011	0.0629516	0.0582513
408	0.0385539	0.0413915	0.0488524	0.0441795	0.0454547	0.0464657	0.0449906	0.0484156	0.0518935	0.0467089		408	0.0585709	0.0614433	0.0639565	0.0607161	0.0610803	0.0637493	0.0599275	0.0598644	0.0629798	0.0578902
408.5	0.0382185	0.041573	0.0488229	0.0440604	0.0457784	0.0459612	0.0450433	0.048149	0.0513447	0.0465146		408.5	0.0587803	0.0613876	0.0639826	0.0609087	0.0609371	0.063234	0.0598812	0.0596858	0.062972	0.0576019
409	0.0379234	0.0418257	0.048762	0.0439287	0.0461186	0.0455855	0.0451226	0.0478553	0.0508132	0.0463783		409	0.0589822	0.0612766	0.0640076	0.0610805	0.0608363	0.0627305	0.059838	0.0595835	0.0629357	0.057415
409.5	0.0376865	0.042136	0.0486813	0.043803	0.0464691	0.0453407	0.0452144	0.0475545	0.0503106	0.0462922		409.5	0.0591764	0.0611241	0.0640343	0.061227	0.0607912	0.0622471	0.0597894	0.0595715	0.0628806	0.0573502
410	0.0375162	0.0424862	0.0485892	0.0437035	0.0468279	0.0452203	0.04531	0.0472692	0.0498431	0.0462452		410	0.0593582	0.0609452	0.064065	0.061344	0.0608113	0.0617935	0.05973	0.0596579	0.062817	0.0574157
410.5	0.0374102	0.0428536	0.0484901	0.0436457	0.0471959	0.0452138	0.0454072	0.0470248	0.049411	0.0462231		410.5	0.0595191	0.060757	0.0641013	0.0614278	0.0609001	0.0613795	0.0596566	0.0598432	0.0627532	0.0576084
411	0.0373597	0.0432143	0.0483809	0.0436381	0.047576	0.0453055	0.0455113	0.0468464	0.0490139	0.0462124		411	0.059648	0.0605739	0.0641417	0.0614748	0.0610555	0.0610167	0.05957	0.0601222	0.062694	0.0579117
411.5	0.0373489	0.043547	0.0482521	0.0436809	0.0479688	0.0454779	0.0456317	0.0467593	0.0486524	0.046204		411.5	0.0597347	0.06041	0.0641811	0.0614812	0.0612675	0.0607159	0.0594752	0.0604853	0.0626401	0.058298
412	0.0373604	0.0438368	0.0480879	0.0437648	0.0483718	0.0457127	0.0457796	0.0467842	0.0483309	0.0461928		412	0.0597685	0.0602776	0.0642123	0.0614424	0.0615223	0.0604849	0.0593777	0.06092	0.0625896	0.0587321
412.5	0.0373771	0.0440769	0.047871	0.0438722	0.0487774	0.0459903	0.0459638	0.0469356	0.0480579	0.0461808		412.5	0.0597446	0.0601852	0.0642247	0.0613531	0.0618032	0.0603271	0.059286	0.0614105	0.0625355	0.0591759
413	0.0373876	0.0442691	0.0475863	0.0439823	0.0491743	0.0462899	0.0461886	0.0472208	0.0478471	0.0461762		413	0.0596627	0.0601399	0.0642067	0.0612108	0.0620902	0.0602415	0.0592048	0.06194	0.0624695	0.059594
413.5	0.0373869	0.0444256	0.0472269	0.044073	0.0495473	0.046588	0.0464474	0.0476377	0.0477148	0.046191		413.5	0.0595284	0.0601467	0.0641482	0.0610147	0.0623665	0.0602198	0.0591364	0.0624919	0.0623823	0.0599549
414	0.0373793	0.044563	0.0467931	0.0441259	0.0498778	0.0468588	0.0467259	0.0481735	0.0476754	0.0462387		414	0.0593526	0.0602088	0.0640421	0.0607688	0.0626163	0.0602485	0.0590799	0.0630493	0.0622641	0.0602375
414.5	0.0373779	0.0447017	0.0462983	0.0441309	0.0501503	0.0470769	0.0470028	0.0488028	0.0477397	0.0463304		414.5	0.0591507	0.0603267	0.0638865	0.0604805	0.0628314	0.0603086	0.0590299	0.0635957	0.0621049	0.0604316
415	0.0374009	0.0448604	0.0457667	0.0440858	0.050355	0.047216	0.0472502	0.0494922	0.0479107	0.0464741		415	0.0589379	0.060499	0.0636856	0.0601622	0.0630082	0.0603797	0.058979	0.0641136	0.0618966	0.060537
415.5	0.0374686	0.0450555	0.0452298	0.0439966	0.0504855	0.0472565	0.0474389	0.050203	0.0481816	0.0466697		415.5	0.0587283	0.0607218	0.06345	0.0598278	0.0631506	0.0604425	0.0589187	0.0645845	0.0616324	0.0605614
416	0.0376	0.0452976	0.0447232	0.043877	0.0505421	0.0471852	0.0475449	0.0508938	0.0485349	0.04691		416	0.0585345	0.0609899	0.0631945	0.0594952	0.0632682	0.0604796	0.0588443	0.0649926	0.0613076	0.0605212
416.5	0.0378086	0.0455909	0.0442808	0.0437455	0.0505305	0.0469993	0.0475519	0.0515265	0.0489443	0.0471806		416.5	0.0583647	0.0612967	0.0629388	0.0591809	0.0633738	0.0604796	0.0587555	0.0653226	0.0609213	0.0604369
417	0.0380984	0.0459356	0.0439291	0.0436221	0.0504588	0.0467077	0.0474549	0.0520696	0.0493772	0.0474626		417	0.0582252	0.0616351	0.0627021	0.0589017	0.0634839	0.0604386	0.0586589	0.0655618	0.0604747	0.0603296
417.5	0.0384658	0.0463265	0.0436856	0.0435251	0.0503357	0.0463304	0.047261	0.0525062	0.0497991	0.0477361		417.5	0.0581182	0.0619981	0.0625012	0.0586726	0.0636125	0.0603587	0.0585681	0.0657011	0.0599733	0.0602212
418	0.0388969	0.0467577	0.0435564	0.043471	0.0501703	0.0458955	0.0469887	0.0528289	0.0501762	0.0479828		418	0.0580464	0.0623784	0.0623481	0.0585051	0.0637711	0.0602487	0.0585024	0.0657374	0.0594275	0.0601296
418.5	0.0393691	0.0472212	0.0435332	0.0434714	0.0499708	0.0454364	0.0466639	0.0530442	0.0504788	0.0481898		418.5	0.058013	0.0627691	0.0622486	0.0584076	0.0639671	0.0601217	0.0584847	0.0656738	0.0588531	0.0600695
419	0.0398573	0.0477097	0.0435993	0.0435336	0.0497439	0.0449855	0.04632	0.0531682	0.0506838	0.0483522		419	0.0580208	0.0631616	0.0622007	0.0583842	0.0642015	0.0599957	0.0585357	0.065519	0.0582699	0.0600494
419.5	0.0403348	0.0482142	0.0437324	0.0436613	0.0494953	0.0445701	0.0459899	0.0532209	0.0507776	0.0484734		419.5	0.0580742	0.0635479	0.0621949	0.0584343	0.0644682	0.0598878	0.0586741	0.0652874	0.057702	0.0600711
420	0.0407802	0.0487234	0.0439104	0.0438531	0.0492302	0.0442095	0.0457063	0.0532226	0.0507558	0.0485657		420	0.0581781	0.0639196	0.0622171	0.0585528	0.0647544	0.0598134	0.0589112	0.0649987	0.0571754	0.060132
420.5	0.0411746	0.0492252	0.0441122	0.0441071	0.0489564	0.0439128	0.0454937	0.0531905	0.0506243	0.0486438		420.5	0.058336	0.0642685	0.0622497	0.0587303	0.0650436	0.0597832	0.0592489	0.0646768	0.0567166	0.0602226
421	0.0415054	0.0497021	0.0443251	0.0444177	0.0486815	0.0436771	0.0453716	0.0531321	0.0503968	0.0487232		421	0.0585477	0.0645839	0.0622744	0.0589536	0.0653132	0.0598028	0.0596796	0.064345	0.0563501	0.0603304
421.5	0.0417655	0.0501321	0.0445418	0.044781	0.0484139	0.0434931	0.0453509	0.0530475	0.0500962	0.0488171		421.5	0.0588095	0.0648566	0.0622741	0.0592082	0.0655393	0.0598704	0.060185	0.0640258	0.0560961	0.060443
422	0.0419489	0.0504901	0.0447619	0.0451921	0.0481634	0.043346	0.0454328	0.0529318	0.0497498	0.0489343		422	0.0591121	0.0650769	0.0622365	0.0594792	0.0656994	0.0599781	0.0607419	0.0637385	0.0559686	0.0605488
422.5	0.0420511	0.0507497	0.044987	0.045646	0.0479391	0.0432208	0.045611	0.0527769	0.0493881	0.049074		422.5	0.0594408	0.0652361	0.0621542	0.059752	0.0657731	0.0601122	0.0613201	0.0634967	0.0559744	0.0606387
423	0.0420649	0.050884	0.0452182	0.0461339	0.0477498	0.0431048	0.0458746	0.0525758	0.0490415	0.04923		423	0.0597763	0.065325	0.0620254	0.0600146	0.0657456	0.0602571	0.0618887	0.0633053	0.0561126	0.0607077
423.5	0.0419859	0.0508706	0.0454536	0.046645	0.0476019	0.0429928	0.0462087	0.0523274	0.0487363	0.049391		423.5	0.0600974	0.0653345	0.0618525	0.0602591	0.0656098	0.0603954	0.0624186	0.0631633	0.0563771	0.0607549
424	0.0418089	0.0506957	0.0456847	0.0471614	0.0474996	0.0428868	0.0465942	0.0520384	0.0484927	0.0495434		424	0.0603826	0.0652582	0.0616428	0.0604803	0.0653662	0.0605115	0.0628839	0.0630634	0.0567569	0.0607813
424.5	0.0415335	0.0503539	0.0458965	0.0476573	0.0474437	0.0427971	0.0470144	0.0517241	0.048324	0.0496744		424.5	0.060611	0.0650922	0.0614058	0.0606765	0.0650228	0.0605932	0.0632658	0.0629931	0.0572377	0.0607898
425	0.0411658	0.0498538	0.046068	0.0481002	0.0474299	0.0427404	0.0474538	0.0514041	0.0482351	0.0497757		425	0.0607665	0.0648376	0.0611522	0.0608462	0.0645942	0.0606319	0.0635523	0.0629368	0.0578041	0.0607845
425.5	0.0407213	0.0492143	0.0461771	0.0484517	0.0474476	0.0427349	0.0478994	0.0510995	0.0482225	0.0498481		425.5	0.0608392	0.0645005	0.0608916	0.06099	0.0640989	0.0606244	0.0637367	0.0628779	0.0584394	0.0607688
426	0.0402283	0.048466	0.0462027	0.0486714	0.0474828	0.0427988	0.0483396	0.0508302	0.0482775	0.0498998		426	0.0608256	0.0640947	0.0606332	0.0611075	0.0635558	0.0605713	0.0638193	0.0628019	0.0591255	0.0607474
426.5	0.0397202	0.0476467	0.0461276	0.0487227	0.0475179	0.0429454	0.0487633	0.0506069	0.0483868	0.0499483		426.5	0.0607299	0.0636405	0.0603839	0.0611959	0.0629849	0.0604761	0.0638059	0.0626967	0.0598441	0.0607243
427	0.0392377	0.0467996	0.0459408	0.0485791	0.0475326	0.0431821	0.0491609	0.0504316	0.048535	0.0500152		427	0.0605612	0.0631641	0.0601491	0.0612504	0.062404	0.0603456	0.0637048	0.0625527	0.0605725	0.0607063
427.5	0.0388201	0.0459668	0.0456393	0.0482305	0.0475092	0.0435051	0.04952	0.0502957	0.0487063	0.0501264		427.5	0.0603368	0.0626928	0.0599332	0.0612665	0.0618284	0.060189	0.0635244	0.0623629	0.0612854	0.0607017
428	0.0385033	0.0451888	0.0452291	0.0476858	0.0474322	0.0439034	0.0498265	0.0501821	0.0488872	0.0503049		428	0.0600756	0.0622549	0.0597404	0.0612393	0.0612712	0.0600172	0.0632736	0.0621251	0.0619537	0.0607201
428.5	0.0383125	0.0444984	0.0447203	0.0469753	0.0472916	0.0443566	0.0500633	0.0500682	0.0490665	0.0505657		428.5	0.0598005	0.0618735	0.0595757	0.0611665	0.0607439	0.0598425	0.0629593	0.0618402	0.0625444	0.0607703
429	0.0382609	0.04392	0.0441311	0.0461482	0.0470839	0.0448389	0.0502137	0.0499323	0.0492359	0.050911		429	0.0595329	0.0615659	0.0594461	0.0610503	0.0602576	0.0596787	0.0625867	0.0615128	0.0630247	0.0608593
429.5	0.038348	0.0434679	0.0434837	0.0452695	0.0468115	0.0453221	0.0502619	0.0497569	0.0493899	0.0513293		429.5	0.0592954	0.0613388	0.0593589	0.0608985	0.0598236	0.0595404	0.0621598	0.0611508	0.0633623	0.0609929
430	0.0385629	0.0431468	0.0428041	0.0444098	0.0464853	0.0457769	0.0501972	0.0495336	0.0495279	0.0517959		430	0.0591061	0.0611895	0.0593211	0.0607258	0.0594529	0.0594415	0.0616852	0.0607664	0.0635326	0.061172
430.5	0.0388851	0.0429517	0.0421212	0.0436399	0.0461192	0.0461764	0.0500153	0.0492662	0.0496508	0.0522748		430.5	0.0589803	0.061106	0.0593391	0.0605528	0.0591576	0.0593943	0.0611715	0.0603754	0.063519	0.061393
431	0.0392896	0.0428681	0.0414646	0.0430193	0.0457306	0.046499	0.0497218	0.0489696	0.0497619	0.0527239		431	0.0589294	0.06107	0.0594155	0.0604029	0.0589487	0.0594075	0.0606338	0.0599951	0.0633166	0.061649
431.5	0.0397527	0.0428767	0.040864	0.0425938	0.0453392	0.0467274	0.049335	0.0486667	0.0498654	0.053102		431.5	0.0589612	0.0610583	0.0595478	0.0603011	0.058837	0.0594857	0.0600948	0.0596442	0.0629342	0.061931
432	0.0402521	0.0429546	0.0403477	0.0423869	0.0449644	0.0468535	0.0488808	0.0483863	0.0499691	0.0533763		432	0.0590792	0.0610498	0.0597305	0.0602696	0.0588304	0.0596279	0.059583	0.0593382	0.0623949	0.0622271
432.5	0.0407711	0.0430789	0.0399425	0.0424003	0.0446244	0.0468747	0.0483949	0.0481577	0.0500787	0.0535266		432.5	0.0592829	0.0610268	0.0599542	0.0603271	0.0589329	0.0598297	0.0591332	0.0590916	0.0617329	0.062527
433	0.0412996	0.0432278	0.0396677	0.0426185	0.0443363	0.046799	0.0479165	0.0480053	0.0501983	0.0535464		433	0.0595669	0.0609781	0.0602091	0.0604839	0.0591435	0.0600809	0.0587817	0.0589131	0.0609924	0.06282
433.5	0.0418298	0.0433853	0.0395382	0.043011	0.0441149	0.0466408	0.0474851	0.047945	0.0503299	0.0534466		433.5	0.0599227	0.060903	0.060485	0.0607445	0.0594547	0.0603702	0.0585633	0.0588074	0.0602215	0.0630986
434	0.0423579	0.0435399	0.0395601	0.04354	0.0439709	0.0464224	0.0471345	0.0479812	0.0504698	0.0532499		434	0.0603355	0.0608073	0.0607743	0.0611065	0.0598531	0.060685	0.0585044	0.0587721	0.0594688	0.0633544
434.5	0.0428785	0.0436845	0.0397308	0.0441672	0.0439139	0.0461715	0.0468885	0.0481068	0.0506121	0.0529882		434.5	0.0607866	0.0607037	0.0610721	0.0615624	0.0603171	0.0610127	0.0586217	0.0588012	0.0587784	0.0635817
435	0.0433832	0.0438163	0.0400398	0.0448588	0.0439491	0.045921	0.0467574	0.0483062	0.0507437	0.0526957		435	0.0612532	0.0606095	0.0613759	0.0620987	0.0608214	0.0613421	0.0589161	0.0588842	0.0581865	0.0637764
435.5	0.0438568	0.0439326	0.0404671	0.0455915	0.044079	0.0457046	0.0467376	0.0485557	0.0508494	0.0524044		435.5	0.0617119	0.0605395	0.0616846	0.0627005	0.0613357	0.0616634	0.0593731	0.0590086	0.0577195	0.0639337
436	0.0442807	0.0440308	0.0409872	0.0463509	0.0442992	0.0455528	0.0468137	0.0488294	0.0509122	0.0521406		436	0.0621372	0.0605043	0.0619929	0.06335	0.0618291	0.0619694	0.0599622	0.0591598	0.0573934	0.0640513
436.5	0.0446354	0.0441058	0.0415699	0.0471308	0.0446022	0.045489	0.0469611	0.0491016	0.0509173	0.051922		436.5	0.0625071	0.0605077	0.0622939	0.0640269	0.0622718	0.0622511	0.0606411	0.0593233	0.0572132	0.0641282
437	0.0448991	0.0441506	0.0421835	0.0479285	0.0449737	0.0455271	0.0471487	0.0493523	0.0508545	0.0517571		437	0.062805	0.0605447	0.0625753	0.0647081	0.0626386	0.0625016	0.0613577	0.0594858	0.0571738	0.0641626
437.5	0.0450533	0.0441556	0.0427966	0.0487418	0.0453927	0.0456683	0.0473461	0.0495673	0.0507203	0.0516457		437.5	0.0630216	0.0606038	0.06282	0.0653699	0.0629099	0.0627111	0.0620571	0.0596355	0.057262	0.0641539
438	0.0450883	0.0441108	0.043383	0.0495624	0.045833	0.0459006	0.0475278	0.0497389	0.0505203	0.0515834		438	0.0631541	0.0606667	0.0630086	0.0659883	0.0630729	0.0628699	0.0626855	0.0597618	0.0574614	0.0641043
438.5	0.0450027	0.0440098	0.043924	0.0503769	0.046265	0.0461985	0.0476757	0.049865	0.0502687	0.0515614		438.5	0.0632096	0.0607139	0.063121	0.06654	0.0631241	0.0629675	0.0631978	0.0598575	0.0577522	0.0640164
439	0.0448032	0.043848	0.0444089	0.0511614	0.0466571	0.0465267	0.0477801	0.0499485	0.0499879	0.0515714		439	0.0632002	0.0607268	0.0631416	0.0670056	0.0630662	0.0629922	0.0635608	0.0599186	0.0581148	0.0638933
439.5	0.0445033	0.0436272	0.0448349	0.0518891	0.0469816	0.0468442	0.0478412	0.0499929	0.0497036	0.0516065		439.5	0.0631425	0.0606915	0.0630611	0.0673696	0.0629087	0.0629344	0.0637566	0.0599429	0.0585299	0.0637394
440	0.0441202	0.0433531	0.0452047	0.0525287	0.0472159	0.0471094	0.0478655	0.0500002	0.0494453	0.0516628		440	0.0630574	0.0605999	0.0628778	0.067623	0.0626667	0.0627874	0.0637838	0.05993	0.0589821	0.0635612
440.5	0.0436731	0.0430349	0.0455289	0.0530516	0.0473474	0.0472852	0.0478636	0.0499702	0.0492383	0.0517398		440.5	0.0629645	0.06045	0.0625997	0.0677626	0.0623592	0.0625497	0.0636559	0.0598821	0.0594593	0.0633648
441	0.0431784	0.0426848	0.0458144	0.0534339	0.0473745	0.0473454	0.0478468	0.0498988	0.0491037	0.0518364		441	0.06288	0.0602469	0.0622446	0.0677885	0.0620072	0.0622257	0.0634	0.0598029	0.0599521	0.0631553
441.5	0.0426475	0.0423134	0.0460684	0.0536573	0.0473066	0.0472787	0.0478258	0.0497791	0.0490525	0.0519536		441.5	0.0628162	0.0600012	0.0618372	0.0677052	0.0616315	0.0618271	0.0630504	0.0596964	0.0604532	0.0629381
442	0.04209	0.0419299	0.0462909	0.053712	0.0471619	0.0470896	0.0478101	0.0496041	0.049086	0.0520886		442	0.0627791	0.059728	0.0614069	0.0675185	0.0612526	0.0613724	0.0626444	0.0595678	0.0609562	0.0627176
442.5	0.0415144	0.0415412	0.0464796	0.053593	0.0469652	0.0468	0.0478046	0.0493691	0.0491957	0.052236		442.5	0.0627688	0.0594422	0.0609846	0.0672351	0.0608895	0.0608864	0.0622206	0.0594222	0.0614538	0.0624959
443	0.0409304	0.041153	0.0466249	0.0533006	0.0467427	0.0464465	0.0478124	0.049073	0.0493652	0.0523861		443	0.0627771	0.0591599	0.0606004	0.066864	0.0605583	0.060399	0.0618114	0.0592659	0.0619375	0.0622745
443.5	0.040351	0.0407694	0.0467141	0.0528393	0.0465189	0.046075	0.0478346	0.0487211	0.0495708	0.0525244		443.5	0.0627904	0.0588939	0.0602804	0.0664137	0.060272	0.0599419	0.061444	0.0591053	0.0623967	0.0620557
444	0.0397959	0.0403968	0.0467354	0.0522171	0.0463126	0.0457357	0.0478719	0.048325	0.0497858	0.0526341		444	0.0627916	0.0586548	0.0600449	0.065895	0.0600412	0.0595471	0.0611364	0.0589477	0.0628191	0.0618432
444.5	0.0392887	0.0400455	0.046681	0.0514442	0.046136	0.0454751	0.0479238	0.0479042	0.0499877	0.0526985		444.5	0.0627618	0.0584483	0.0599067	0.0653217	0.0598731	0.0592431	0.0608984	0.0588003	0.0631923	0.0616428
445	0.0388592	0.0397292	0.0465521	0.0505357	0.0459923	0.0453307	0.0479886	0.0474814	0.050158	0.0527018		445	0.0626827	0.0582762	0.059872	0.0647103	0.0597732	0.0590536	0.0607325	0.0586712	0.0635053	0.0614609
445.5	0.0385363	0.0394686	0.0463571	0.0495114	0.0458774	0.0453258	0.0480622	0.0470823	0.0502847	0.0526322		445.5	0.0625405	0.0581415	0.059941	0.0640799	0.0597445	0.0589951	0.0606349	0.0585687	0.0637504	0.0613073
446	0.0383458	0.039285	0.0461172	0.0483984	0.0457821	0.0454661	0.048139	0.0467323	0.0503654	0.0524828		446	0.0623289	0.0580424	0.0601083	0.0634512	0.059789	0.0590755	0.0605962	0.0585004	0.0639245	0.0611906
446.5	0.0383048	0.0392002	0.0458624	0.0472306	0.045694	0.0457394	0.0482104	0.0464527	0.0504057	0.0522541		446.5	0.0620478	0.0579756	0.0603647	0.0628463	0.0599057	0.059294	0.0606048	0.0584711	0.0640304	0.0611192
447	0.0384196	0.039232	0.0456292	0.0460476	0.0455992	0.0461183	0.0482652	0.0462609	0.0504175	0.0519524		447	0.0617049	0.0579394	0.0606993	0.0622867	0.0600935	0.059642	0.0606459	0.0584831	0.064077	0.061097
447.5	0.0386836	0.03939	0.0454564	0.0448943	0.0454874	0.0465654	0.0482926	0.0461681	0.0504157	0.0515909		447.5	0.0613128	0.0579314	0.061101	0.0617909	0.0603487	0.060103	0.0607045	0.0585376	0.0640758	0.061124
448	0.0390749	0.0396735	0.0453808	0.0438182	0.0453533	0.047038	0.0482832	0.0461767	0.0504144	0.0511869		448	0.0608893	0.0579481	0.0615578	0.0613745	0.0606672	0.0606554	0.0607678	0.0586325	0.0640404	0.0611937
448.5	0.0395603	0.0400692	0.045431	0.0428649	0.0451957	0.0474974	0.0482322	0.0462827	0.0504246	0.0507626		448.5	0.0604528	0.0579864	0.0620576	0.0610483	0.061042	0.0612754	0.060826	0.058764	0.0639841	0.0612943
449	0.0400993	0.0405527	0.0456221	0.0420778	0.0450211	0.0479097	0.0481415	0.0464774	0.0504525	0.0503409		449	0.0600192	0.0580407	0.0625859	0.0608176	0.0614658	0.0619381	0.0608726	0.058926	0.0639172	0.0614086
449.5	0.0406467	0.0410905	0.0459546	0.0414897	0.0448412	0.0482544	0.0480194	0.046746	0.0504971	0.0499449		449.5	0.0596016	0.0581081	0.0631268	0.0606805	0.0619279	0.06262	0.0609069	0.0591147	0.0638456	0.0615177
450	0.0411593	0.0416435	0.04641	0.0411226	0.0446716	0.0485234	0.0478819	0.0470715	0.050552	0.0495942		450	0.05921	0.0581858	0.0636609	0.0606284	0.0624153	0.0633008	0.0609322	0.0593257	0.0637701	0.0616007
450.5	0.0416006	0.0421735	0.0469548	0.0409824	0.0445299	0.0487187	0.0477468	0.0474359	0.0506083	0.0493049		450.5	0.05885	0.058272	0.0641654	0.0606467	0.0629114	0.063966	0.0609542	0.059554	0.0636867	0.0616381
451	0.0419441	0.0426456	0.0475454	0.0410585	0.0444318	0.04885	0.0476318	0.047823	0.0506565	0.0490876		451	0.0585263	0.0583693	0.0646154	0.0607158	0.0633989	0.0646037	0.0609813	0.0597948	0.0635898	0.0616151
451.5	0.0421786	0.0430342	0.0481304	0.0413263	0.0443884	0.0489318	0.0475494	0.0482187	0.0506892	0.0489452		451.5	0.0582398	0.0584833	0.0649873	0.0608118	0.0638561	0.0652055	0.0610199	0.0600444	0.0634705	0.0615228
452	0.0423032	0.0433257	0.0486601	0.0417476	0.0444077	0.0489759	0.0475035	0.048613	0.0507021	0.0488755		452	0.0579948	0.058621	0.0652614	0.0609117	0.0642621	0.0657649	0.0610739	0.0602989	0.0633205	0.0613587
452.5	0.0423276	0.0435163	0.0490921	0.0422752	0.044489	0.048991	0.0474875	0.048998	0.0506959	0.0488695		452.5	0.0577945	0.0587891	0.065424	0.060994	0.064595	0.0662758	0.0611419	0.0605525	0.0631332	0.0611278
453	0.0422696	0.043613	0.0493972	0.0428618	0.0446266	0.048979	0.0474854	0.0493676	0.050675	0.0489147		453	0.0576435	0.0589919	0.0654696	0.0610431	0.0648341	0.0667299	0.06122	0.0607978	0.0629058	0.0608435
453.5	0.0421521	0.0436307	0.0495617	0.0434621	0.0448096	0.048939	0.0474739	0.0497163	0.0506453	0.0489953		453.5	0.0575471	0.0592306	0.0654041	0.0610487	0.0649627	0.0671167	0.0612986	0.0610286	0.0626379	0.0605229
454	0.0419943	0.0435865	0.0495891	0.0440391	0.0450228	0.0488676	0.0474271	0.0500355	0.050612	0.0490946		454	0.0575109	0.0595	0.0652421	0.0610087	0.0649675	0.067424	0.0613665	0.0612383	0.0623328	0.0601862
454.5	0.041812	0.0434978	0.0494948	0.0445672	0.0452512	0.0487626	0.0473249	0.0503145	0.0505766	0.0491943		454.5	0.0575377	0.0597876	0.0650037	0.0609283	0.0648411	0.0676394	0.061412	0.0614195	0.062	0.059853
455	0.0416147	0.0433789	0.0493049	0.0450325	0.0454822	0.0486268	0.047156	0.0505396	0.0505375	0.0492784		455	0.0576281	0.0600776	0.0647121	0.0608188	0.0645835	0.0677515	0.0614277	0.0615645	0.0616509	0.0595416
455.5	0.0414048	0.0432393	0.0490519	0.0454303	0.0457052	0.0484683	0.0469223	0.0506971	0.0504867	0.0493342		455.5	0.0577795	0.0603508	0.0643894	0.060696	0.0642014	0.0677533	0.0614111	0.0616679	0.0612992	0.0592642
456	0.0411785	0.0430849	0.0487637	0.0457656	0.0459141	0.0482995	0.0466404	0.0507751	0.0504154	0.04935		456	0.0579836	0.0605873	0.0640546	0.0605765	0.0637088	0.0676423	0.0613666	0.0617259	0.0609617	0.0590263
456.5	0.0409272	0.0429182	0.0484645	0.0460435	0.0461071	0.0481384	0.0463398	0.0507669	0.0503123	0.0493186		456.5	0.0582278	0.0607719	0.0637183	0.0604756	0.0631285	0.0674249	0.0613043	0.0617344	0.0606533	0.0588274
457	0.0406433	0.042741	0.048171	0.0462733	0.0462879	0.0479997	0.0460595	0.050673	0.0501696	0.0492389		457	0.0584967	0.0608941	0.0633862	0.0604058	0.0624882	0.0671137	0.0612408	0.0616935	0.060388	0.0586617
457.5	0.0403188	0.0425588	0.0478907	0.046459	0.0464618	0.0478966	0.0458394	0.0505061	0.0499856	0.0491133		457.5	0.0587714	0.0609526	0.063057	0.0603732	0.0618208	0.0667278	0.0611943	0.0616075	0.0601771	0.0585184
458	0.0399519	0.0423804	0.0476238	0.0466023	0.0466346	0.0478346	0.0457168	0.050287	0.0497657	0.0489485		458	0.0590323	0.0609541	0.0627267	0.0603781	0.0611624	0.0662912	0.0611838	0.0614843	0.0600288	0.0583883
458.5	0.0395448	0.0422209	0.0473654	0.0467007	0.046812	0.0478115	0.0457192	0.0500432	0.0495226	0.0487557		458.5	0.0592612	0.0609131	0.0623916	0.0604127	0.0605497	0.0658283	0.061222	0.0613355	0.0599468	0.0582615
459	0.0391054	0.0420987	0.0471109	0.0467493	0.0469969	0.0478186	0.0458594	0.0498078	0.0492751	0.048551		459	0.0594439	0.0608514	0.0620478	0.0604633	0.0600164	0.0653644	0.0613149	0.061177	0.0599303	0.058134
459.5	0.0386497	0.0420357	0.0468554	0.0467422	0.0471873	0.0478422	0.046133	0.0496143	0.0490489	0.0483519		459.5	0.05957	0.0607937	0.0616969	0.0605129	0.0595915	0.0649184	0.0614589	0.0610267	0.0599754	0.0580046
460	0.038196	0.0420523	0.0465981	0.0466749	0.0473834	0.0478677	0.0465195	0.0494901	0.0488685	0.0481773		460	0.0596363	0.0607678	0.0613447	0.0605417	0.0592977	0.0645056	0.061642	0.0609037	0.0600755	0.0578786
460.5	0.0377645	0.0421661	0.0463421	0.0465455	0.0475814	0.0478825	0.0469865	0.0494547	0.0487566	0.0480437		460.5	0.0596436	0.060798	0.0610017	0.0605317	0.0591508	0.0641322	0.0618427	0.0608249	0.0602218	0.0577655
461	0.0373757	0.0423867	0.0460962	0.0463582	0.0477808	0.0478785	0.0474939	0.0495176	0.0487286	0.0479666		461	0.0595995	0.060902	0.0606814	0.0604705	0.0591586	0.063799	0.0620347	0.0608032	0.0604033	0.0576762
461.5	0.0370456	0.0427121	0.0458675	0.0461211	0.0479839	0.0478543	0.0479983	0.0496758	0.048793	0.0479573		461.5	0.0595136	0.0610897	0.0603973	0.0603518	0.0593214	0.0635012	0.0621899	0.0608475	0.0606092	0.0576221
462	0.036785	0.0431317	0.0456647	0.0458461	0.048198	0.0478159	0.0484603	0.0499164	0.0489482	0.048019		462	0.0593994	0.0613627	0.0601618	0.0601779	0.0596327	0.0632297	0.062283	0.0609609	0.0608258	0.0576107
462.5	0.0365993	0.0436225	0.045491	0.0455478	0.0484337	0.0477735	0.04885	0.0502195	0.0491836	0.0481458		462.5	0.0592697	0.0617128	0.0599819	0.0599594	0.0600818	0.0629742	0.0622961	0.0611425	0.0610389	0.0576465
463	0.0364871	0.0441559	0.0453449	0.045242	0.0487056	0.047742	0.0491486	0.0505603	0.0494825	0.0483271		463	0.0591382	0.0621222	0.0598592	0.0597141	0.0606534	0.0627251	0.0622198	0.0613869	0.0612328	0.0577292
463.5	0.0364453	0.0446983	0.045219	0.0449421	0.0490274	0.0477339	0.0493517	0.0509145	0.0498238	0.0485457		463.5	0.0590163	0.0625704	0.0597883	0.0594644	0.0613271	0.0624755	0.0620568	0.0616858	0.0613916	0.057853
464	0.0364689	0.0452201	0.0451018	0.0446592	0.049407	0.0477574	0.0494676	0.0512647	0.0501857	0.0487814		464	0.058913	0.0630351	0.0597584	0.0592343	0.0620797	0.0622226	0.0618213	0.0620313	0.0614997	0.0580091
464.5	0.0365519	0.045695	0.0449782	0.0443986	0.0498448	0.0478154	0.0495129	0.0516005	0.0505481	0.0490145		464.5	0.058834	0.0634964	0.0597553	0.0590448	0.0628842	0.0619656	0.0615362	0.0624163	0.0615422	0.0581871
465	0.0366914	0.0461061	0.0448347	0.044164	0.0503317	0.0478989	0.0495093	0.0519187	0.0508942	0.0492304		465	0.0587824	0.0639378	0.059764	0.0589142	0.0637097	0.0617088	0.0612292	0.0628338	0.0615086	0.0583756
465.5	0.0368868	0.0464463	0.0446616	0.0439565	0.0508477	0.0479915	0.049477	0.0522267	0.0512113	0.0494214		465.5	0.0587575	0.0643495	0.0597717	0.0588531	0.0645248	0.0614598	0.0609307	0.0632758	0.061393	0.058564
466	0.0371376	0.0467158	0.0444542	0.0437771	0.0513649	0.0480669	0.0494312	0.0525355	0.05149	0.0495877		466	0.0587553	0.0647276	0.0597697	0.0588656	0.0652976	0.0612274	0.0606665	0.063736	0.0611959	0.0587454
466.5	0.0374431	0.0469181	0.0442175	0.0436296	0.0518516	0.0480951	0.04938	0.0528543	0.0517225	0.0497358		466.5	0.0587695	0.065073	0.0597554	0.0589477	0.066	0.0610192	0.0604565	0.0642069	0.0609239	0.0589135
467	0.0377991	0.0470599	0.0439616	0.0435212	0.0522768	0.048046	0.0493194	0.0531872	0.0519005	0.0498766		467	0.0587949	0.065388	0.059732	0.0590921	0.0666082	0.0608442	0.0603114	0.0646784	0.060588	0.0590652
467.5	0.0381964	0.0471452	0.0437027	0.0434636	0.0526135	0.0478945	0.0492405	0.0535306	0.0520142	0.0500208		467.5	0.0588246	0.0656763	0.0597082	0.059287	0.0671075	0.0607081	0.0602306	0.0651368	0.0602041	0.0591985
468	0.0386191	0.0471735	0.043461	0.0434718	0.0528421	0.0476252	0.0491289	0.0538685	0.0520519	0.0501766		468	0.0588554	0.0659378	0.0596956	0.0595221	0.0674902	0.0606114	0.0602085	0.0655676	0.059788	0.0593125
468.5	0.039047	0.0471405	0.0432556	0.0435603	0.0529517	0.0472364	0.0489693	0.0541774	0.052001	0.0503426		468.5	0.0588865	0.0661708	0.0597071	0.0597879	0.0677554	0.0605523	0.0602307	0.0659539	0.0593564	0.0594059
469	0.0394547	0.0470396	0.0431013	0.0437401	0.0529389	0.0467435	0.0487522	0.0544274	0.0518473	0.0505084		469	0.05892	0.0663688	0.0597565	0.0600785	0.067908	0.0605238	0.0602811	0.0662792	0.0589223	0.0594765
469.5	0.0398141	0.0468646	0.0430083	0.0440168	0.0528069	0.0461726	0.0484762	0.0545907	0.0515803	0.0506537		469.5	0.0589591	0.0665222	0.0598524	0.0603917	0.0679557	0.0605174	0.0603435	0.0665272	0.0584971	0.0595199
470	0.0401013	0.0466131	0.0429809	0.0443849	0.0525626	0.0455636	0.0481495	0.0546448	0.051195	0.0507539		470	0.0590094	0.0666203	0.0600018	0.0607282	0.0679049	0.0605216	0.0604058	0.0666863	0.0580899	0.0595304
470.5	0.0402977	0.0462892	0.0430145	0.044829	0.0522144	0.0449612	0.0477895	0.0545807	0.0506936	0.0507814		470.5	0.0590769	0.0666517	0.0602027	0.0610906	0.0677592	0.0605264	0.0604601	0.06675	0.057707	0.0594982
471	0.040391	0.0459058	0.0430973	0.0453234	0.0517725	0.0444098	0.0474194	0.0544013	0.0500881	0.0507105		471	0.0591662	0.0666065	0.0604474	0.0614797	0.0675199	0.0605238	0.0605032	0.0667184	0.0573544	0.0594149
471.5	0.0403804	0.0454814	0.0432151	0.0458361	0.0512491	0.0439485	0.0470673	0.0541232	0.0493987	0.0505238		471.5	0.0592806	0.0664775	0.0607212	0.0618952	0.0671842	0.0605089	0.0605395	0.0665982	0.0570397	0.0592735
472	0.0402767	0.0450413	0.0433511	0.0463341	0.0506585	0.0436045	0.0467621	0.0537722	0.0486553	0.0502162		472	0.0594232	0.0662618	0.0610029	0.0623322	0.0667482	0.0604815	0.0605773	0.0664023	0.0567714	0.0590715
472.5	0.0400997	0.0446113	0.0434885	0.0467869	0.0500202	0.0433928	0.0465269	0.0533782	0.0478922	0.0497966		472.5	0.059596	0.0659612	0.0612671	0.062783	0.0662104	0.0604428	0.0606285	0.0661492	0.0565617	0.058811
473	0.0398765	0.0442163	0.043613	0.0471732	0.0493576	0.0433142	0.0463798	0.0529677	0.0471461	0.0492861		473	0.0597984	0.0655837	0.0614872	0.0632368	0.0655722	0.0603966	0.0607068	0.0658584	0.0564236	0.0585034
473.5	0.0396405	0.043875	0.043716	0.0474849	0.0486994	0.0433566	0.0463321	0.0525625	0.0464545	0.0487176		473.5	0.060029	0.0651409	0.0616398	0.0636839	0.0648437	0.0603471	0.0608251	0.065549	0.0563707	0.0581666
474	0.0394227	0.0435973	0.0437938	0.047727	0.0480763	0.0434985	0.0463871	0.0521729	0.0458492	0.048132		474	0.0602853	0.064649	0.0617059	0.0641151	0.0640416	0.060298	0.060993	0.0652365	0.0564169	0.0578268
474.5	0.0392502	0.0433839	0.0438456	0.0479157	0.0475177	0.0437134	0.0465406	0.0518005	0.0453578	0.0475712		474.5	0.0605618	0.0641261	0.061675	0.0645262	0.0631903	0.0602502	0.0612168	0.0649305	0.0565716	0.0575138
475	0.0391401	0.0432272	0.0438728	0.0480762	0.0470505	0.0439734	0.0467861	0.0514386	0.0449996	0.0470744		475	0.0608491	0.0635908	0.0615464	0.0649156	0.0623215	0.0602051	0.0614981	0.0646349	0.0568389	0.0572592
475.5	0.0391028	0.043111	0.0438787	0.0482354	0.0466902	0.0442544	0.0471129	0.0510759	0.0447852	0.0466747		475.5	0.0611365	0.0630597	0.0613285	0.0652856	0.0614694	0.0601624	0.061832	0.0643463	0.0572166	0.0570926
476	0.0391377	0.0430169	0.0438644	0.0484164	0.0464441	0.0445372	0.0475113	0.0507021	0.0447166	0.046396		476	0.0614112	0.0625459	0.0610365	0.0656399	0.060669	0.0601242	0.0622099	0.0640595	0.057694	0.0570373
476.5	0.0392361	0.0429259	0.0438282	0.0486318	0.0463069	0.0448107	0.0479709	0.0503106	0.0447919	0.0462514		476.5	0.0616594	0.0620578	0.0606915	0.0659795	0.0599515	0.0600924	0.0626204	0.0637682	0.058254	0.0571079
477	0.0393841	0.0428248	0.0437693	0.048879	0.0462625	0.0450699	0.0484846	0.0499005	0.0450008	0.0462423		477	0.0618687	0.0616011	0.0603169	0.0663023	0.0593412	0.0600706	0.0630496	0.063469	0.0588717	0.0573105
477.5	0.0395651	0.0427061	0.0436832	0.0491459	0.0462851	0.0453133	0.0490452	0.0494788	0.0453275	0.0463638		477.5	0.0620293	0.0611748	0.0599356	0.0665998	0.0588544	0.0600613	0.0634854	0.0631636	0.0595169	0.0576416
478	0.039762	0.0425701	0.0435695	0.0494069	0.0463454	0.0455442	0.0496444	0.0490595	0.0457524	0.0466041		478	0.062135	0.0607765	0.0595682	0.0668577	0.0584964	0.0600664	0.0639146	0.0628576	0.0601571	0.0580892
478.5	0.039962	0.0424251	0.0434303	0.0496323	0.0464131	0.0457637	0.0502713	0.0486591	0.0462532	0.046949		478.5	0.0621837	0.0604023	0.0592321	0.0670583	0.0582637	0.0600858	0.0643258	0.0625639	0.0607604	0.0586362
479	0.0401535	0.0422863	0.0432716	0.0497922	0.046461	0.0459722	0.0509088	0.0482967	0.0468049	0.047383		479	0.0621782	0.0600504	0.0589411	0.0671798	0.0581446	0.0601157	0.0647078	0.062297	0.0612969	0.0592618
479.5	0.0403305	0.0421686	0.0431041	0.0498633	0.0464697	0.0461679	0.051533	0.0479869	0.0473826	0.0478912		479.5	0.0621259	0.0597201	0.0587062	0.0672048	0.0581232	0.0601516	0.0650499	0.0620696	0.0617412	0.0599451
480	0.0404899	0.042086	0.0429425	0.0498342	0.0464285	0.046345	0.0521151	0.0477417	0.0479612	0.0484605		480	0.0620372	0.0594123	0.0585349	0.0671204	0.0581802	0.0601873	0.0653402	0.0618908	0.0620746	0.0606654
480.5	0.0406324	0.0420488	0.0428021	0.0497047	0.0463369	0.0464972	0.0526203	0.0475656	0.0485166	0.0490785		480.5	0.0619245	0.0591324	0.0584334	0.0669218	0.0582964	0.060218	0.0655671	0.061763	0.0622852	0.0614039
481	0.0407619	0.0420596	0.0426948	0.0494867	0.0461993	0.0466179	0.0530138	0.0474579	0.049026	0.0497312		481	0.0618007	0.0588864	0.0584047	0.0666135	0.0584545	0.0602415	0.0657185	0.0616819	0.0623684	0.0621439
481.5	0.0408845	0.0421122	0.0426291	0.0491994	0.0460299	0.0467026	0.0532632	0.0474136	0.049469	0.0504012		481.5	0.0616788	0.0586822	0.0584516	0.0662093	0.0586401	0.0602601	0.0657843	0.0616368	0.0623266	0.0628692
482	0.0410074	0.0421943	0.042609	0.0488674	0.0458428	0.0467482	0.0533444	0.0474227	0.0498283	0.0510676		482	0.0615702	0.0585261	0.0585716	0.0657312	0.0588416	0.0602801	0.0657572	0.0616114	0.0621682	0.0635645
482.5	0.0411415	0.042292	0.042633	0.0485154	0.045654	0.046754	0.0532453	0.0474768	0.0500911	0.051704		482.5	0.0614823	0.0584239	0.0587618	0.0652064	0.0590505	0.0603101	0.0656344	0.0615886	0.061908	0.0642152
483	0.0412957	0.0423877	0.0426968	0.0481672	0.045476	0.0467189	0.052968	0.0475677	0.0502504	0.0522828		483	0.0614187	0.0583771	0.0590151	0.0646643	0.0592601	0.06036	0.0654207	0.0615547	0.0615654	0.0648062
483.5	0.0414798	0.0424694	0.0427949	0.0478424	0.0453178	0.0466427	0.0525282	0.0476893	0.0503035	0.052775		483.5	0.06138	0.0583839	0.0593211	0.0641335	0.0594645	0.060438	0.065126	0.0614999	0.0611643	0.0653245
484	0.0416991	0.0425309	0.0429238	0.0475558	0.0451844	0.0465217	0.0519563	0.0478375	0.0502563	0.0531546		484	0.0613644	0.0584382	0.0596669	0.0636386	0.0596585	0.06055	0.0647671	0.0614198	0.0607315	0.0657567
484.5	0.0419564	0.0425743	0.0430836	0.0473187	0.0450763	0.0463508	0.0512923	0.0480096	0.0501217	0.0534059		484.5	0.061367	0.0585298	0.0600362	0.0631992	0.0598375	0.060698	0.0643645	0.0613179	0.0602942	0.0660928
485	0.0422527	0.042609	0.043279	0.0471355	0.0449922	0.0461258	0.0505799	0.0482014	0.0499209	0.0535216		485	0.0613842	0.0586467	0.0604122	0.0628268	0.0599958	0.0608781	0.0639417	0.0612043	0.0598796	0.0663245
485.5	0.0425783	0.0426523	0.0435178	0.0470084	0.0449291	0.0458426	0.0498639	0.0484079	0.0496781	0.0535082		485.5	0.0614137	0.0587756	0.0607768	0.0625258	0.0601286	0.0610847	0.063521	0.0610934	0.0595117	0.0664465
486	0.0429188	0.0427243	0.0438096	0.0469314	0.0448846	0.0455022	0.0491846	0.0486201	0.0494186	0.0533801		486	0.0614532	0.0589036	0.0611144	0.062294	0.0602318	0.0613088	0.0631215	0.0610008	0.0592119	0.066456
486.5	0.0432514	0.0428435	0.044163	0.0468953	0.0448574	0.0451107	0.0485733	0.0488251	0.0491684	0.0531637		486.5	0.0615041	0.0590184	0.0614118	0.0621246	0.060301	0.0615409	0.0627564	0.0609424	0.0589963	0.0663536
487	0.0435508	0.0430245	0.0445849	0.0468873	0.0448499	0.0446851	0.0480513	0.0490086	0.0489474	0.0528869		487	0.0615678	0.0591099	0.0616611	0.0620074	0.0603346	0.0617713	0.0624329	0.0609298	0.0588752	0.066142
487.5	0.0437837	0.0432729	0.0450751	0.0468912	0.0448646	0.0442502	0.0476287	0.0491554	0.0487673	0.0525764		487.5	0.0616466	0.0591698	0.0618608	0.0619325	0.0603331	0.0619928	0.0621497	0.0609693	0.0588538	0.0658271
488	0.0439158	0.0435814	0.0456278	0.0468935	0.0449045	0.0438372	0.0473086	0.0492526	0.0486325	0.0522519		488	0.0617381	0.0591927	0.0620141	0.0618913	0.0603001	0.0622	0.0619	0.0610597	0.058932	0.0654184
488.5	0.0439171	0.0439284	0.0462301	0.0468848	0.0449728	0.0434845	0.0470848	0.0492917	0.0485383	0.0519267		488.5	0.0618395	0.0591737	0.0621292	0.0618766	0.0602414	0.0623912	0.0616736	0.0611915	0.0591049	0.0649295
489	0.0437619	0.0442837	0.046862	0.0468614	0.0450699	0.0432314	0.0469478	0.0492741	0.0484745	0.051604		489	0.0619432	0.0591117	0.0622173	0.0618833	0.0601654	0.062568	0.0614578	0.0613497	0.0593653	0.0643759
489.5	0.0434338	0.0446085	0.0474973	0.0468267	0.0451927	0.0431147	0.046886	0.0492082	0.0484276	0.0512802		489.5	0.0620382	0.0590062	0.0622928	0.0619066	0.0600828	0.0627336	0.0612428	0.0615141	0.0597022	0.0637745
490	0.0429292	0.0448606	0.0481075	0.0467889	0.0453345	0.0431642	0.0468867	0.0491102	0.0483856	0.0509472		490	0.0621132	0.058859	0.062366	0.061942	0.0600034	0.0628949	0.0610206	0.0616603	0.0601051	0.0631436
490.5	0.0422597	0.045002	0.0486646	0.0467609	0.0454836	0.0434012	0.0469371	0.049001	0.0483403	0.0505991		490.5	0.0621568	0.0586757	0.0624456	0.0619835	0.0599349	0.0630569	0.0607889	0.061765	0.0605629	0.0625018
491	0.0414505	0.0450043	0.0491434	0.0467529	0.0456267	0.043831	0.0470228	0.0489062	0.0482915	0.0502326		491	0.0621603	0.0584651	0.0625343	0.0620221	0.0598821	0.0632254	0.0605498	0.0618092	0.0610648	0.061865
491.5	0.0405388	0.044855	0.0495241	0.0467714	0.0457502	0.0444446	0.0471302	0.0488473	0.048247	0.0498526		491.5	0.0621177	0.0582386	0.0626326	0.0620459	0.059846	0.0634013	0.0603067	0.0617806	0.0616024	0.0612484
492	0.0395705	0.0445572	0.0497961	0.0468158	0.0458418	0.0452172	0.0472466	0.0488395	0.0482228	0.04947		492	0.0620306	0.0580119	0.0627366	0.062042	0.0598244	0.0635816	0.0600658	0.061672	0.0621686	0.0606642
492.5	0.038596	0.0441305	0.0499561	0.0468775	0.0458931	0.0461097	0.0473587	0.0488905	0.0482401	0.0491044		492.5	0.0619048	0.0578002	0.0628395	0.0619981	0.0598127	0.0637601	0.0598303	0.061486	0.0627545	0.060123
493	0.0376661	0.0436083	0.050012	0.0469394	0.0458994	0.0470743	0.0474557	0.0489961	0.0483232	0.0487785		493	0.0617496	0.0576196	0.062935	0.0619041	0.0598046	0.063926	0.0596011	0.0612317	0.0633515	0.0596318
493.5	0.0368271	0.0430323	0.0499767	0.046981	0.0458623	0.0480573	0.0475293	0.0491431	0.048492	0.0485138		493.5	0.0615767	0.0574846	0.0630175	0.061754	0.0597942	0.0640675	0.0593759	0.0609236	0.0639485	0.059196
494	0.0361176	0.0424467	0.049868	0.046981	0.0457891	0.0490053	0.0475775	0.0493101	0.0487579	0.048327		494	0.0613975	0.0574062	0.0630845	0.0615473	0.0597802	0.0641726	0.0591502	0.0605811	0.0645306	0.0588181
494.5	0.0355659	0.041893	0.0497055	0.0469183	0.0456891	0.0498733	0.047601	0.0494726	0.0491213	0.0482289		494.5	0.0612215	0.0573903	0.0631352	0.0612904	0.0597643	0.0642336	0.0589189	0.0602233	0.0650799	0.0584975
495	0.0351902	0.0414061	0.0495075	0.0467808	0.0455771	0.0506247	0.0476048	0.0496078	0.0495689	0.0482196		495	0.0610505	0.0574378	0.0631719	0.0609967	0.0597531	0.0642474	0.0586793	0.059869	0.0655756	0.0582306
495.5	0.034998	0.0410119	0.0492883	0.0465621	0.0454676	0.0512385	0.0475958	0.049698	0.0500755	0.0482885		495.5	0.0608832	0.0575477	0.0631997	0.0606841	0.0597588	0.0642176	0.058433	0.0595343	0.0659977	0.0580107
496	0.0349889	0.0407261	0.0490586	0.046265	0.0453727	0.0517063	0.0475801	0.0497338	0.0506063	0.0484172		496	0.0607121	0.0577152	0.0632236	0.0603751	0.0597967	0.0641536	0.058187	0.0592335	0.0663267	0.0578315
496.5	0.0351524	0.0405571	0.048825	0.0459004	0.0453043	0.0520301	0.0475625	0.0497156	0.0511232	0.0485812		496.5	0.0605262	0.0579318	0.0632504	0.0600928	0.0598823	0.0640696	0.0579544	0.0589756	0.0665493	0.0576849
497	0.0354741	0.0405048	0.0485875	0.0454848	0.0452689	0.0522211	0.0475428	0.0496537	0.0515922	0.0487548		497	0.0603141	0.058189	0.0632848	0.0598596	0.06003	0.0639818	0.0577527	0.0587655	0.0666592	0.0575633
497.5	0.0359365	0.0405662	0.0483448	0.0450383	0.0452671	0.0522944	0.0475181	0.0495657	0.0519858	0.0489134		497.5	0.0600662	0.0584782	0.0633315	0.0596935	0.0602499	0.0639068	0.0576018	0.0586066	0.0666576	0.0574622
498	0.0365172	0.0407327	0.0480922	0.0445827	0.0452963	0.0522656	0.0474803	0.049472	0.0522902	0.0490362		498	0.0597786	0.0587905	0.0633937	0.0596051	0.0605461	0.0638574	0.0575202	0.0584993	0.0665521	0.0573777
498.5	0.0371936	0.040994	0.0478269	0.0441378	0.0453484	0.0521484	0.0474202	0.0493926	0.0525055	0.0491101		498.5	0.0594541	0.0591169	0.0634732	0.0595988	0.0609149	0.0638405	0.0575218	0.0584407	0.0663579	0.0573097
499	0.0379425	0.0413384	0.0475455	0.0437211	0.0454127	0.0519528	0.0473275	0.0493452	0.0526444	0.0491304		499	0.0591018	0.0594475	0.0635711	0.0596717	0.0613463	0.0638573	0.0576142	0.0584275	0.0660898	0.0572596
499.5	0.0387388	0.0417524	0.0472505	0.0433486	0.0454788	0.0516859	0.0471932	0.0493408	0.0527249	0.0490993		499.5	0.0587351	0.0597728	0.0636853	0.059813	0.0618241	0.0638995	0.057795	0.0584554	0.0657645	0.0572314
500	0.0395574	0.0422185	0.0469473	0.0430341	0.0455384	0.0513526	0.047013	0.0493829	0.05277	0.0490257		500	0.0583713	0.0600815	0.0638161	0.0600084	0.0623289	0.0639523	0.0580539	0.0585208	0.0653927	0.0572303
500.5	0.04037	0.0427182	0.0466462	0.04279	0.0455887	0.0509567	0.046785	0.0494683	0.0527959	0.0489238		500.5	0.0580267	0.0603617	0.0639588	0.0602411	0.0628401	0.0639982	0.058372	0.0586208	0.0649825	0.0572615
501	0.0411496	0.0432296	0.0463611	0.0426271	0.0456312	0.0505042	0.0465147	0.0495862	0.0528128	0.0488099		501	0.0577147	0.0606024	0.0641086	0.0604946	0.0633391	0.0640183	0.0587247	0.058751	0.064536	0.0573312
501.5	0.0418669	0.0437289	0.0461085	0.042555	0.0456753	0.0500036	0.0462111	0.0497218	0.0528215	0.0487014		501.5	0.0574436	0.0607925	0.064257	0.0607532	0.063809	0.063996	0.0590857	0.058909	0.0640516	0.0574438
502	0.0424931	0.0441902	0.0459029	0.0425807	0.0457356	0.0494679	0.0458866	0.0498599	0.0528125	0.0486144		502	0.0572173	0.0609233	0.0643937	0.061003	0.064237	0.0639202	0.0594303	0.0590937	0.0635268	0.0576
502.5	0.043001	0.0445899	0.0457547	0.0427058	0.0458279	0.048912	0.0455597	0.0499842	0.0527699	0.0485618		502.5	0.0570349	0.0609886	0.064505	0.0612328	0.0646133	0.0637879	0.0597387	0.059302	0.0629612	0.0577979
503	0.0433682	0.0449033	0.0456677	0.0429272	0.0459662	0.0483543	0.0452487	0.0500829	0.0526751	0.048553		503	0.056891	0.0609856	0.0645758	0.061434	0.0649302	0.0636046	0.0600004	0.0595319	0.0623607	0.0580326
503.5	0.0435803	0.0451109	0.0456422	0.0432325	0.0461585	0.0478132	0.0449727	0.0501492	0.0525143	0.0485939		503.5	0.0567818	0.0609155	0.0645906	0.0615994	0.0651811	0.0633816	0.0602139	0.0597801	0.061737	0.0582926
504	0.0436305	0.0451988	0.0456687	0.0436026	0.0464035	0.0473053	0.0447465	0.0501822	0.0522797	0.0486864		504	0.0567013	0.0607831	0.0645353	0.0617221	0.0653603	0.0631349	0.0603852	0.0600437	0.0611106	0.0585648
504.5	0.0435211	0.0451615	0.0457339	0.0440126	0.0466899	0.0468438	0.0445822	0.0501883	0.051973	0.0488255		504.5	0.056647	0.0605972	0.0644003	0.0617983	0.0654622	0.0628794	0.0605278	0.0603188	0.0605086	0.0588318
505	0.0432659	0.0450016	0.0458233	0.0444365	0.0469985	0.0464381	0.0444851	0.050177	0.0516066	0.0490051		505	0.0566178	0.0603697	0.0641805	0.0618262	0.0654832	0.0626288	0.060658	0.0606001	0.0599623	0.0590792
505.5	0.0428874	0.0447297	0.0459224	0.0448473	0.0473033	0.0460927	0.0444528	0.0501603	0.0512018	0.0492144		505.5	0.0566161	0.0601137	0.063878	0.0618058	0.0654216	0.0623906	0.0607905	0.0608828	0.0595034	0.0592912
506	0.0424113	0.0443651	0.0460199	0.0452235	0.0475786	0.0458059	0.0444759	0.0501482	0.0507839	0.049438		506	0.0566456	0.0598451	0.0635023	0.0617391	0.0652795	0.0621657	0.0609352	0.0611605	0.0591581	0.0594558
506.5	0.0418684	0.0439325	0.046108	0.0455495	0.047803	0.0455741	0.0445412	0.0501458	0.0503782	0.0496575		506.5	0.0567102	0.0595794	0.0630705	0.0616297	0.0650652	0.061949	0.0610944	0.0614264	0.0589445	0.0595649
507	0.0412887	0.0434602	0.0461834	0.0458183	0.0479632	0.0453911	0.0446318	0.050152	0.0500056	0.049854		507	0.0568157	0.0593332	0.0626044	0.0614812	0.064793	0.0617297	0.0612619	0.0616725	0.0588681	0.0596152
507.5	0.0406997	0.0429775	0.0462472	0.0460288	0.0480595	0.0452502	0.0447321	0.0501599	0.0496774	0.0500071		507.5	0.0569645	0.0591219	0.062129	0.0612991	0.0644823	0.0614964	0.0614252	0.0618913	0.0589215	0.0596057
508	0.0401233	0.042514	0.0462989	0.0461808	0.0481004	0.0451446	0.0448291	0.050158	0.0493977	0.0500978		508	0.0571574	0.0589603	0.0616701	0.0610878	0.0641559	0.0612366	0.0615673	0.062078	0.0590843	0.0595394
508.5	0.0395785	0.0420963	0.0463383	0.0462782	0.0481054	0.045069	0.0449171	0.0501324	0.0491592	0.0501119		508.5	0.0573901	0.0588625	0.0612507	0.060852	0.063839	0.0609407	0.0616716	0.06223	0.0593261	0.0594218
509	0.03908	0.0417468	0.0463623	0.0463205	0.0480977	0.0450196	0.0449946	0.0500734	0.0489491	0.05004		509	0.0576547	0.058838	0.0608898	0.0605961	0.0635543	0.0606027	0.0617218	0.062348	0.0596108	0.0592591
509.5	0.0386396	0.0414842	0.0463645	0.0463043	0.0480996	0.0449925	0.0450663	0.0499764	0.0487535	0.0498814		509.5	0.057939	0.0588929	0.0605981	0.0603272	0.063321	0.0602232	0.0617098	0.0624389	0.0599008	0.0590592
510	0.0382695	0.0413245	0.0463366	0.0462232	0.0481275	0.0449869	0.0451369	0.0498441	0.0485608	0.0496427		510	0.0582257	0.0590294	0.0603803	0.060054	0.0631521	0.0598072	0.061635	0.0625141	0.0601628	0.0588287
510.5	0.037983	0.0412794	0.0462682	0.0460688	0.0481892	0.0450017	0.0452136	0.0496897	0.0483666	0.0493388		510.5	0.0584966	0.0592464	0.0602318	0.0597867	0.0630552	0.0593641	0.0615052	0.0625893	0.0603703	0.0585785
511	0.0377935	0.0413591	0.0461493	0.0458369	0.0482823	0.0450375	0.0453012	0.0495316	0.0481745	0.0489918		511	0.0587332	0.0595374	0.0601434	0.0595392	0.0630301	0.0589087	0.0613353	0.0626818	0.0605045	0.0583208
511.5	0.0377142	0.0415694	0.0459742	0.0455267	0.0483957	0.0450944	0.0454012	0.049393	0.0479972	0.0486286		511.5	0.0589204	0.0598941	0.0600998	0.0593256	0.0630711	0.0584584	0.0611448	0.0628071	0.0605573	0.0580696
512	0.0377562	0.0419136	0.045744	0.0451459	0.0485132	0.0451744	0.0455109	0.0492969	0.0478517	0.0482786		512	0.0590453	0.0603067	0.0600849	0.0591608	0.0631685	0.058032	0.0609563	0.0629775	0.0605312	0.0578413
512.5	0.0379266	0.0423891	0.0454672	0.0447128	0.0486163	0.0452794	0.0456267	0.049263	0.0477581	0.0479698		512.5	0.0591014	0.0607674	0.0600829	0.0590578	0.0633106	0.0576488	0.06079	0.063199	0.0604337	0.0576539
513	0.0382252	0.0429881	0.0451585	0.0442536	0.0486904	0.0454098	0.0457429	0.0493032	0.0477321	0.0477272		513	0.0590878	0.0612661	0.0600803	0.0590256	0.0634861	0.057328	0.0606622	0.0634702	0.0602776	0.0575244
513.5	0.0386421	0.0436948	0.0448398	0.0438017	0.0487286	0.0455664	0.0458564	0.0494199	0.0477827	0.0475709		513.5	0.0590089	0.0617944	0.0600691	0.0590711	0.0636852	0.0570864	0.0605804	0.0637818	0.0600788	0.0574692
514	0.0391582	0.0444849	0.044536	0.0433942	0.0487331	0.0457468	0.045967	0.049607	0.0479099	0.0475141		514	0.058874	0.062343	0.0600449	0.0591953	0.063902	0.0569384	0.0605468	0.0641182	0.059851	0.057499
514.5	0.0397463	0.0453238	0.0442705	0.0430662	0.0487157	0.0459472	0.0460782	0.0498496	0.0481043	0.0475625		514.5	0.0586948	0.0629013	0.060009	0.0593952	0.0641343	0.0568944	0.0605557	0.0644602	0.0596067	0.0576206
515	0.0403726	0.0461734	0.0440621	0.0428459	0.048693	0.0461616	0.0461972	0.0501267	0.0483478	0.0477133		515	0.0584862	0.0634553	0.0599677	0.0596623	0.0643818	0.0569584	0.0605943	0.0647872	0.0593545	0.0578325
515.5	0.0410026	0.04699	0.0439228	0.0427532	0.0486865	0.0463789	0.0463341	0.0504131	0.0486179	0.04796		515.5	0.0582633	0.0639895	0.0599286	0.0599857	0.0646452	0.0571297	0.0606484	0.0650798	0.0590996	0.0581272
516	0.0416047	0.0477342	0.0438548	0.0427935	0.0487111	0.0465866	0.0465006	0.0506864	0.0488925	0.0482894		516	0.0580416	0.0644861	0.0598999	0.0603487	0.0649235	0.0573999	0.0607026	0.065323	0.0588467	0.0584914
516.5	0.0421524	0.0483717	0.0438532	0.0429593	0.0487759	0.0467703	0.0467047	0.0509268	0.0491512	0.0486866		516.5	0.0578336	0.0649287	0.0598905	0.0607318	0.065209	0.0577538	0.0607441	0.0655092	0.058598	0.0589077
517	0.042626	0.0488793	0.0439042	0.0432302	0.0488791	0.0469132	0.0469507	0.0511207	0.0493816	0.0491325		517	0.0576517	0.0653045	0.0599064	0.0611112	0.0654885	0.058169	0.0607647	0.0656356	0.0583581	0.0593556
517.5	0.0430152	0.0492474	0.0439905	0.0435761	0.0490077	0.0470001	0.0472358	0.0512627	0.049577	0.0496103		517.5	0.0575056	0.0656041	0.059952	0.0614628	0.0657413	0.0586199	0.0607614	0.0657049	0.0581324	0.0598149
518	0.0433173	0.0494794	0.044096	0.043962	0.0491407	0.0470165	0.0475503	0.0513532	0.0497369	0.050104		518	0.0574014	0.0658231	0.0600274	0.0617627	0.065941	0.0590782	0.0607356	0.0657237	0.0579272	0.0602649
518.5	0.0435342	0.0495898	0.0442055	0.044353	0.0492524	0.0469517	0.0478744	0.051399	0.0498671	0.0505995		518.5	0.0573457	0.0659627	0.0601311	0.0619887	0.0660593	0.0595151	0.0606929	0.0656995	0.0577511	0.0606885
519	0.0436696	0.0496005	0.0443081	0.0447188	0.0493193	0.0468013	0.0481847	0.0514078	0.0499728	0.0510858		519	0.0573425	0.0660267	0.0602581	0.0621246	0.0660701	0.0599062	0.0606406	0.0656374	0.0576127	0.0610705
519.5	0.0437279	0.049536	0.0443987	0.0450377	0.0493233	0.0465665	0.0484546	0.0513863	0.0500579	0.0515511		519.5	0.0573946	0.0660206	0.0604015	0.0621629	0.065956	0.060233	0.0605856	0.065537	0.0575174	0.0613986
520	0.0437126	0.0494171	0.0444765	0.0453007	0.0492556	0.0462574	0.0486591	0.0513395	0.0501228	0.0519875		520	0.0575063	0.0659485	0.0605518	0.0621045	0.0657094	0.0604841	0.0605358	0.0653924	0.0574694	0.0616647
520.5	0.0436263	0.0492611	0.0445451	0.0455105	0.0491162	0.045892	0.048779	0.0512671	0.0501632	0.0523853		520.5	0.0576804	0.0658136	0.0606995	0.0619619	0.0653353	0.060657	0.0604946	0.0651927	0.0574685	0.0618619
521	0.0434704	0.0490768	0.0446071	0.045679	0.0489141	0.0454947	0.0488028	0.0511628	0.0501688	0.0527329		521	0.0579193	0.0656184	0.0608325	0.0617558	0.0648509	0.0607561	0.0604649	0.0649243	0.0575117	0.0619863
521.5	0.0432473	0.0488666	0.0446664	0.0458259	0.0486621	0.0450946	0.0487323	0.0510176	0.0501287	0.0530171		521.5	0.0582211	0.0653638	0.06094	0.0615152	0.0642816	0.0607915	0.0604468	0.0645723	0.0575927	0.062038
522	0.0429634	0.0486264	0.044724	0.0459748	0.0483753	0.0447225	0.0485793	0.0508199	0.0500317	0.053225		522	0.0585817	0.0650511	0.0610114	0.0612734	0.0636591	0.0607773	0.0604394	0.0641274	0.0577037	0.0620178
522.5	0.0426303	0.0483509	0.044779	0.0461473	0.0480661	0.044407	0.0483666	0.0505595	0.0498705	0.0533438		522.5	0.058993	0.0646844	0.0610388	0.0610637	0.0630151	0.06073	0.0604432	0.0635883	0.0578378	0.0619307
523	0.0422668	0.048035	0.0448288	0.0463579	0.0477435	0.0441723	0.0481251	0.0502301	0.0496424	0.0533632		523	0.0594423	0.0642716	0.0610199	0.060916	0.0623795	0.0606639	0.060458	0.0629633	0.0579881	0.061784
523.5	0.0418983	0.0476763	0.0448693	0.0466153	0.0474122	0.0440342	0.0478891	0.0498311	0.0493521	0.053278		523.5	0.0599159	0.0638232	0.0609537	0.0608542	0.0617769	0.0605915	0.0604868	0.0622714	0.05815	0.0615877
524	0.0415571	0.047279	0.0448983	0.0469182	0.0470759	0.0440026	0.0476937	0.0493703	0.0490108	0.0530906		524	0.0604006	0.0633536	0.0608455	0.060892	0.0612261	0.0605221	0.0605325	0.0615411	0.0583214	0.0613537
524.5	0.0412787	0.04685	0.0449154	0.0472585	0.0467362	0.044076	0.0475675	0.0488629	0.0486362	0.052812		524.5	0.0608855	0.0628794	0.0607046	0.0610343	0.060739	0.0604598	0.0605995	0.0608077	0.0585028	0.0610954
525	0.0410989	0.0464041	0.0449233	0.0476213	0.0463965	0.0442482	0.047533	0.0483309	0.0482496	0.0524592		525	0.0613621	0.0624177	0.0605435	0.0612755	0.0603216	0.0604053	0.0606922	0.0601084	0.0586969	0.0608263
525.5	0.0410475	0.0459575	0.0449268	0.0479914	0.0460616	0.0445084	0.0476024	0.0478003	0.0478735	0.0520559		525.5	0.061827	0.0619833	0.0603773	0.0616029	0.0599757	0.0603557	0.0608123	0.0594786	0.0589076	0.0605599
526	0.0411442	0.0455269	0.0449355	0.048354	0.045741	0.0448421	0.0477752	0.0472988	0.0475303	0.0516283		526	0.0622775	0.0615871	0.0602208	0.0620001	0.0596981	0.0603075	0.0609578	0.0589475	0.0591403	0.060307
526.5	0.0413943	0.0451285	0.0449597	0.0486973	0.0454463	0.0452362	0.0480399	0.0468522	0.047241	0.0512033		526.5	0.0627118	0.0612349	0.0600894	0.0624486	0.0594838	0.0602572	0.0611237	0.0585347	0.0593986	0.0600767
527	0.0417869	0.0447723	0.0450068	0.0490148	0.0451891	0.0456788	0.0483764	0.0464811	0.0470221	0.0508049		527	0.0631233	0.060927	0.0599943	0.0629328	0.0593263	0.0602031	0.0613018	0.0582515	0.0596853	0.0598756
527.5	0.042294	0.0444624	0.0450834	0.0493046	0.0449801	0.0461597	0.0487568	0.0461995	0.046885	0.0504516		527.5	0.0635023	0.0606582	0.0599446	0.0634395	0.0592184	0.060147	0.061478	0.0580964	0.0599978	0.0597104
528	0.0428735	0.0441944	0.0451901	0.049567	0.0448285	0.0466687	0.049153	0.0460127	0.0468368	0.0501577		528	0.0638332	0.0604173	0.0599441	0.0639597	0.0591553	0.0600956	0.0616392	0.0580583	0.0603304	0.0595862
528.5	0.0434757	0.0439608	0.0453225	0.0498022	0.0447355	0.0471959	0.0495375	0.0459189	0.0468789	0.0499304		528.5	0.0640971	0.0601926	0.0599926	0.0644862	0.0591327	0.0600573	0.0617718	0.0581181	0.060673	0.059507
529	0.0440501	0.043747	0.0454695	0.0500079	0.0446977	0.0477304	0.0498867	0.0459103	0.0470071	0.0497718		529	0.0642734	0.0599734	0.0600855	0.0650133	0.0591493	0.0600429	0.0618655	0.0582518	0.0610111	0.0594744
529.5	0.0445506	0.0435404	0.0456152	0.0501752	0.0447031	0.0482602	0.0501864	0.0459752	0.0472137	0.0496796		529.5	0.0643453	0.0597515	0.060215	0.0655334	0.0592063	0.0600633	0.0619137	0.058435	0.061328	0.0594893
530	0.0449425	0.0433295	0.0457416	0.0502936	0.0447336	0.0487704	0.050431	0.0460983	0.0474888	0.0496491		530	0.0643032	0.0595243	0.0603716	0.0660364	0.0593068	0.0601261	0.0619161	0.0586433	0.0616057	0.0595489
530.5	0.0452072	0.04311	0.0458312	0.0503488	0.044766	0.0492428	0.0506228	0.0462669	0.0478202	0.0496735		530.5	0.0641457	0.0592948	0.0605459	0.066509	0.0594527	0.0602355	0.0618775	0.0588557	0.0618277	0.059647
531	0.0453421	0.0428856	0.0458695	0.0503271	0.044774	0.049659	0.0507699	0.0464689	0.0481957	0.0497459		531	0.0638827	0.0590723	0.0607293	0.0669352	0.059645	0.0603895	0.0618069	0.0590567	0.0619798	0.0597737
531.5	0.0453565	0.0426674	0.0458504	0.0502215	0.0447311	0.0500006	0.0508826	0.0466931	0.0486016	0.0498578		531.5	0.0635331	0.0588716	0.0609175	0.0672977	0.0598816	0.0605821	0.0617174	0.059236	0.0620522	0.0599164
532	0.0452707	0.0424724	0.0457752	0.050031	0.0446168	0.0502496	0.0509702	0.0469292	0.0490233	0.0500013		532	0.0631217	0.0587091	0.0611074	0.0675811	0.0601563	0.0608011	0.0616222	0.0593883	0.0620397	0.0600613
532.5	0.0451126	0.0423217	0.0456543	0.0497658	0.0444173	0.0503908	0.051037	0.0471676	0.0494468	0.0501674		532.5	0.0626768	0.0586	0.0612991	0.0677744	0.0604587	0.0610338	0.061533	0.0595114	0.0619402	0.0601968
533	0.04491	0.0422347	0.0455056	0.049445	0.0441265	0.0504131	0.0510815	0.0473995	0.0498557	0.0503446		533	0.0622246	0.0585573	0.0614942	0.0678692	0.0607749	0.0612638	0.0614595	0.0596052	0.0617563	0.0603141
533.5	0.0446877	0.0422263	0.045351	0.0490925	0.0437525	0.0503104	0.0510943	0.0476144	0.0502324	0.0505167		533.5	0.0617873	0.0585869	0.0616942	0.0678641	0.0610873	0.0614765	0.0614058	0.0596716	0.061495	0.0604075
534	0.044464	0.0423025	0.0452143	0.0487351	0.043313	0.050082	0.0510628	0.0478009	0.0505594	0.0506673		534	0.0613797	0.0586889	0.0619002	0.0677628	0.0613792	0.0616602	0.0613715	0.0597102	0.0611649	0.0604759
534.5	0.0442495	0.0424623	0.0451172	0.0483958	0.0428341	0.0497337	0.050971	0.0479503	0.0508188	0.0507728		534.5	0.0610095	0.0588549	0.0621101	0.0675723	0.0616353	0.0618057	0.0613546	0.0597204	0.0607776	0.0605194
535	0.0440488	0.042694	0.0450756	0.0480897	0.0423477	0.0492774	0.0508063	0.0480546	0.0509979	0.0508114		535	0.0606782	0.0590703	0.0623218	0.0673045	0.0618434	0.0619081	0.0613512	0.0597026	0.0603464	0.0605397
535.5	0.0438576	0.0429796	0.0450994	0.0478227	0.0418877	0.0487324	0.050563	0.0481093	0.0510895	0.0507592		535.5	0.0603854	0.0593152	0.0625314	0.0669725	0.0619952	0.0619674	0.061359	0.0596565	0.0598864	0.0605365
536	0.0436666	0.0432965	0.0451902	0.04759	0.0414865	0.048122	0.0502448	0.048114	0.0510918	0.0505966		536	0.0601284	0.0595684	0.0627338	0.0665909	0.0620904	0.0619907	0.0613788	0.0595827	0.0594143	0.0605081
536.5	0.0434623	0.0436205	0.0453442	0.0473806	0.0411677	0.0474736	0.0498673	0.0480735	0.0510103	0.0503105		536.5	0.0599077	0.059808	0.0629254	0.0661742	0.0621329	0.0619878	0.0614153	0.0594831	0.058948	0.0604512
537	0.0432342	0.0439278	0.0455553	0.0471785	0.0409475	0.0468174	0.0494554	0.0479972	0.0508583	0.0499		537	0.059727	0.0600147	0.0631022	0.0657367	0.0621298	0.0619733	0.061478	0.0593613	0.058504	0.0603603
537.5	0.0429726	0.0441991	0.0458137	0.0469697	0.0408311	0.0461824	0.0490383	0.0478984	0.0506522	0.0493743		537.5	0.059595	0.0601751	0.063262	0.0652911	0.0620921	0.0619649	0.0615775	0.0592238	0.0581005	0.0602287
538	0.0426721	0.0444211	0.0461104	0.0467432	0.0408158	0.0455975	0.0486473	0.0477916	0.0504094	0.0487539		538	0.0595215	0.0602829	0.0634052	0.0648482	0.0620317	0.0619781	0.0617216	0.0590778	0.0577538	0.0600535
538.5	0.0423333	0.0445852	0.0464404	0.0464981	0.0408912	0.0450856	0.0483092	0.0476904	0.0501475	0.0480689		538.5	0.0595183	0.0603386	0.0635327	0.0644177	0.0619597	0.0620277	0.0619155	0.0589322	0.0574793	0.0598351
539	0.0419618	0.0446885	0.0467999	0.0462405	0.0410451	0.0446662	0.048041	0.0476067	0.0498819	0.0473558		539	0.0595921	0.060349	0.0636475	0.0640054	0.0618837	0.0621223	0.0621555	0.0587957	0.0572923	0.0595784
539.5	0.0415638	0.0447343	0.0471862	0.0459834	0.0412661	0.0443556	0.0478501	0.0475477	0.0496225	0.0466538		539.5	0.059744	0.0603263	0.0637529	0.0636169	0.061809	0.062265	0.0624307	0.0586774	0.0572047	0.0592919
540	0.0411463	0.0447278	0.0475975	0.0457468	0.0415465	0.0441656	0.047732	0.0475159	0.0493764	0.0459988		540	0.0599646	0.0602834	0.063853	0.0632557	0.0617373	0.0624526	0.0627211	0.0585843	0.0572272	0.0589897
540.5	0.0407129	0.0446757	0.0480283	0.0455515	0.0418839	0.0441056	0.0476755	0.0475079	0.0491473	0.0454218		540.5	0.0602378	0.0602326	0.0639484	0.0629225	0.0616665	0.0626763	0.0630004	0.0585194	0.0573676	0.0586871
541	0.040265	0.0445844	0.0484688	0.0454167	0.042281	0.0441817	0.047664	0.0475164	0.0489382	0.0449468		541	0.060536	0.060184	0.0640374	0.0626174	0.0615931	0.0629241	0.0632406	0.0584828	0.0576291	0.0584003
541.5	0.0397975	0.0444595	0.0489014	0.0453542	0.0427437	0.0443998	0.047681	0.0475357	0.0487537	0.0445865		541.5	0.0608258	0.0601424	0.0641155	0.0623382	0.0615129	0.0631836	0.0634165	0.0584723	0.0580107	0.0581431
542	0.0393055	0.0443052	0.0493041	0.0453687	0.0432768	0.0447634	0.0477136	0.0475605	0.0486003	0.0443474		542	0.0610732	0.0601082	0.0641734	0.0620804	0.0614235	0.0634444	0.0635076	0.058483	0.0585082	0.0579278
542.5	0.0387864	0.0441231	0.0496494	0.0454541	0.0438824	0.0452721	0.0477531	0.0475915	0.048488	0.0442277		542.5	0.0612472	0.0600783	0.0641991	0.0618358	0.0613239	0.0636975	0.0635021	0.0585084	0.0591111	0.0577621
543	0.0382418	0.0439149	0.0499102	0.0455919	0.0445554	0.045919	0.0477953	0.0476353	0.0484305	0.0442211		543	0.0613248	0.0600463	0.0641788	0.0615972	0.0612146	0.0639397	0.0633978	0.0585426	0.059805	0.0576505
543.5	0.037683	0.0436838	0.0500633	0.0457571	0.0452809	0.0466895	0.0478392	0.047705	0.0484438	0.0443194		543.5	0.0612909	0.060006	0.0641003	0.0613555	0.0610991	0.0641678	0.063201	0.0585824	0.060573	0.0575942
544	0.0371305	0.0434349	0.0500906	0.0459153	0.0460354	0.047559	0.0478828	0.0478177	0.0485449	0.0445103		544	0.0611447	0.0599521	0.0639539	0.061103	0.0609815	0.064381	0.062926	0.0586284	0.061395	0.0575934
544.5	0.0366121	0.0431773	0.0499851	0.0460328	0.046787	0.0484941	0.047924	0.0479915	0.0487482	0.0447835		544.5	0.0608966	0.059881	0.0637376	0.0608353	0.0608676	0.064578	0.0625883	0.0586823	0.0622491	0.0576476
545	0.0361606	0.042923	0.0497525	0.0460759	0.0475014	0.0494513	0.0479553	0.0482411	0.0490626	0.0451266		545	0.0605661	0.0597914	0.0634561	0.0605529	0.0607633	0.0647549	0.0622055	0.0587479	0.063112	0.0577545
545.5	0.0358123	0.0426873	0.0494085	0.0460181	0.0481443	0.0503848	0.0479661	0.0485736	0.0494891	0.0455259		545.5	0.0601783	0.0596851	0.0631208	0.0602618	0.0606735	0.0649058	0.0617933	0.05883	0.0639605	0.0579107
546	0.0355976	0.042489	0.0489777	0.0458449	0.0486843	0.0512482	0.0479411	0.0489863	0.0500181	0.0459653		546	0.0597634	0.0595675	0.0627508	0.0599715	0.0606039	0.0650214	0.0613633	0.0589316	0.0647691	0.0581105
546.5	0.0355399	0.0423463	0.0484901	0.0455518	0.0490986	0.0519998	0.0478659	0.0494633	0.0506305	0.0464266		546.5	0.0593486	0.0594446	0.0623694	0.0596952	0.0605596	0.0650928	0.0609238	0.0590524	0.0655107	0.0583454
547	0.0356505	0.0422759	0.047976	0.0451483	0.0493745	0.0526072	0.0477279	0.0499793	0.0512967	0.0468878		547	0.0589586	0.0593247	0.062	0.0594481	0.0605455	0.065111	0.0604792	0.0591882	0.0661594	0.0586039
547.5	0.0359305	0.04229	0.0474636	0.0446573	0.0495096	0.0530505	0.0475189	0.0504991	0.0519813	0.0473255		547.5	0.0586107	0.0592173	0.0616635	0.0592421	0.0605648	0.0650713	0.0600343	0.0593321	0.0666894	0.058871
548	0.0363665	0.0423955	0.0469736	0.0441088	0.0495102	0.0533232	0.047237	0.0509858	0.0526449	0.0477161		548	0.0583156	0.0591324	0.0613771	0.059085	0.0606191	0.0649717	0.0595928	0.0594753	0.0670774	0.0591304
548.5	0.0369341	0.0425916	0.046519	0.0435368	0.0493903	0.0534296	0.0468872	0.0514015	0.0532493	0.0480382		548.5	0.0580766	0.0590787	0.0611506	0.0589794	0.0607086	0.0648147	0.059162	0.05961	0.0673065	0.059365
549	0.0376	0.0428696	0.0461049	0.0429772	0.0491672	0.0533817	0.0464804	0.0517154	0.0537625	0.0482757		549	0.0578913	0.0590632	0.060985	0.0589228	0.0608289	0.0646093	0.0587509	0.0597275	0.0673667	0.0595593
549.5	0.0383238	0.0432135	0.0457307	0.0424625	0.0488608	0.0531978	0.0460343	0.0519079	0.0541616	0.04842		549.5	0.0577516	0.0590897	0.0608743	0.0589081	0.0609734	0.0643673	0.0583716	0.0598244	0.0672596	0.0597038
550	0.039062	0.0436021	0.0453915	0.0420189	0.0484897	0.052895	0.0455698	0.0519686	0.0544335	0.0484697		550	0.0576468	0.0591596	0.0608069	0.0589257	0.0611325	0.0641029	0.0580391	0.0599029	0.0669963	0.0597925
550.5	0.0397694	0.0440084	0.045081	0.0416659	0.048071	0.052488	0.0451094	0.0518991	0.0545774	0.0484306		550.5	0.0575656	0.059271	0.0607665	0.0589658	0.0612942	0.0638319	0.0577676	0.059967	0.0665991	0.0598239
551	0.0404038	0.0444057	0.0447974	0.0414126	0.0476214	0.0519868	0.0446752	0.0517127	0.0546009	0.0483147		551	0.0574955	0.0594195	0.0607366	0.059021	0.0614464	0.0635706	0.0575695	0.0600248	0.0660978	0.0598021
551.5	0.0409295	0.0447676	0.0445435	0.0412647	0.0471545	0.0513985	0.0442904	0.0514293	0.0545196	0.0481404		551.5	0.0574261	0.0595994	0.0607012	0.0590874	0.061578	0.063332	0.0574536	0.0600849	0.0655272	0.0597337
552	0.041318	0.0450729	0.0443275	0.0412212	0.0466837	0.0507275	0.0439753	0.0510723	0.0543532	0.047925		552	0.0573494	0.0598045	0.0606493	0.0591647	0.0616786	0.0631263	0.057424	0.0601565	0.0649215	0.0596286
552.5	0.0415481	0.0453062	0.0441603	0.0412772	0.0462215	0.0499801	0.0437469	0.0506648	0.0541211	0.0476861		552.5	0.0572581	0.0600269	0.0605745	0.0592562	0.0617406	0.0629596	0.0574749	0.0602453	0.0643129	0.0594966
553	0.0416078	0.0454589	0.0440552	0.0414249	0.0457793	0.0491666	0.0436206	0.0502276	0.0538393	0.0474377		553	0.0571486	0.0602592	0.0604776	0.0593664	0.0617598	0.0628351	0.0575946	0.0603506	0.0637267	0.0593488
553.5	0.0414937	0.045529	0.0440257	0.0416562	0.0453684	0.048304	0.0436068	0.0497755	0.0535204	0.0471938		553.5	0.0570185	0.0604918	0.0603636	0.0595003	0.0617335	0.0627494	0.0577671	0.0604695	0.0631809	0.0591964
554	0.0412116	0.0455203	0.0440768	0.0419598	0.0449997	0.0474191	0.0437104	0.0493193	0.0531723	0.0469626		554	0.0568694	0.0607146	0.0602421	0.0596607	0.0616623	0.0626957	0.0579709	0.0605954	0.0626852	0.0590477
554.5	0.0407739	0.0454425	0.044205	0.042321	0.0446804	0.0465462	0.0439311	0.0488632	0.0527986	0.0467511		554.5	0.0567049	0.0609145	0.060127	0.0598466	0.0615483	0.0626647	0.0581847	0.0607185	0.0622419	0.0589104
555	0.0402003	0.0453056	0.0443985	0.0427254	0.044416	0.0457254	0.0442627	0.0484103	0.0524015	0.0465629		555	0.0565315	0.0610769	0.06003	0.0600532	0.0613948	0.0626422	0.058389	0.0608288	0.0618496	0.0587912
555.5	0.0395169	0.0451185	0.0446373	0.0431533	0.0442102	0.0449976	0.0446919	0.0479617	0.0519862	0.0464036		555.5	0.056359	0.0611842	0.0599624	0.0602714	0.0612047	0.062614	0.058571	0.0609167	0.0615051	0.0586954
556	0.038753	0.0448899	0.0448945	0.0435845	0.0440633	0.0443996	0.0451983	0.0475219	0.0515572	0.046276		556	0.0561983	0.0612198	0.0599312	0.0604883	0.0609815	0.0625652	0.0587236	0.0609771	0.0612053	0.0586247
556.5	0.0379419	0.0446233	0.0451404	0.0439972	0.0439709	0.0439611	0.0457564	0.0470986	0.0511252	0.0461835		556.5	0.0560611	0.0611695	0.0599395	0.0606899	0.0607292	0.0624812	0.0588476	0.0610073	0.060949	0.0585797
557	0.0371176	0.0443216	0.045347	0.0443732	0.0439278	0.0436979	0.0463382	0.0467026	0.0507033	0.0461294		557	0.0559608	0.061024	0.059985	0.0608632	0.0604506	0.0623491	0.0589507	0.0610083	0.0607385	0.0585619
557.5	0.0363169	0.0439832	0.0454904	0.044699	0.0439262	0.0436108	0.0469124	0.0463488	0.0503071	0.0461164		557.5	0.0559106	0.0607802	0.0600593	0.0609978	0.0601493	0.0621593	0.0590456	0.0609832	0.0605786	0.0585698
558	0.0355715	0.0436067	0.0455548	0.0449669	0.0439577	0.0436864	0.0474484	0.0460525	0.0499512	0.0461479		558	0.0559232	0.0604453	0.0601519	0.0610885	0.0598291	0.0619062	0.059146	0.0609362	0.0604754	0.0586034
558.5	0.0349116	0.0431912	0.045531	0.045176	0.0440138	0.0438986	0.0479201	0.0458278	0.0496468	0.0462241		558.5	0.0560069	0.0600353	0.0602488	0.0611349	0.0594967	0.0615872	0.0592636	0.0608707	0.0604338	0.0586633
559	0.034363	0.0427387	0.0454197	0.0453329	0.0440858	0.0442139	0.0483079	0.0456848	0.049399	0.046346		559	0.05617	0.0595733	0.060336	0.0611413	0.0591599	0.0612055	0.0594069	0.0607891	0.0604558	0.0587494
559.5	0.0339453	0.0422554	0.0452283	0.0454481	0.0441688	0.0445933	0.0485992	0.045627	0.049206	0.0465126		559.5	0.0564159	0.0590881	0.0604018	0.0611154	0.0588302	0.0607694	0.0595758	0.0606892	0.0605396	0.0588614
560	0.0336749	0.0417524	0.04497	0.0455317	0.0442578	0.045	0.0487925	0.0456514	0.0490609	0.0467221		560	0.0567454	0.0586102	0.0604384	0.0610676	0.0585218	0.0602936	0.0597657	0.0605679	0.0606768	0.0589967
560.5	0.0335629	0.0412458	0.044661	0.0455932	0.0443497	0.0454018	0.0488943	0.0457491	0.0489504	0.0469693		560.5	0.057151	0.0581694	0.0604434	0.0610073	0.0582517	0.0597973	0.0599661	0.0604206	0.0608541	0.059152
561	0.0336148	0.040755	0.0443191	0.0456358	0.0444405	0.0457735	0.0489206	0.045905	0.0488613	0.047247		561	0.0576222	0.0577896	0.0604209	0.0609413	0.058038	0.0593034	0.0601624	0.060243	0.0610539	0.0593217
561.5	0.0338304	0.040304	0.0439622	0.0456596	0.0445282	0.0460971	0.0488941	0.0461022	0.048782	0.047547		561.5	0.0581436	0.0574862	0.0603814	0.0608759	0.0578967	0.058839	0.0603415	0.0600334	0.0612557	0.0594997
562	0.0342054	0.039916	0.0436059	0.0456576	0.0446074	0.0463616	0.0488395	0.0463241	0.0487052	0.0478573		562	0.0586952	0.0572662	0.0603399	0.0608129	0.0578405	0.0584305	0.0604915	0.0597929	0.0614405	0.0596787
562.5	0.0347312	0.0396136	0.0432633	0.0456206	0.0446721	0.0465607	0.0487808	0.0465548	0.0486312	0.0481657		562.5	0.0592546	0.0571289	0.060314	0.0607534	0.0578765	0.0581022	0.0606077	0.0595296	0.061591	0.0598521
563	0.0353933	0.0394164	0.0429412	0.0455381	0.0447145	0.0466912	0.0487372	0.0467832	0.0485662	0.0484587		563	0.0597983	0.0570674	0.0603204	0.0606975	0.0580058	0.0578736	0.0606919	0.0592581	0.0616936	0.0600137
563.5	0.0361726	0.039339	0.0426446	0.0454007	0.0447254	0.0467504	0.0487208	0.0469999	0.0485244	0.0487225		563.5	0.0603059	0.0570718	0.0603731	0.0606461	0.05822	0.0577565	0.060753	0.0589964	0.0617416	0.0601593
564	0.0370467	0.0393917	0.0423748	0.045208	0.0446986	0.0467365	0.0487356	0.0472018	0.0485228	0.0489472		564	0.0607575	0.0571315	0.0604795	0.060602	0.0585066	0.0577557	0.0608057	0.0587675	0.0617345	0.0602865
564.5	0.0379921	0.0395782	0.0421314	0.0449623	0.0446292	0.0466486	0.0487746	0.0473887	0.0485788	0.0491248		564.5	0.0611393	0.0572391	0.0606398	0.060568	0.0588452	0.0578665	0.0608679	0.0585935	0.0616756	0.0603945
565	0.0389815	0.0398972	0.0419157	0.044675	0.0445167	0.0464871	0.0488246	0.0475631	0.0487056	0.0492516		565	0.0614398	0.0573891	0.0608477	0.0605494	0.0592137	0.0580775	0.0609573	0.0584956	0.0615735	0.0604832
565.5	0.0399865	0.0403406	0.0417295	0.0443644	0.0443669	0.046255	0.0488664	0.0477279	0.0489087	0.0493281		565.5	0.0616529	0.0575784	0.0610905	0.0605526	0.0595902	0.0583712	0.0610875	0.0584874	0.061438	0.0605548
566	0.0409788	0.0408945	0.0415791	0.0440553	0.0441883	0.0459612	0.0488813	0.0478884	0.0491857	0.0493629		566	0.0617773	0.0578056	0.0613488	0.0605852	0.0599544	0.0587274	0.0612669	0.0585743	0.0612792	0.0606131
566.5	0.0419284	0.0415393	0.041475	0.0437772	0.0439949	0.0456203	0.0488524	0.0480488	0.0495226	0.0493662		566.5	0.0618139	0.058069	0.0616026	0.0606525	0.0602898	0.0591234	0.0614968	0.0587543	0.0611048	0.0606651
567	0.0428069	0.0422464	0.0414274	0.0435599	0.0438035	0.0452517	0.0487719	0.0482114	0.0498965	0.0493508		567	0.0617671	0.0583621	0.0618315	0.06076	0.0605849	0.0595368	0.0617716	0.0590169	0.0609196	0.0607184
567.5	0.043586	0.0429843	0.041448	0.043433	0.0436304	0.0448799	0.0486402	0.0483751	0.0502763	0.0493299		567.5	0.0616432	0.0586757	0.0620167	0.0609101	0.0608324	0.0599473	0.0620813	0.0593439	0.0607273	0.0607836
568	0.0442416	0.043714	0.0415445	0.0434208	0.0434883	0.0445318	0.0484706	0.0485379	0.0506288	0.0493166		568	0.061452	0.0589963	0.0621437	0.0611009	0.0610275	0.0603367	0.0624114	0.0597125	0.0605267	0.0608708
568.5	0.0447556	0.044395	0.0417198	0.0435376	0.0433871	0.0442315	0.0482849	0.0486934	0.0509201	0.0493202		568.5	0.061205	0.0593071	0.0622033	0.061328	0.0611679	0.0606885	0.0627472	0.0601003	0.0603162	0.0609905
569	0.045116	0.0449861	0.0419685	0.0437879	0.0433286	0.0439987	0.0481137	0.0488332	0.0511214	0.0493472		569	0.0609166	0.0595928	0.0621913	0.0615828	0.0612503	0.0609899	0.0630747	0.0604878	0.0600958	0.061149
569.5	0.0453178	0.0454515	0.042277	0.0441654	0.0433081	0.0438452	0.0479882	0.0489467	0.0512142	0.0494017		569.5	0.0606032	0.0598399	0.0621082	0.0618528	0.0612706	0.0612318	0.0633817	0.0608571	0.0598665	0.0613509
570	0.045363	0.0457608	0.0426235	0.0446528	0.0433156	0.0437723	0.0479387	0.0490214	0.0511871	0.0494857		570	0.0602847	0.0600398	0.0619579	0.0621243	0.0612225	0.061407	0.0636562	0.0611973	0.0596343	0.0615986
570.5	0.0452648	0.0458958	0.042983	0.0452258	0.0433369	0.0437723	0.0479846	0.0490476	0.0510441	0.0496046		570.5	0.059983	0.0601892	0.0617481	0.0623848	0.0610988	0.061513	0.0638902	0.0615016	0.0594085	0.0618874
571	0.0447317	0.0456922	0.0433266	0.0460153	0.0436703	0.0442926	0.0487426	0.0497756	0.0517103	0.0508406		571	0.0593922	0.0601234	0.0614882	0.0627883	0.0612198	0.0620398	0.0647204	0.0625663	0.0601572	0.0633194
571.5	0.0440432	0.0452916	0.0436268	0.0468558	0.0440341	0.0449138	0.0496812	0.0505482	0.0524219	0.0522749		571.5	0.0588165	0.0599928	0.061189	0.0631858	0.0612976	0.0625702	0.0655815	0.0637016	0.0610765	0.0649367
572	0.0429894	0.0445923	0.0438621	0.0478451	0.0446572	0.0459618	0.0512388	0.0519343	0.0538943	0.0547319		572	0.0580287	0.0596801	0.060861	0.063702	0.0615806	0.0634817	0.0669536	0.0655096	0.0629009	0.067567
572.5	0.0413682	0.0435078	0.0440194	0.0490774	0.0457634	0.0477482	0.0538187	0.0544796	0.0568111	0.0589897		572.5	0.0568106	0.0590753	0.0605162	0.0644582	0.0623097	0.0651342	0.0692896	0.0685585	0.0663261	0.0719922
573	0.0388698	0.0419015	0.044094	0.050705	0.0476891	0.0507452	0.0580235	0.0589866	0.0621613	0.0661856		573	0.0548194	0.0580074	0.0601679	0.0656356	0.0638442	0.0680556	0.0732645	0.0736833	0.0723649	0.079366
573.5	0.0350344	0.0395616	0.0440917	0.0529614	0.0509268	0.0556553	0.0647524	0.0666259	0.0713708	0.0779672		573.5	0.0515474	0.0562213	0.0598296	0.067497	0.06671	0.0730094	0.0798665	0.0821016	0.0824831	0.0913753
574	0.0292167	0.0361799	0.0440268	0.0561755	0.0561553	0.0634608	0.0752671	0.079012	0.0863961	0.0966067		574	0.0462796	0.053359	0.0595167	0.0704016	0.071631	0.0810456	0.0904663	0.0954986	0.0986981	0.110353
574.5	0.0205796	0.031344	0.0439181	0.0607738	0.064248	0.0754413	0.0912218	0.0982369	0.10976	0.125044		574.5	0.0380823	0.0489546	0.0592439	0.0748093	0.0795404	0.0935187	0.106841	0.11606	0.123621	0.139326
575	0.00810942	0.0245486	0.0437872	0.0672691	0.076247	0.093136	0.114624	0.126812	0.144488	0.166814		575	0.0258238	0.0424456	0.0590258	0.0812666	0.0915521	0.11205	0.13113	0.146415	0.160385	0.181936
575.5	-0.00930348	0.0152308	0.0436522	0.0762214	0.0932861	0.118232	0.147685	0.167487	0.193886	0.22579		575.5	0.00826262	0.0332172	0.0588747	0.0903667	0.108881	0.138408	0.165672	0.189448	0.212422	0.242177
576	-0.0327287	0.00284414	0.0435263	0.0881675	0.116447	0.152355	0.192545	0.222909	0.261132	0.305713		576	-0.0158014	0.0206774	0.0588002	0.102674	0.132688	0.174288	0.212719	0.247939	0.283036	0.323904
576.5	-0.063	-0.0130341	0.0434179	0.10352	0.146558	0.196758	0.250871	0.295131	0.348687	0.40949		576.5	-0.0473093	0.0043699	0.0588074	0.118619	0.163869	0.220993	0.274007	0.324041	0.374781	0.430108
577	-0.100467	-0.0325762	0.0433269	0.122441	0.183946	0.251959	0.323363	0.385008	0.457565	0.538343		577	-0.0866744	-0.0158906	0.0588973	0.138368	0.202786	0.27904	0.350247	0.418644	0.4887	0.562037
577.5	-0.144748	-0.0555726	0.0432498	0.14472	0.228189	0.317361	0.409258	0.491581	0.586595	0.690933		577.5	-0.133505	-0.0398816	0.0590667	0.16169	0.249004	0.347773	0.440593	0.530726	0.62356	0.718299
578	-0.194547	-0.0813344	0.0431819	0.169672	0.277922	0.390964	0.50594	0.611606	0.731851	0.86268		578	-0.186404	-0.0668676	0.0593077	0.18786	0.301089	0.425053	0.542246	0.65685	0.77524	0.894158
578.5	-0.247564	-0.108648	0.043119	0.196106	0.330767	0.469258	0.608795	0.73937	0.886437	1.0455		578.5	-0.242878	-0.0955594	0.05961	0.215616	0.356528	0.507148	0.650297	0.790971	0.936515	1.08126
579	-0.300602	-0.135835	0.0430602	0.222371	0.383439	0.547373	0.71141	0.866942	1.04078	1.22815		579	-0.299453	-0.124168	0.0599584	0.243223	0.411842	0.588897	0.757946	0.9247	1.09736	1.26801
579.5	-0.349851	-0.160901	0.043008	0.246514	0.432043	0.619532	0.806163	0.984896	1.18351	1.39723		579.5	-0.351986	-0.15057	0.0603384	0.268625	0.462909	0.664188	0.857126	1.04807	1.24585	1.44059
580	-0.391353	-0.181786	0.0429682	0.266512	0.472553	0.679751	0.885152	1.08346	1.30285	1.53885		580	-0.396173	-0.172566	0.0607321	0.289701	0.505462	0.726698	0.939489	1.15076	1.36964	1.58466
580.5	-0.421554	-0.196648	0.0429476	0.28056	0.501371	0.722688	0.941317	1.1539	1.38826	1.64055		580.5	-0.428153	-0.188189	0.0611207	0.304562	0.535692	0.770794	0.997582	1.22354	1.45769	1.6874
581	-0.437851	-0.204156	0.0429515	0.287357	0.515891	0.744466	0.969531	1.18986	1.43208	1.69323		581	-0.445097	-0.196012	0.0614865	0.311845	0.550839	0.792403	1.02602	1.25972	1.50196	1.73945
581.5	-0.439009	-0.203704	0.0429844	0.28631	0.514915	0.743308	0.967436	1.18841	1.43078	1.69265		581.5	-0.445667	-0.195374	0.0618121	0.310928	0.549638	0.789679	1.02233	1.25621	1.49874	1.73646
582	-0.425356	-0.195511	0.0430439	0.277635	0.498847	0.719817	0.935823	1.15052	1.38551	1.64009		582	-0.430223	-0.186493	0.0620836	0.302039	0.532516	0.7633	0.987401	1.21407	1.44921	1.67978
582.5	-0.398712	-0.18058	0.0431251	0.262317	0.469609	0.676852	0.87847	1.08081	1.30186	1.54206		582.5	-0.400744	-0.170418	0.0622886	0.286202	0.501512	0.716334	0.925267	1.13825	1.35926	1.57617
583	-0.362062	-0.160518	0.0432222	0.241941	0.430311	0.619038	0.801491	0.986815	1.18891	1.4092		583	-0.360474	-0.148851	0.0624209	0.265065	0.459917	0.653715	0.842429	1.03674	1.2384	1.43666
583.5	-0.319074	-0.137282	0.0433265	0.218432	0.384743	0.551997	0.712331	0.877706	1.05771	1.25454		583.5	-0.313389	-0.123866	0.0624792	0.240626	0.411733	0.581432	0.746792	0.919297	1.09826	1.2747
584	-0.273536	-0.112879	0.0434336	0.193772	0.336805	0.48151	0.618647	0.762914	0.919659	1.09151		584	-0.263595	-0.0975999	0.0624694	0.214938	0.361076	0.505636	0.646478	0.795944	0.950828	1.10419
584.5	-0.228863	-0.0891074	0.0435414	0.16974	0.289996	0.412749	0.527303	0.650889	0.784948	0.932154		584.5	-0.214777	-0.0719697	0.0624015	0.18984	0.311628	0.431824	0.548756	0.67566	0.806849	0.937578
585	-0.187733	-0.0673633	0.0436536	0.147721	0.247042	0.349732	0.443639	0.548208	0.661517	0.785916		585	-0.169817	-0.048469	0.0622924	0.166763	0.266256	0.364267	0.459278	0.565429	0.674718	0.784614
585.5	-0.151911	-0.0485526	0.0437769	0.128624	0.209723	0.295063	0.371122	0.459135	0.554518	0.65895		585.5	-0.13059	-0.0280695	0.0621633	0.14664	0.226815	0.305723	0.381708	0.469784	0.55991	0.651647
586	-0.122251	-0.0330933	0.0439194	0.112874	0.17887	0.249938	0.311353	0.385636	0.466324	0.554145		586	-0.097972	-0.0112204	0.0620363	0.12991	0.194165	0.25745	0.317729	0.390814	0.464986	0.541655
586.5	-0.0988331	-0.0209919	0.0440916	0.100489	0.154513	0.214365	0.264353	0.327734	0.396954	0.471614		586.5	-0.0719993	0.00207011	0.0619345	0.116595	0.168319	0.219442	0.267352	0.328538	0.39003	0.454745
587	-0.0811759	-0.0119613	0.0443036	0.0911948	0.136099	0.1875	0.229001	0.284049	0.344737	0.40946		587	-0.0520995	0.0121102	0.0618794	0.106417	0.148686	0.190781	0.229384	0.281489	0.333338	0.388947
587.5	-0.0684664	-0.00554278	0.0445614	0.0845378	0.122737	0.168013	0.203519	0.252396	0.30702	0.364609		587.5	-0.0373544	0.0193941	0.061888	0.0989268	0.134327	0.170029	0.201936	0.247339	0.292161	0.341081
588	-0.0597644	-0.0012149	0.0448684	0.0799996	0.113408	0.154401	0.185885	0.2303	0.280799	0.333551		588	-0.0267251	0.0244826	0.0619707	0.0936072	0.124178	0.155563	0.182866	0.223449	0.263364	0.307517
588.5	-0.054145	0.00152577	0.0452246	0.0770752	0.107128	0.145219	0.174151	0.215381	0.263184	0.31288		588.5	-0.0192188	0.0279166	0.0621296	0.0899594	0.117222	0.145827	0.170113	0.207282	0.243912	0.284741
589	-0.0507924	0.00311951	0.0456272	0.0753186	0.10304	0.139223	0.166623	0.205585	0.251685	0.299639		589	-0.0139857	0.0301644	0.0623587	0.0875464	0.112581	0.139478	0.161888	0.19664	0.231171	0.269704
589.5	-0.0490362	0.00392479	0.0460717	0.0743692	0.100459	0.135422	0.161953	0.199284	0.244329	0.291458		589.5	-0.0103596	0.0316027	0.0626444	0.086013	0.109555	0.135453	0.156766	0.189779	0.223039	0.259966
590	-0.0483541	0.00421855	0.046551	0.0739487	0.0988761	0.133081	0.159131	0.195274	0.239664	0.286572		590	-0.00785486	0.0325127	0.0629684	0.0850862	0.107626	0.132959	0.153682	0.185401	0.217948	0.253711
590.5	-0.0483531	0.00420814	0.0470587	0.0738566	0.0979339	0.131679	0.15745	0.192724	0.236689	0.283743		590.5	-0.00613348	0.0330957	0.0633093	0.0845633	0.106427	0.131442	0.151884	0.182601	0.214803	0.249665
591	-0.0487451	0.00404385	0.0475875	0.0739527	0.0973979	0.130864	0.156439	0.191089	0.234759	0.282148		591	-0.00496907	0.033489	0.0636465	0.0842978	0.105707	0.130528	0.150867	0.180779	0.21288	0.246986
591.5	-0.0493232	0.00383522	0.0481291	0.0741433	0.0971235	0.130406	0.155804	0.190034	0.233482	0.281276		591.5	-0.00421097	0.0337824	0.0639621	0.0841844	0.105298	0.129975	0.150306	0.17956	0.211721	0.245144
592	-0.0498714	0.00369601	0.0486742	0.0743319	0.0969554	0.130055	0.155236	0.189192	0.232427	0.280579		592	-0.00368302	0.0340704	0.0642455	0.0841091	0.105014	0.129515	0.149855	0.178538	0.21084	0.243576
592.5	-0.050455	0.00359258	0.0492101	0.0745656	0.0970163	0.129967	0.154969	0.188861	0.231964	0.280467		592.5	-0.0034807	0.0342928	0.0644902	0.0841073	0.104957	0.129311	0.14974	0.178013	0.210589	0.242701
593	-0.0509046	0.00361137	0.0497219	0.0747659	0.0971731	0.129928	0.154751	0.188719	0.23171	0.280476		593	-0.00342634	0.0345182	0.0646968	0.0840849	0.10496	0.129128	0.149667	0.177635	0.210544	0.242039
593.5	-0.0511817	0.00376737	0.0501911	0.0749159	0.0974084	0.129899	0.154564	0.188722	0.231614	0.280545		593.5	-0.00345965	0.0347448	0.0648673	0.0840188	0.104986	0.128921	0.149587	0.177356	0.210629	0.241523
594	-0.0512752	0.00405615	0.0505935	0.0750073	0.0977137	0.129873	0.154418	0.188858	0.231656	0.280657		594	-0.00353383	0.0349599	0.0650054	0.083901	0.105016	0.128669	0.149488	0.177164	0.210804	0.241134
594.5	-0.051193	0.00446035	0.0509034	0.0750322	0.098079	0.129849	0.154329	0.189114	0.231814	0.2808		594.5	-0.00361025	0.0351433	0.0651127	0.0837326	0.10504	0.128369	0.149361	0.177053	0.211031	0.24085
595	-0.0509508	0.00495514	0.0510954	0.0749833	0.0984902	0.12983	0.154309	0.18948	0.232065	0.280958		595	-0.00366066	0.0352739	0.0651867	0.0835235	0.105056	0.128027	0.149208	0.177016	0.211269	0.240652
595.5	-0.0505744	0.00550805	0.051147	0.0748539	0.0989278	0.12982	0.154368	0.189948	0.232387	0.281117		595.5	-0.00367038	0.035333	0.0652222	0.0832882	0.105063	0.127657	0.149029	0.177051	0.211481	0.240518
596	-0.0500893	0.00608634	0.0510438	0.0746404	0.0993699	0.129824	0.154505	0.190506	0.23276	0.281268		596	-0.00363505	0.0353107	0.0652116	0.0830427	0.105062	0.12728	0.148833	0.177153	0.211636	0.240428
596.5	-0.0495251	0.00666033	0.050782	0.0743414	0.0997912	0.129836	0.154713	0.191144	0.233171	0.281403		596.5	-0.003561	0.0352063	0.0651477	0.0828005	0.105056	0.126915	0.148625	0.177318	0.211713	0.240362
597	-0.0489083	0.00720555	0.0503703	0.0739596	0.100168	0.129845	0.154978	0.191849	0.23361	0.28152		597	-0.0034643	0.0350299	0.0650253	0.082572	0.105043	0.126584	0.148411	0.177536	0.211702	0.240309
597.5	-0.0482609	0.00770629	0.0498315	0.0735054	0.100478	0.129836	0.15528	0.192608	0.23407	0.281625		597.5	-0.0033634	0.0348012	0.064844	0.0823618	0.105021	0.126297	0.148197	0.177794	0.211603	0.240257
598	-0.0476037	0.00815225	0.0492028	0.0729936	0.100701	0.129786	0.155596	0.193399	0.234546	0.281723		598	-0.00327626	0.0345503	0.0646093	0.0821679	0.104988	0.126059	0.147987	0.178077	0.211425	0.2402
598.5	-0.0469547	0.0085415	0.0485273	0.0724444	0.100829	0.129671	0.155903	0.194196	0.235031	0.281824		598.5	-0.00321895	0.0343114	0.0643341	0.0819836	0.10494	0.125865	0.147784	0.178365	0.211179	0.240131
599	-0.0463277	0.00887737	0.0478526	0.0718837	0.100857	0.129471	0.156183	0.194972	0.235513	0.281936		599	-0.00319771	0.03412	0.0640359	0.0818019	0.104879	0.125706	0.147589	0.178637	0.210878	0.240044
599.5	-0.0457381	0.00916354	0.0472241	0.0713393	0.100789	0.129169	0.156419	0.195694	0.235977	0.282062		599.5	-0.00321564	0.0340075	0.0637331	0.0816156	0.104806	0.125569	0.147405	0.17887	0.210533	0.239934
600	-0.0451937	0.00940851	0.0466793	0.0708419	0.100639	0.12876	0.156603	0.196337	0.236406	0.2822		600	-0.0032698	0.0339962	0.0634457	0.0814213	0.104729	0.125437	0.147234	0.179049	0.21015	0.239792
600.5	-0.0447042	0.00961694	0.0462436	0.0704196	0.100422	0.128247	0.15673	0.196878	0.236778	0.282344		600.5	-0.00335392	0.0340995	0.0631905	0.0812227	0.104658	0.125299	0.14708	0.179164	0.209731	0.239611
601	-0.0442753	0.00979508	0.0459281	0.0700992	0.10016	0.127645	0.1568	0.197305	0.237074	0.282485		601	-0.00345812	0.0343175	0.0629779	0.0810277	0.104605	0.12515	0.146949	0.179207	0.209277	0.239387
601.5	-0.0439072	0.00994652	0.0457328	0.0698996	0.0998742	0.126974	0.156816	0.197615	0.23728	0.282613		601.5	-0.00357256	0.0346383	0.0628125	0.0808509	0.104582	0.124987	0.146847	0.179184	0.208789	0.23912
602	-0.0435943	0.0100775	0.0456459	0.0698339	0.099585	0.126262	0.15678	0.197817	0.237387	0.282718		602	-0.00368786	0.0350407	0.0626913	0.0807102	0.104598	0.124817	0.146784	0.179105	0.208271	0.238816
602.5	-0.0433319	0.0101947	0.0456484	0.0699054	0.0993107	0.125538	0.156698	0.19793	0.237393	0.282798		602.5	-0.00379455	0.0354999	0.0626067	0.0806227	0.10466	0.124651	0.146765	0.178989	0.207732	0.238485
603	-0.0431136	0.0103091	0.0457195	0.070108	0.0990666	0.124832	0.156579	0.197975	0.237304	0.282853		603	-0.00388668	0.0359903	0.0625472	0.0806028	0.104771	0.124503	0.146798	0.178858	0.207188	0.238145
603.5	-0.0429322	0.0104332	0.0458403	0.0704264	0.098865	0.124167	0.156434	0.197976	0.237136	0.28289		603.5	-0.00396011	0.0364894	0.0625012	0.0806612	0.10493	0.124384	0.146886	0.178733	0.206661	0.237817
604	-0.0427826	0.0105796	0.0459956	0.0708391	0.0987164	0.123564	0.156278	0.197955	0.236912	0.282923		604	-0.00401312	0.0369819	0.0624573	0.0808017	0.105129	0.124305	0.147031	0.178639	0.206179	0.237523
604.5	-0.0426632	0.0107635	0.0461753	0.0713189	0.0986292	0.123037	0.15613	0.197924	0.236656	0.282969		604.5	-0.00404509	0.0374623	0.0624071	0.0810214	0.105358	0.124269	0.147226	0.178594	0.20577	0.237286
605	-0.0425798	0.0109963	0.0463705	0.0718368	0.0986102	0.122594	0.156015	0.19789	0.236393	0.283044		605	-0.00405612	0.0379307	0.0623454	0.081313	0.105607	0.124274	0.147466	0.178613	0.205458	0.237126
605.5	-0.0425361	0.0112803	0.0465781	0.072365	0.0986686	0.122239	0.155957	0.197851	0.236148	0.283165		605.5	-0.00404821	0.038391	0.0622688	0.0816642	0.105863	0.12431	0.14774	0.178702	0.205264	0.237058
606	-0.0425395	0.0116106	0.0467922	0.0728785	0.0988123	0.121974	0.155983	0.197799	0.235943	0.283344		606	-0.00402129	0.0388469	0.0621749	0.0820598	0.106116	0.124362	0.148033	0.178858	0.205197	0.237092
606.5	-0.0425948	0.0119726	0.0470058	0.0733552	0.0990483	0.121799	0.156114	0.197726	0.235794	0.283592		606.5	-0.00397494	0.039298	0.0620612	0.0824837	0.106359	0.124417	0.148331	0.179071	0.205258	0.237228
607	-0.0427031	0.0123408	0.0472074	0.0737771	0.0993816	0.121716	0.156362	0.19762	0.235711	0.283909		607	-0.00390778	0.039736	0.0619247	0.0829184	0.106589	0.124459	0.14862	0.179324	0.205433	0.237459
607.5	-0.0428585	0.0126856	0.0473811	0.0741321	0.0998143	0.121726	0.156734	0.197477	0.235701	0.284297		607.5	-0.0038126	0.040144	0.0617612	0.0833465	0.106803	0.124477	0.148888	0.179595	0.205702	0.23777
608	-0.043047	0.0129758	0.047508	0.0744096	0.100341	0.121831	0.157224	0.1973	0.235769	0.28475		608	-0.00368185	0.0404996	0.0615654	0.0837494	0.106999	0.124464	0.149124	0.179859	0.206041	0.23814
608.5	-0.0432488	0.0131864	0.0475699	0.074602	0.10095	0.122033	0.157815	0.197098	0.235915	0.285262		608.5	-0.00350833	0.0407759	0.0613346	0.0841087	0.107177	0.124417	0.149324	0.180095	0.206422	0.238543
609	-0.0434364	0.0133018	0.0475503	0.0747053	0.101618	0.122329	0.158483	0.196889	0.236138	0.28582		609	-0.00328353	0.0409484	0.0610685	0.0844055	0.107331	0.124335	0.149484	0.180288	0.206823	0.23895
609.5	-0.0435822	0.0133179	0.0474367	0.0747149	0.102316	0.122714	0.159196	0.196695	0.236436	0.286415		609.5	-0.00299946	0.040998	0.0607709	0.0846205	0.107454	0.124221	0.149605	0.180429	0.207226	0.239335
610	-0.0436572	0.0132459	0.0472264	0.0746298	0.103011	0.123175	0.159919	0.19654	0.236805	0.287036		610	-0.00265541	0.0409162	0.0604484	0.0847384	0.107539	0.124076	0.149686	0.180515	0.207623	0.239672
610.5	-0.0436367	0.0131086	0.0469235	0.0744488	0.103668	0.123695	0.160616	0.196448	0.237237	0.287669		610.5	-0.00225542	0.0407068	0.0601125	0.0847473	0.107577	0.1239	0.149731	0.180553	0.208012	0.239945
611	-0.0435043	0.012936	0.0465405	0.0741741	0.104254	0.124251	0.161255	0.196435	0.237719	0.288302		611	-0.00180854	0.0403885	0.0597758	0.0846403	0.107563	0.123694	0.149741	0.180554	0.208393	0.240144
611.5	-0.043255	0.0127586	0.0460953	0.0738098	0.104745	0.12482	0.161806	0.196511	0.238236	0.288918		611.5	-0.00133221	0.0399873	0.0594525	0.0844201	0.107497	0.12346	0.149718	0.180528	0.20877	0.240266
612	-0.042891	0.012606	0.0456091	0.073364	0.105124	0.125375	0.162251	0.196675	0.238769	0.289504		612	-0.000848018	0.0395369	0.0591546	0.0840974	0.107385	0.123203	0.149664	0.180486	0.209142	0.240317
612.5	-0.0424243	0.0124986	0.0451045	0.0728494	0.105382	0.125893	0.162579	0.196917	0.239298	0.290042		612.5	-0.000381262	0.0390743	0.0588943	0.0836925	0.107237	0.12293	0.149582	0.180433	0.209502	0.240308
613	-0.0418721	0.0124459	0.0446012	0.0722825	0.105517	0.126358	0.162789	0.197222	0.239804	0.290515		613	4.64592e-05	0.0386331	0.0586805	0.0832328	0.107068	0.122655	0.149476	0.180371	0.209838	0.240255
613.5	-0.0412597	0.0124498	0.0441135	0.0716852	0.105533	0.126756	0.162895	0.197566	0.240271	0.290911		613.5	0.000416428	0.0382406	0.0585197	0.0827515	0.106896	0.122395	0.149355	0.180298	0.210131	0.240174
614	-0.0406095	0.0124995	0.043651	0.0710826	0.105431	0.12708	0.162919	0.197929	0.240692	0.29122		614	0.000718541	0.0379166	0.0584155	0.0822848	0.106735	0.122169	0.149229	0.180206	0.210359	0.240084
614.5	-0.0399418	0.0125813	0.043219	0.0705023	0.105216	0.127328	0.16289	0.19829	0.241063	0.29144		614.5	0.000949352	0.0376722	0.0583686	0.0818675	0.106597	0.122	0.149114	0.18009	0.210502	0.239997
615	-0.0392776	0.0126785	0.0428183	0.069971	0.104887	0.1275	0.162842	0.198635	0.24139	0.291574		615	0.00111923	0.0375104	0.0583757	0.0815296	0.106486	0.121904	0.149026	0.179947	0.210542	0.239927
615.5	-0.03863	0.012776	0.0424478	0.0695127	0.104448	0.127597	0.162809	0.198956	0.241684	0.291637		615.5	0.00124436	0.0374281	0.0584314	0.0812937	0.106402	0.121895	0.148985	0.179777	0.210472	0.239879
616	-0.0380118	0.0128637	0.0421054	0.0691479	0.103902	0.127621	0.16282	0.199248	0.241954	0.291645		616	0.00134723	0.0374187	0.058525	0.081173	0.106343	0.121982	0.149005	0.179586	0.210294	0.239859
616.5	-0.0374292	0.0129361	0.0417932	0.0688926	0.103259	0.12757	0.162891	0.199515	0.242214	0.291626		616.5	0.00145405	0.0374736	0.0586446	0.0811701	0.106299	0.122162	0.149101	0.179384	0.210021	0.239869
617	-0.0368924	0.012996	0.0415156	0.0687583	0.102535	0.127444	0.16303	0.199762	0.24247	0.2916		617	0.00158713	0.0375832	0.0587772	0.0812799	0.106262	0.122428	0.14928	0.17919	0.209675	0.239911
617.5	-0.0364115	0.0130478	0.0412812	0.0687531	0.101753	0.127243	0.163228	0.199994	0.242726	0.291589		617.5	0.00176351	0.0377385	0.0589116	0.0814906	0.106223	0.122765	0.149544	0.179019	0.209286	0.239988
618	-0.0359994	0.0130957	0.0411036	0.0688838	0.100944	0.126966	0.16347	0.200216	0.242978	0.291608		618	0.00199353	0.0379283	0.0590381	0.0817877	0.106175	0.123155	0.149885	0.178888	0.208887	0.240101
618.5	-0.0356726	0.0131405	0.0409997	0.0691536	0.10014	0.126619	0.163729	0.200434	0.243219	0.291663		618.5	0.00227803	0.0381381	0.0591532	0.0821554	0.106111	0.12358	0.150291	0.178809	0.208511	0.240254
619	-0.0354495	0.0131772	0.040985	0.0695656	0.0993763	0.126211	0.16398	0.200648	0.243439	0.291755		619	0.00260875	0.0383527	0.0592579	0.0825802	0.106023	0.124021	0.150745	0.17879	0.208183	0.240448
619.5	-0.0353534	0.0131924	0.0410758	0.0701186	0.0986821	0.125758	0.1642	0.20086	0.243625	0.291875		619.5	0.00297283	0.0385515	0.0593581	0.0830521	0.105903	0.124463	0.151226	0.178826	0.207927	0.240684
620	-0.0354033	0.0131634	0.0412814	0.0708061	0.0980816	0.125282	0.164375	0.201066	0.243771	0.292011		620	0.00335502	0.0387112	0.0594623	0.0835619	0.105745	0.124898	0.151715	0.178909	0.207757	0.240961
620.5	-0.0356136	0.0130641	0.0416091	0.0716144	0.09759	0.12481	0.164505	0.201263	0.243872	0.292152		620.5	0.00374213	0.0388081	0.0595807	0.0841025	0.105537	0.125318	0.152195	0.17902	0.207679	0.241275
621	-0.0359896	0.0128667	0.0420557	0.0725187	0.0972108	0.124369	0.164597	0.201451	0.24393	0.292291		621	0.00412348	0.0388213	0.0597213	0.0846646	0.105269	0.12572	0.152656	0.179139	0.207696	0.241619
621.5	-0.0365231	0.0125519	0.0426086	0.0734872	0.0969399	0.123985	0.164673	0.201627	0.243955	0.292421		621.5	0.00449333	0.0387358	0.0598869	0.0852351	0.104932	0.126101	0.153094	0.179242	0.207804	0.241984
622	-0.0371965	0.0121098	0.0432493	0.07448	0.0967627	0.123678	0.164755	0.201789	0.243959	0.292546		622	0.00485289	0.0385436	0.0600764	0.0857971	0.104518	0.126457	0.153509	0.179309	0.207997	0.24236
622.5	-0.0379766	0.0115439	0.0439511	0.075455	0.0966615	0.123462	0.164869	0.201937	0.243961	0.292673		622.5	0.00520369	0.0382472	0.0602808	0.0863288	0.104027	0.126778	0.153909	0.179324	0.208267	0.242737
623	-0.0388278	0.0108755	0.0446825	0.0763695	0.0966133	0.123344	0.165033	0.202069	0.24398	0.292814		623	0.00554744	0.0378582	0.060487	0.0868056	0.10346	0.127053	0.154299	0.179277	0.208609	0.243106
623.5	-0.0397075	0.0101393	0.0454076	0.0771864	0.096595	0.123321	0.165255	0.202186	0.244033	0.292979		623.5	0.00588235	0.0373963	0.0606802	0.0872021	0.102834	0.127263	0.154684	0.179169	0.209012	0.243458
624	-0.0405759	0.00937809	0.0460914	0.0778775	0.0965883	0.123384	0.165534	0.202283	0.244133	0.293178		624	0.00620144	0.0368866	0.0608431	0.087494	0.102167	0.127387	0.155061	0.179004	0.209473	0.243788
624.5	-0.0413993	0.00863977	0.0466989	0.0784252	0.0965766	0.12352	0.165857	0.20236	0.244287	0.293417		624.5	0.00649223	0.0363566	0.060962	0.0876634	0.101491	0.127406	0.155423	0.178793	0.209981	0.244086
625	-0.0421541	0.00796744	0.0471996	0.07882	0.0965505	0.123714	0.166203	0.202413	0.244493	0.293692		625	0.00673586	0.0358341	0.0610285	0.0876981	0.10084	0.127302	0.155754	0.178553	0.210527	0.244346
625.5	-0.0428258	0.00739433	0.047569	0.0790604	0.0965054	0.123955	0.166551	0.20244	0.244745	0.293994		625.5	0.00690968	0.0353431	0.0610405	0.0875941	0.10025	0.127062	0.156035	0.1783	0.211098	0.244562
626	-0.0434071	0.0069386	0.0477934	0.0791501	0.0964419	0.124228	0.166878	0.202443	0.24503	0.294308		626	0.0069926	0.0349041	0.0610029	0.0873558	0.0997559	0.126687	0.156246	0.178052	0.211679	0.244726
626.5	-0.0438985	0.00660535	0.0478668	0.0790948	0.0963624	0.124528	0.167169	0.202425	0.245332	0.294612		626.5	0.00696542	0.0345316	0.0609265	0.0869963	0.099384	0.126186	0.15637	0.177822	0.21225	0.24483
627	-0.0442985	0.00638338	0.0477946	0.0789004	0.0962735	0.124846	0.167415	0.202396	0.245634	0.294883		627	0.00681763	0.034234	0.0608274	0.0865366	0.0991513	0.125583	0.156396	0.177623	0.21279	0.244871
627.5	-0.0446079	0.00625212	0.0475922	0.0785725	0.0961803	0.125177	0.167617	0.202367	0.245921	0.2951		627.5	0.00654375	0.0340165	0.0607229	0.0860021	0.0990624	0.124912	0.156325	0.177464	0.213277	0.244846
628	-0.0448228	0.00618783	0.0472823	0.0781182	0.0960883	0.125516	0.167782	0.202355	0.246183	0.295243		628	0.00615455	0.0338773	0.0606314	0.085423	0.0991112	0.124221	0.156165	0.177352	0.213691	0.244756
628.5	-0.0449391	0.00616632	0.0468939	0.0775468	0.0960025	0.125858	0.167921	0.202375	0.246415	0.295298		628.5	0.00566903	0.0338113	0.0605678	0.0848294	0.0992822	0.123561	0.155932	0.17729	0.214017	0.244607
629	-0.0449496	0.00617158	0.0464594	0.076873	0.0959273	0.126194	0.168047	0.202444	0.246618	0.29526		629	0.00511445	0.0338092	0.0605443	0.0842515	0.099552	0.122986	0.155649	0.177281	0.214245	0.244409
629.5	-0.044849	0.00619693	0.0460092	0.0761167	0.095866	0.126516	0.168172	0.202575	0.246798	0.29513		629.5	0.00452688	0.0338608	0.0605687	0.0837135	0.0998947	0.122544	0.155339	0.177325	0.214378	0.244172
630	-0.0446392	0.00625082	0.0455724	0.0753039	0.0958238	0.126815	0.1683	0.202776	0.246963	0.294918		630	0.0039461	0.0339563	0.0606479	0.083235	0.100285	0.122277	0.155025	0.177424	0.214424	0.24391
630.5	-0.0443276	0.00635068	0.0451745	0.0744667	0.0958053	0.127082	0.168435	0.20305	0.247125	0.294642		630.5	0.00340722	0.0340844	0.0607848	0.0828285	0.100702	0.122209	0.154724	0.177575	0.214399	0.243636
631	-0.0439316	0.00651969	0.0448363	0.0736411	0.0958159	0.127308	0.168571	0.203391	0.247294	0.294326		631	0.00294093	0.0342349	0.0609837	0.0824982	0.101129	0.122349	0.154446	0.177777	0.214329	0.243364
631.5	-0.0434777	0.00678294	0.0445751	0.0728633	0.0958613	0.127489	0.168703	0.20379	0.247477	0.293995		631.5	0.0025655	0.0343996	0.0612475	0.0822419	0.101552	0.122688	0.154199	0.178027	0.214239	0.243102
632	-0.0430021	0.00716032	0.0444043	0.0721656	0.0959461	0.127626	0.16882	0.204232	0.247677	0.293676		632	0.00228418	0.0345706	0.0615789	0.0820518	0.101963	0.123199	0.153983	0.178323	0.214154	0.242859
632.5	-0.0425437	0.00766091	0.0443347	0.0715759	0.0960733	0.127724	0.168914	0.2047	0.247892	0.293394		632.5	0.00208575	0.0347412	0.0619778	0.0819172	0.102358	0.123846	0.153796	0.178659	0.214095	0.242639
633	-0.0421414	0.00828083	0.0443725	0.0711142	0.0962434	0.127793	0.168981	0.205179	0.248117	0.293169		633	0.00194366	0.0349058	0.0624369	0.0818262	0.102732	0.124582	0.153635	0.17903	0.214077	0.242445
633.5	-0.0418322	0.00900083	0.0445197	0.0707888	0.0964537	0.127845	0.169021	0.205661	0.248344	0.293014		633.5	0.00182289	0.0350593	0.0629422	0.0817672	0.103083	0.12536	0.153498	0.179433	0.214103	0.242278
634	-0.0416442	0.00978795	0.0447716	0.0705988	0.0966993	0.127896	0.169038	0.20614	0.248567	0.292932		634	0.0016821	0.0351981	0.0634729	0.0817322	0.103402	0.126135	0.153384	0.179861	0.214172	0.242136
634.5	-0.0415953	0.0105996	0.0451186	0.0705333	0.0969708	0.127957	0.169043	0.20662	0.24878	0.292923		634.5	0.00148218	0.0353204	0.0639986	0.0817158	0.103682	0.126871	0.153293	0.18031	0.214274	0.242015
635	-0.0416919	0.0113899	0.0455442	0.0705728	0.0972586	0.128035	0.169051	0.207106	0.248983	0.292978		635	0.00119554	0.0354256	0.0644842	0.0817151	0.103912	0.127542	0.153226	0.180774	0.214396	0.241914
635.5	-0.0419266	0.0121125	0.0460289	0.0706926	0.097551	0.128132	0.169073	0.20761	0.249183	0.293086		635.5	0.000806543	0.0355157	0.0648948	0.0817298	0.10408	0.128129	0.153183	0.181249	0.214524	0.241825
636	-0.0422805	0.01273	0.0465491	0.0708651	0.0978369	0.128237	0.169124	0.208138	0.249389	0.293233		636	0.000316897	0.0355938	0.0652004	0.0817602	0.104175	0.128628	0.153162	0.181731	0.214645	0.241746
636.5	-0.0427281	0.0132136	0.0470822	0.0710652	0.0981066	0.128337	0.169212	0.208694	0.249614	0.293408		636.5	-0.000253604	0.0356634	0.0653791	0.0818056	0.104188	0.129036	0.153158	0.182213	0.214752	0.241669
637	-0.0432345	0.0135443	0.047609	0.0712701	0.0983513	0.128411	0.169339	0.20927	0.24987	0.2936		637	-0.000868475	0.0357266	0.0654219	0.0818634	0.104115	0.12936	0.153164	0.182687	0.214842	0.241591
637.5	-0.0437645	0.0137145	0.0481135	0.071464	0.0985649	0.128438	0.169504	0.209851	0.250166	0.293804		637.5	-0.00148271	0.0357837	0.0653322	0.0819282	0.103956	0.129607	0.153168	0.183145	0.214917	0.241504
638	-0.0442813	0.0137241	0.048585	0.071638	0.0987414	0.128402	0.169697	0.210414	0.250502	0.294013		638	-0.00204911	0.0358352	0.0651266	0.0819916	0.10372	0.129783	0.15316	0.183575	0.214982	0.241404
638.5	-0.0447544	0.0135814	0.0490174	0.0717898	0.0988785	0.128293	0.169908	0.210931	0.250869	0.294223		638.5	-0.00252009	0.035878	0.0648293	0.0820434	0.103422	0.129895	0.15313	0.183967	0.215043	0.241284
639	-0.0451604	0.0132974	0.0494066	0.0719243	0.0989745	0.128113	0.170122	0.211374	0.251253	0.294427		639	-0.00286064	0.0359093	0.0644695	0.0820745	0.103082	0.129948	0.15307	0.18431	0.215106	0.241139
639.5	-0.0454852	0.0128897	0.0497503	0.0720501	0.0990304	0.127873	0.170326	0.211719	0.251631	0.29462		639.5	-0.00304955	0.0359262	0.0640762	0.0820773	0.102726	0.129946	0.152979	0.184594	0.215178	0.240964
640	-0.0457263	0.0123818	0.0500443	0.0721761	0.0990497	0.127595	0.170514	0.211953	0.251978	0.294792		640	-0.00308472	0.0359276	0.0636748	0.0820494	0.102379	0.12989	0.152859	0.184817	0.21526	0.240757
640.5	-0.045891	0.0118031	0.0502825	0.0723109	0.0990393	0.127307	0.17068	0.212073	0.252271	0.294935		640.5	-0.00297899	0.0359159	0.0632841	0.0819914	0.102069	0.12978	0.152718	0.184975	0.215355	0.240518
641	-0.0459947	0.0111913	0.0504564	0.0724592	0.0990092	0.127041	0.170827	0.212089	0.252493	0.295042		641	-0.00275907	0.0358959	0.0629153	0.0819095	0.101816	0.129615	0.152568	0.185075	0.215462	0.240251
641.5	-0.0460574	0.0105908	0.050558	0.0726204	0.0989707	0.126828	0.170963	0.21202	0.252633	0.295107		641.5	-0.0024604	0.0358761	0.0625711	0.0818126	0.10164	0.129397	0.152424	0.185122	0.215579	0.239965
642	-0.0460995	0.0100515	0.0505791	0.0727874	0.098938	0.126695	0.171098	0.211892	0.252695	0.295133		642	-0.00212186	0.0358678	0.062249	0.0817102	0.101549	0.129127	0.152303	0.185129	0.215708	0.239672
642.5	-0.0461388	0.0096226	0.0505177	0.0729477	0.098923	0.126664	0.171245	0.211734	0.252683	0.295127		642.5	-0.00177765	0.0358843	0.0619442	0.0816111	0.101547	0.128806	0.152218	0.185109	0.215846	0.23939
643	-0.0461868	0.00934774	0.0503738	0.0730838	0.0989357	0.126746	0.171415	0.211572	0.252614	0.295104		643	-0.00145561	0.0359389	0.0616494	0.0815217	0.101631	0.128443	0.152182	0.185074	0.21599	0.239138
643.5	-0.0462484	0.00926139	0.0501557	0.0731759	0.0989829	0.126942	0.171617	0.211427	0.252505	0.29508		643.5	-0.00117433	0.0360406	0.0613605	0.0814451	0.101791	0.128044	0.1522	0.185033	0.216136	0.238935
644	-0.0463154	0.00938006	0.0498755	0.0732043	0.0990664	0.127245	0.171853	0.211313	0.252373	0.295077		644	-0.000944011	0.0361976	0.061077	0.0813809	0.102012	0.127622	0.152277	0.184994	0.216278	0.238802
644.5	-0.0463762	0.00970397	0.0495488	0.0731541	0.0991848	0.127636	0.172119	0.211238	0.252232	0.295112		644.5	-0.00076677	0.0364109	0.0608026	0.081325	0.102281	0.127192	0.152409	0.184964	0.216405	0.238754
645	-0.046415	0.0102124	0.0491892	0.0730145	0.0993334	0.128091	0.172406	0.211204	0.252094	0.295197		645	-0.000641474	0.0366749	0.0605451	0.0812729	0.102584	0.126773	0.152587	0.184947	0.216507	0.238799
645.5	-0.0464101	0.0108691	0.0488077	0.0727834	0.0995082	0.12858	0.172701	0.21121	0.251965	0.295334		645.5	-0.000565622	0.0369762	0.0603139	0.08122	0.102915	0.126381	0.152803	0.184946	0.216571	0.238942
646	-0.0463392	0.0116268	0.0484111	0.0724677	0.0997039	0.129072	0.172989	0.211254	0.251849	0.295519		646	-0.000537004	0.0372992	0.0601198	0.0811612	0.103269	0.126034	0.153045	0.184967	0.216589	0.239181
646.5	-0.0461858	0.0124346	0.047995	0.0720798	0.0999165	0.129537	0.173254	0.211341	0.251751	0.295737		646.5	-0.000553972	0.0376241	0.0599727	0.0810909	0.103648	0.125745	0.153299	0.185019	0.216552	0.239503
647	-0.0459379	0.0132454	0.0475512	0.0716385	0.100144	0.129945	0.173486	0.211476	0.251673	0.295966		647	-0.000614214	0.0379309	0.0598792	0.081006	0.104058	0.125525	0.153555	0.185112	0.216459	0.23989
647.5	-0.0455899	0.0140209	0.047069	0.0711671	0.10038	0.130271	0.173673	0.21167	0.251622	0.296182		647.5	-0.000712115	0.038202	0.0598421	0.0809037	0.104503	0.125376	0.153801	0.185261	0.216313	0.240323
648	-0.0451427	0.0147394	0.046541	0.0706895	0.100622	0.130495	0.173808	0.211938	0.251605	0.296363		648	-0.00083771	0.0384255	0.0598596	0.0807818	0.104987	0.125295	0.15403	0.185479	0.216121	0.240776
648.5	-0.0446042	0.0153941	0.0459635	0.0702308	0.100858	0.130599	0.173888	0.212295	0.25163	0.296493		648.5	-0.000972235	0.0385958	0.0599281	0.0806394	0.105507	0.125274	0.154237	0.185781	0.215895	0.241227
649	-0.04399	0.0159942	0.0453424	0.069813	0.101079	0.13057	0.173909	0.212749	0.251704	0.296561		649	-0.00109329	0.0387145	0.0600409	0.0804788	0.106052	0.125297	0.154418	0.186176	0.215653	0.241655
649.5	-0.043317	0.0165598	0.0446965	0.0694568	0.101272	0.1304	0.173869	0.213305	0.25183	0.296566		649.5	-0.00117282	0.0387906	0.0601894	0.0803058	0.106602	0.125349	0.154569	0.186665	0.215412	0.242044
650	-0.042606	0.0171142	0.0440523	0.0691807	0.101425	0.130085	0.173768	0.213956	0.252004	0.296516		650	-0.00117989	0.038838	0.060365	0.0801277	0.107131	0.125411	0.154691	0.187241	0.215187	0.242386
650.5	-0.0418755	0.017677	0.0434444	0.0689981	0.101529	0.129629	0.173607	0.214683	0.252218	0.296429		650.5	-0.0010895	0.0388752	0.0605588	0.0799566	0.107608	0.125467	0.154786	0.187886	0.214994	0.242676
651	-0.0411436	0.0182584	0.042907	0.0689199	0.101582	0.129041	0.173388	0.215456	0.252455	0.296319		651	-0.000884859	0.0389216	0.0607612	0.0798055	0.108005	0.125505	0.154857	0.188572	0.214841	0.242919
651.5	-0.040427	0.0188554	0.042473	0.0689513	0.101588	0.128342	0.173122	0.216238	0.252693	0.296208		651.5	-0.000558183	0.038996	0.0609638	0.0796905	0.108295	0.125519	0.154907	0.189265	0.214734	0.243119
652	-0.0397385	0.0194492	0.0421673	0.0690907	0.101556	0.127562	0.172823	0.216989	0.25291	0.296114		652	-0.000116676	0.039113	0.0611569	0.0796259	0.108459	0.125507	0.154943	0.189927	0.214671	0.243286
652.5	-0.0390911	0.0200077	0.0420018	0.0693282	0.1015	0.126736	0.172511	0.217672	0.253083	0.29605		652.5	0.00041839	0.039282	0.0613316	0.0796236	0.108491	0.125474	0.15497	0.190523	0.214647	0.243426
653	-0.0384979	0.0204904	0.0419776	0.069648	0.101434	0.125907	0.172212	0.218254	0.253195	0.296024		653	0.00101464	0.0395039	0.0614789	0.0796924	0.108393	0.125429	0.154994	0.191024	0.214654	0.243546
653.5	-0.037974	0.020855	0.042083	0.0700275	0.101371	0.12512	0.171954	0.218712	0.253238	0.296039		653.5	0.00163351	0.0397685	0.06159	0.0798358	0.108176	0.125383	0.155021	0.191407	0.214683	0.243649
654	-0.0375342	0.021063	0.0422992	0.0704404	0.101321	0.124417	0.171764	0.219034	0.253211	0.296092		654	0.00223392	0.0400562	0.0616576	0.080053	0.107862	0.125347	0.155053	0.191664	0.214728	0.243738
654.5	-0.0371933	0.0210879	0.0425987	0.0708609	0.101288	0.123833	0.171666	0.219222	0.253123	0.296178		654.5	0.00277984	0.04034	0.0616756	0.080338	0.107473	0.125331	0.155092	0.191796	0.214783	0.243809
655	-0.0369676	0.0209189	0.0429525	0.0712655	0.101268	0.123394	0.171677	0.219283	0.252988	0.296292		655	0.00324508	0.0405886	0.0616406	0.0806807	0.10704	0.125339	0.155141	0.191814	0.21485	0.243863
655.5	-0.03687	0.0205621	0.0433297	0.0716382	0.101258	0.123116	0.171804	0.219232	0.252826	0.296426		655.5	0.00362003	0.0407691	0.0615528	0.0810678	0.106589	0.125371	0.155198	0.191737	0.214934	0.2439
656	-0.036909	0.0200403	0.0437043	0.0719725	0.101249	0.122997	0.172044	0.219088	0.252656	0.296577		656	0.0039099	0.0408536	0.0614141	0.0814854	0.106143	0.125423	0.155263	0.191584	0.215044	0.243924
656.5	-0.0370888	0.0193907	0.0440512	0.0722686	0.101233	0.123028	0.172385	0.218869	0.252495	0.296744		656.5	0.00413591	0.0408242	0.0612307	0.0819167	0.105725	0.125485	0.155338	0.191375	0.215193	0.243942
657	-0.0374064	0.0186581	0.0443518	0.0725336	0.101203	0.123188	0.17281	0.21859	0.252355	0.296926		657	0.00432478	0.0406744	0.0610127	0.0823462	0.105352	0.125546	0.155423	0.191128	0.215394	0.243965
657.5	-0.037853	0.0178898	0.0445911	0.072777	0.101159	0.123449	0.173297	0.218265	0.252242	0.297128		657.5	0.00450753	0.0404108	0.0607716	0.0827566	0.105035	0.125594	0.155519	0.190857	0.21566	0.244004
658	-0.0384143	0.0171271	0.0447578	0.0730086	0.101102	0.123782	0.173821	0.217904	0.252155	0.297354		658	0.00471085	0.0400507	0.0605198	0.0831334	0.104784	0.125623	0.155627	0.19057	0.215997	0.244071
658.5	-0.03907	0.0164008	0.0448433	0.0732329	0.101042	0.12416	0.17436	0.217515	0.252092	0.297608		658.5	0.00494615	0.0396197	0.0602689	0.0834627	0.104605	0.125625	0.155746	0.190273	0.216411	0.244175
659	-0.0397974	0.0157268	0.0448406	0.0734485	0.100988	0.124559	0.174898	0.217104	0.252051	0.297896		659	0.00520871	0.0391487	0.060028	0.0837323	0.104501	0.1256	0.155875	0.189967	0.216898	0.244321
659.5	-0.0405697	0.0151065	0.0447444	0.0736475	0.100956	0.124965	0.175418	0.21668	0.252028	0.298219		659.5	0.00547875	0.0386663	0.0598038	0.0839324	0.104473	0.12555	0.156005	0.189655	0.217449	0.244508
660	-0.0413611	0.0145282	0.0445529	0.0738154	0.100955	0.125367	0.175913	0.21625	0.252026	0.298579		660	0.00572361	0.038199	0.0595967	0.0840566	0.104516	0.125479	0.156127	0.189336	0.218049	0.244731
660.5	-0.0421413	0.013972	0.0442655	0.0739347	0.100996	0.12576	0.176376	0.215828	0.252049	0.298976		660.5	0.00590437	0.0377671	0.0594028	0.0841021	0.104625	0.125395	0.156233	0.189015	0.218677	0.244981
661	-0.0428831	0.013418	0.0438896	0.0739891	0.10108	0.126143	0.176805	0.215429	0.25211	0.299409		661	0.00598677	0.0373856	0.0592173	0.0840682	0.104787	0.125304	0.156309	0.188699	0.219311	0.245248
661.5	-0.0435558	0.0128518	0.0434365	0.073965	0.1012	0.126517	0.177199	0.215072	0.25222	0.299875		661.5	0.00594479	0.0370648	0.0590335	0.0839603	0.104985	0.125211	0.156348	0.188397	0.219927	0.245519
662	-0.0441333	0.012271	0.0429256	0.0738585	0.101342	0.126877	0.177558	0.214778	0.252392	0.30037		662	0.00576765	0.0368099	0.0588455	0.083787	0.1052	0.125119	0.156345	0.18812	0.220502	0.245792
662.5	-0.0445874	0.0116851	0.0423827	0.0736737	0.101488	0.12722	0.17788	0.214565	0.252635	0.300887		662.5	0.00546108	0.0366236	0.0586527	0.0835619	0.105409	0.125029	0.1563	0.187881	0.221015	0.246062
663	-0.0448945	0.0111186	0.0418383	0.073425	0.101611	0.127538	0.178165	0.21445	0.252953	0.30142		663	0.00504629	0.0365075	0.0584593	0.0833015	0.105588	0.12494	0.156221	0.187691	0.221446	0.246335
663.5	-0.0450377	0.0106059	0.0413241	0.0731357	0.101689	0.127822	0.178411	0.214442	0.253342	0.301955		663.5	0.00455507	0.0364613	0.0582745	0.083026	0.105719	0.124852	0.156119	0.187562	0.22178	0.246616
664	-0.0450068	0.0101869	0.0408707	0.072836	0.1017	0.128062	0.17862	0.214542	0.253789	0.302478		664	0.00402601	0.0364842	0.0581121	0.0827585	0.105788	0.124764	0.156009	0.187498	0.222007	0.246912
664.5	-0.0448003	0.0098958	0.0405023	0.0725593	0.101629	0.128249	0.178796	0.21474	0.254276	0.302973		664.5	0.00349734	0.0365743	0.0579878	0.0825219	0.105789	0.124673	0.15591	0.1875	0.222119	0.247229
665	-0.0444258	0.00975965	0.040236	0.0723367	0.10147	0.128372	0.178945	0.215021	0.254777	0.303419		665	0.00300305	0.0367271	0.0579166	0.0823371	0.105725	0.124583	0.155838	0.187564	0.222113	0.247571
665.5	-0.0439011	0.00979017	0.0400791	0.0721932	0.101223	0.128426	0.179077	0.215359	0.255266	0.303797		665.5	0.0025705	0.0369368	0.0579108	0.082222	0.105605	0.124493	0.155807	0.187681	0.221991	0.247935
666	-0.0432481	0.00998543	0.040028	0.0721463	0.100896	0.128403	0.179199	0.215727	0.255718	0.30409		666	0.00222137	0.0371954	0.0579774	0.0821873	0.105445	0.124408	0.155824	0.187835	0.221761	0.248313
666.5	-0.0424884	0.0103266	0.0400722	0.0722023	0.100506	0.1283	0.179321	0.216097	0.25611	0.304286		666.5	0.0019715	0.0374915	0.0581148	0.0822368	0.105264	0.124332	0.155896	0.188012	0.221438	0.248692
667	-0.0416401	0.0107845	0.0401937	0.0723559	0.10007	0.128113	0.179446	0.216445	0.256427	0.304382		667	0.00183166	0.0378106	0.058317	0.0823672	0.105082	0.124271	0.156021	0.188195	0.221041	0.249058
667.5	-0.0407131	0.011322	0.0403735	0.072593	0.099613	0.127842	0.179575	0.216749	0.256662	0.304382		667.5	0.00181304	0.0381372	0.0585726	0.0825675	0.104915	0.124235	0.156197	0.188369	0.220595	0.249395
668	-0.0397099	0.0119011	0.0405916	0.0728911	0.0991558	0.127489	0.179703	0.216997	0.256814	0.304301		668	0.00192608	0.0384531	0.0588666	0.0828192	0.104779	0.124229	0.156417	0.188524	0.220131	0.249689
668.5	-0.0386209	0.0124857	0.040833	0.0732244	0.0987211	0.127062	0.179825	0.217179	0.25689	0.304163		668.5	0.00218074	0.0387402	0.0591826	0.083103	0.104679	0.124264	0.156676	0.188653	0.21968	0.24993
669	-0.0374339	0.0130424	0.0410886	0.073568	0.0983273	0.126574	0.179934	0.217295	0.256902	0.303996		669	0.00258334	0.0389807	0.0595056	0.0833975	0.104617	0.124345	0.156965	0.188755	0.219271	0.250108
669.5	-0.0361366	0.0135471	0.0413567	0.0738996	0.0979882	0.126043	0.180027	0.217349	0.256866	0.303827		669.5	0.00313136	0.039162	0.059823	0.083685	0.104588	0.124475	0.157275	0.188835	0.218931	0.250218
670	-0.0347281	0.0139777	0.0416414	0.0742067	0.0977132	0.125494	0.180104	0.217348	0.256796	0.303682		670	0.00381383	0.039275	0.0601242	0.0839526	0.104582	0.124654	0.157598	0.188904	0.218681	0.25026
670.5	-0.0332263	0.0143185	0.0419535	0.0744851	0.0975051	0.124955	0.180172	0.217302	0.256706	0.303577		670.5	0.00460609	0.039315	0.0604013	0.0841937	0.104588	0.124878	0.157926	0.188972	0.218533	0.250231
671	-0.0316696	0.0145551	0.042306	0.0747395	0.0973629	0.124457	0.180241	0.217223	0.256609	0.303522		671	0.00546727	0.0392831	0.0606491	0.0844113	0.104592	0.125139	0.158247	0.189052	0.218492	0.250135
671.5	-0.0301222	0.0146764	0.0427099	0.0749816	0.0972798	0.124033	0.180323	0.217125	0.256513	0.303512		671.5	0.00634342	0.0391862	0.0608633	0.0846129	0.104583	0.125427	0.158551	0.189158	0.218555	0.249974
672	-0.0286666	0.0146732	0.0431703	0.075226	0.0972467	0.123714	0.18043	0.217024	0.256421	0.303537		672	0.00717624	0.0390329	0.0610396	0.0848099	0.104553	0.125728	0.158829	0.189299	0.218709	0.249756
672.5	-0.0273969	0.0145388	0.0436855	0.075488	0.0972536	0.123531	0.18057	0.216933	0.256334	0.303579		672.5	0.00790783	0.0388327	0.0611726	0.0850126	0.1045	0.126032	0.159074	0.18948	0.218941	0.249489
673	-0.0264043	0.0142708	0.0442422	0.0757741	0.0972913	0.123503	0.180748	0.216867	0.256253	0.303618		673	0.00848809	0.0385946	0.0612568	0.0852287	0.104423	0.126325	0.159283	0.189702	0.21923	0.249187
673.5	-0.025767	0.013871	0.0448194	0.0760813	0.0973503	0.123645	0.180961	0.216843	0.256179	0.303639		673.5	0.00888226	0.0383264	0.0612859	0.0854587	0.104327	0.1266	0.159457	0.189962	0.219556	0.248862
674	-0.0255375	0.013349	0.0453861	0.0763951	0.0974227	0.12396	0.181199	0.216872	0.256112	0.303628		674	0.00907556	0.0380339	0.0612542	0.0856926	0.104214	0.126846	0.159603	0.19025	0.219899	0.24853
674.5	-0.0257368	0.0127178	0.0459084	0.0766901	0.0975025	0.124439	0.181449	0.216963	0.256057	0.303581		674.5	0.00907377	0.0377217	0.0611568	0.085913	0.104087	0.127057	0.159728	0.190555	0.220242	0.248204
675	-0.026352	0.012	0.0463537	0.0769324	0.0975832	0.125055	0.181696	0.217122	0.25602	0.303504		675	0.0089001	0.0373934	0.0609913	0.0860958	0.103946	0.127224	0.159842	0.190861	0.220572	0.247895
675.5	-0.0273406	0.0112232	0.0466947	0.0770866	0.09766	0.125774	0.181922	0.217347	0.256009	0.303405		675.5	0.00858928	0.0370551	0.0607599	0.0862152	0.103788	0.127339	0.159957	0.191154	0.220882	0.247609
676	-0.028633	0.0104213	0.0469123	0.07712	0.0977287	0.126551	0.182112	0.217626	0.256037	0.303297		676	0.00817971	0.0367153	0.0604706	0.0862456	0.103605	0.127393	0.160077	0.191417	0.221168	0.247345
676.5	-0.0301448	0.00963021	0.0469996	0.0770087	0.097786	0.127337	0.182254	0.217945	0.256112	0.303195		676.5	0.00770748	0.0363837	0.0601374	0.0861688	0.103392	0.127377	0.160205	0.191634	0.221434	0.247101
677	-0.0317851	0.00888961	0.0469621	0.076742	0.097832	0.128087	0.182338	0.21828	0.256244	0.303109		677	0.00720123	0.036071	0.059781	0.0859753	0.103144	0.127289	0.160336	0.191793	0.221688	0.246867
677.5	-0.0334598	0.00823652	0.0468162	0.076324	0.0978662	0.128765	0.182362	0.218604	0.256436	0.303045		677.5	0.00667911	0.0357882	0.0594274	0.0856656	0.102861	0.127127	0.160458	0.191883	0.221939	0.246631
678	-0.0350833	0.0077032	0.0465853	0.0757738	0.097893	0.129349	0.182323	0.21889	0.256691	0.303003		678	0.00615004	0.0355441	0.0591064	0.0852516	0.102545	0.126897	0.160558	0.191895	0.222199	0.246383
678.5	-0.0365814	0.00731463	0.046299	0.07512	0.0979157	0.129829	0.182225	0.219113	0.257006	0.302974		678.5	0.00561513	0.0353423	0.0588482	0.0847531	0.102209	0.126615	0.160618	0.191826	0.222478	0.246114
679	-0.0378962	0.00708551	0.0459867	0.0743996	0.0979398	0.130212	0.182073	0.219257	0.257377	0.302949		679	0.00506892	0.0351821	0.0586817	0.0841969	0.101868	0.126299	0.160622	0.191677	0.22278	0.24582
679.5	-0.0389828	0.00701867	0.0456756	0.0736527	0.097968	0.130514	0.181876	0.219315	0.257796	0.302915		679.5	0.00450985	0.0350571	0.0586296	0.0836119	0.101541	0.125977	0.160559	0.191456	0.22311	0.245502
680	-0.0398163	0.00710697	0.0453874	0.0729149	0.0980015	0.130757	0.181639	0.21929	0.258255	0.302863		680	0.00393788	0.0349583	0.0587076	0.0830264	0.101248	0.125678	0.160421	0.191177	0.223464	0.245168
680.5	-0.0403903	0.00733233	0.0451377	0.0722172	0.0980374	0.13096	0.181372	0.219195	0.258742	0.302786		680.5	0.00335533	0.0348744	0.0589211	0.082467	0.101008	0.125429	0.16021	0.190858	0.223833	0.24483
681	-0.0407107	0.00766852	0.0449375	0.0715823	0.0980696	0.131137	0.181084	0.219054	0.259249	0.302685		681	0.00277192	0.0347945	0.0592661	0.0819543	0.100836	0.125256	0.159934	0.190523	0.224204	0.244509
681.5	-0.0407978	0.00808663	0.0447959	0.0710253	0.0980903	0.131295	0.180784	0.218892	0.259762	0.302568		681.5	0.00220212	0.0347146	0.059729	0.0815033	0.100743	0.125176	0.159608	0.1902	0.224563	0.244223
682	-0.0406797	0.00855787	0.0447189	0.0705515	0.0980916	0.13143	0.180482	0.218742	0.260267	0.302447		682	0.00166123	0.0346358	0.060291	0.0811225	0.100735	0.125199	0.159253	0.18992	0.224891	0.243994
682.5	-0.0403921	0.00905481	0.0447164	0.070162	0.0980688	0.131531	0.180185	0.218631	0.260748	0.302334		682.5	0.00116821	0.0345675	0.060929	0.0808152	0.100812	0.125328	0.158892	0.18971	0.225173	0.24384
683	-0.0399722	0.00955524	0.0447991	0.0698533	0.0980225	0.131585	0.179902	0.218584	0.261186	0.302243		683	0.000741105	0.0345262	0.0616198	0.0805802	0.100975	0.125556	0.15855	0.189598	0.225393	0.243775
683.5	-0.0394588	0.0100414	0.0449784	0.0696218	0.0979607	0.131578	0.17964	0.218621	0.261562	0.302185		683.5	0.000396344	0.0345334	0.0623414	0.0804125	0.101219	0.125872	0.158252	0.189602	0.225543	0.243805
684	-0.0388918	0.0104972	0.0452662	0.069464	0.0978994	0.131499	0.179404	0.218752	0.261861	0.302161		684	0.000145429	0.0346116	0.0630759	0.0803069	0.10154	0.126259	0.158017	0.189737	0.225618	0.243932
684.5	-0.0383113	0.010912	0.045666	0.0693772	0.0978591	0.131346	0.179197	0.218977	0.262069	0.302167		684.5	-4.82286e-06	0.0347784	0.0638081	0.0802565	0.10193	0.1267	0.157862	0.190005	0.225618	0.244151
685	-0.0377594	0.0112752	0.0461737	0.0693614	0.0978647	0.131123	0.179019	0.219289	0.26218	0.302195		685	-5.22653e-05	0.0350415	0.0645246	0.0802542	0.102379	0.127179	0.157794	0.190398	0.225552	0.244447
685.5	-0.0372744	0.0115756	0.0467724	0.0694159	0.097937	0.130843	0.17887	0.219673	0.262194	0.30223		685.5	-3.31653e-06	0.0353963	0.0652112	0.0802935	0.102872	0.127684	0.157817	0.190899	0.225433	0.244802
686	-0.0368942	0.0118044	0.0474319	0.0695383	0.0980925	0.130522	0.178749	0.220106	0.262122	0.302257		686	0.000129734	0.035826	0.0658528	0.0803663	0.103389	0.128201	0.157927	0.191483	0.225276	0.245191
686.5	-0.0366514	0.0119537	0.0481113	0.0697248	0.0983369	0.13018	0.178656	0.220567	0.261981	0.30226		686.5	0.000329019	0.0363002	0.0664323	0.0804638	0.103904	0.128724	0.158113	0.192119	0.225101	0.245592
687	-0.0365721	0.0120175	0.0487651	0.0699668	0.0986644	0.129838	0.178593	0.22103	0.261794	0.302229		687	0.000574274	0.0367793	0.0669298	0.0805756	0.10439	0.129243	0.158362	0.192772	0.224931	0.245979
687.5	-0.0366717	0.0119937	0.0493489	0.070251	0.099058	0.129509	0.178561	0.221473	0.26159	0.302161		687.5	0.000843576	0.0372205	0.0673256	0.08069	0.104814	0.129749	0.158654	0.193406	0.224786	0.246333
688	-0.0369536	0.0118854	0.0498238	0.0705607	0.0994903	0.129203	0.178563	0.221882	0.261397	0.302058		688	0.00112095	0.037587	0.0676014	0.0807942	0.105146	0.130232	0.158966	0.193993	0.224687	0.246638
688.5	-0.037408	0.0116999	0.0501643	0.0708761	0.0999292	0.128923	0.1786	0.222244	0.261237	0.301933		688.5	0.00139539	0.0378487	0.067745	0.0808771	0.10536	0.130678	0.159277	0.194506	0.224652	0.246886
689	-0.0380141	0.0114469	0.0503595	0.0711763	0.10034	0.128668	0.178675	0.222555	0.261127	0.3018		689	0.00166659	0.0379888	0.0677505	0.0809289	0.105438	0.131073	0.159558	0.194925	0.224694	0.247076
689.5	-0.0387386	0.0111388	0.0504138	0.0714439	0.100691	0.128428	0.178786	0.22281	0.261074	0.301679		689.5	0.00194382	0.0380059	0.0676191	0.0809448	0.105372	0.1314	0.159787	0.195236	0.22482	0.247212
690	-0.0395431	0.0107891	0.050344	0.0716635	0.100958	0.128197	0.178929	0.223009	0.261075	0.301589		690	0.0022413	0.0379116	0.0673604	0.0809247	0.105167	0.131644	0.159941	0.195431	0.225028	0.247306
690.5	-0.0403874	0.0104135	0.050175	0.071826	0.101123	0.127968	0.179098	0.22315	0.261118	0.301542		690.5	0.00257584	0.037728	0.0669906	0.0808719	0.104837	0.131796	0.160003	0.195507	0.225307	0.247368
691	-0.041233	0.0100271	0.0499351	0.0719276	0.101181	0.127738	0.179287	0.223231	0.261179	0.301548		691	0.00296217	0.0374839	0.0665305	0.0807953	0.104408	0.131851	0.159963	0.195467	0.225635	0.24741
691.5	-0.0420447	0.00964734	0.0496494	0.0719701	0.101134	0.127511	0.17949	0.223246	0.261234	0.301603		691.5	0.00340795	0.0372105	0.0660018	0.0807071	0.103912	0.131808	0.15982	0.195319	0.225986	0.24744
692	-0.0427974	0.00929404	0.0493385	0.0719599	0.100995	0.127293	0.179701	0.223191	0.261259	0.301701		692	0.00390645	0.0369385	0.0654277	0.0806194	0.103389	0.131676	0.159587	0.195076	0.226327	0.247465
692.5	-0.04347	0.00898649	0.0490141	0.0719074	0.100783	0.127095	0.179918	0.223067	0.261236	0.301828		692.5	0.00444236	0.0366939	0.0648298	0.080543	0.102878	0.131465	0.159282	0.194758	0.226625	0.247486
693	-0.0440507	0.00874395	0.0486796	0.0718216	0.100525	0.126931	0.180141	0.222877	0.261158	0.301965		693	0.00498444	0.0364987	0.0642286	0.0804861	0.102416	0.131188	0.158933	0.194389	0.226852	0.247501
693.5	-0.0445323	0.00858536	0.0483295	0.0717107	0.100249	0.126813	0.18037	0.222637	0.261025	0.302095		693.5	0.00549546	0.036368	0.0636409	0.0804511	0.102038	0.130861	0.158571	0.193998	0.226989	0.247506
694	-0.044908	0.00852676	0.047955	0.071583	0.0999805	0.126753	0.180609	0.222369	0.260854	0.302206		694	0.00593391	0.0363132	0.0630826	0.080437	0.101773	0.130495	0.158231	0.193613	0.227027	0.2475
694.5	-0.0451729	0.00858243	0.0475424	0.0714442	0.0997448	0.126758	0.180859	0.222104	0.260666	0.302288		694.5	0.00626222	0.0363434	0.0625678	0.080437	0.10164	0.1301	0.157941	0.193267	0.226972	0.247479
695	-0.045323	0.0087636	0.04708	0.0712978	0.0995584	0.126832	0.18112	0.221877	0.26049	0.30234		695	0.00644995	0.0364645	0.0621095	0.0804422	0.101652	0.129684	0.157722	0.192983	0.226842	0.247443
695.5	-0.0453549	0.00908046	0.0465619	0.0711479	0.099431	0.126973	0.181391	0.221724	0.260355	0.302362		695.5	0.00647312	0.0366814	0.0617183	0.0804444	0.101812	0.129254	0.15759	0.192779	0.226664	0.247398
696	-0.0452665	0.00953989	0.0459889	0.0709994	0.0993648	0.127176	0.181669	0.221677	0.260284	0.302364		696	0.0063211	0.0369985	0.061404	0.0804351	0.102115	0.128818	0.157549	0.192667	0.226471	0.24735
696.5	-0.045058	0.0101479	0.0453713	0.070858	0.0993561	0.127433	0.181946	0.221758	0.260295	0.302358		696.5	0.00599187	0.0374183	0.0611747	0.0804091	0.102551	0.128382	0.157595	0.192649	0.226298	0.247309
697	-0.0447369	0.010905	0.044729	0.0707304	0.0993986	0.127733	0.182216	0.221978	0.260392	0.302356		697	0.00549231	0.0379384	0.0610358	0.0803651	0.103105	0.127957	0.157717	0.19272	0.226169	0.247288
697.5	-0.0443135	0.0118061	0.044088	0.0706272	0.0994851	0.128062	0.18247	0.222333	0.260572	0.302371		697.5	0.00483688	0.0385517	0.0609879	0.0803072	0.103758	0.127556	0.157895	0.192869	0.226103	0.247297
698	-0.0437989	0.0128315	0.0434787	0.0705585	0.0996113	0.128408	0.182702	0.222807	0.260821	0.302416		698	0.0040472	0.0392429	0.061026	0.0802435	0.104491	0.12719	0.158112	0.193084	0.226103	0.247349
698.5	-0.0432086	0.0139501	0.0429316	0.0705354	0.0997776	0.128755	0.182908	0.223378	0.261117	0.302498		698.5	0.0031511	0.0399888	0.0611398	0.0801849	0.105284	0.126876	0.158349	0.19335	0.226158	0.247451
699	-0.0425596	0.0151202	0.0424723	0.0705666	0.0999856	0.12909	0.183087	0.224016	0.261437	0.302625		699	0.00218008	0.0407578	0.0613127	0.080143	0.106117	0.126623	0.158587	0.193655	0.226243	0.247607
699.5	-0.0418677	0.0162878	0.0421172	0.0706589	0.10024	0.1294	0.183242	0.224691	0.261752	0.302797		699.5	0.00117159	0.041512	0.0615233	0.0801312	0.106969	0.126442	0.158815	0.19399	0.226327	0.247819
700	-0.0411498	0.0173958	0.0418748	0.0708151	0.100543	0.129671	0.183382	0.225377	0.262042	0.303016		700	0.000167714	0.0422123	0.0617449	0.0801619	0.107815	0.126337	0.159025	0.194352	0.226374	0.24808
700.5	-0.040425	0.0183881	0.0417427	0.0710326	0.100891	0.129893	0.183515	0.226057	0.262287	0.303274		700.5	-0.000790103	0.0428214	0.0619527	0.0802433	0.108627	0.126305	0.159217	0.194737	0.226353	0.248381
701	-0.0397137	0.0192165	0.041711	0.071305	0.101277	0.130053	0.183653	0.226717	0.262478	0.303564		701	-0.00165932	0.0433087	0.062124	0.0803815	0.109374	0.126338	0.159398	0.195149	0.226241	0.248711
701.5	-0.0390389	0.0198476	0.0417633	0.0716218	0.101686	0.13014	0.183805	0.227353	0.262608	0.303874		701.5	-0.00239974	0.0436539	0.0622423	0.0805779	0.110024	0.126424	0.159574	0.195586	0.226028	0.249055
702	-0.0384279	0.0202637	0.0418836	0.0719706	0.102102	0.130144	0.183976	0.227961	0.26268	0.304195		702	-0.0029748	0.0438477	0.0622986	0.0808296	0.110545	0.126547	0.159759	0.196048	0.225721	0.2494
702.5	-0.0379089	0.0204593	0.0420551	0.0723381	0.102505	0.130054	0.184168	0.228541	0.2627	0.304519		702.5	-0.00335692	0.0438931	0.0622935	0.0811308	0.110908	0.12669	0.159963	0.196531	0.225336	0.249732
703	-0.0375091	0.0204428	0.0422634	0.0727131	0.102879	0.129864	0.184376	0.229087	0.262674	0.304837		703	-0.00352455	0.0438069	0.0622355	0.0814708	0.111097	0.126834	0.160192	0.197026	0.224903	0.250037
703.5	-0.0372542	0.0202297	0.0424967	0.0730875	0.103211	0.129573	0.184589	0.229588	0.262609	0.305144		703.5	-0.00346635	0.0436114	0.0621404	0.0818386	0.111104	0.126965	0.16045	0.197518	0.224456	0.250304
704	-0.0371612	0.0198381	0.0427481	0.0734564	0.103495	0.129185	0.184792	0.23003	0.262511	0.30544		704	-0.00318224	0.043335	0.0620257	0.082221	0.110933	0.127071	0.160735	0.197986	0.22403	0.250522
704.5	-0.0372374	0.0192882	0.0430125	0.0738178	0.103727	0.128713	0.184966	0.230399	0.262383	0.305722		704.5	-0.0026855	0.0430072	0.0619094	0.0826063	0.110598	0.127146	0.161039	0.198407	0.223654	0.25068
705	-0.0374777	0.0185997	0.0432851	0.0741718	0.103907	0.128178	0.185095	0.230681	0.262225	0.305991		705	-0.00200019	0.0426562	0.061806	0.082984	0.110125	0.127186	0.161352	0.198758	0.223351	0.250765
705.5	-0.0378647	0.0177913	0.0435621	0.0745185	0.104033	0.127606	0.185164	0.230867	0.262036	0.306246		705.5	-0.00116128	0.0423041	0.0617236	0.0833463	0.109543	0.127193	0.161663	0.199016	0.223134	0.250765
706	-0.0383666	0.0168838	0.0438407	0.0748565	0.104105	0.127027	0.185165	0.230958	0.261818	0.306484		706	-0.000212684	0.0419662	0.0616632	0.0836894	0.108883	0.127173	0.16196	0.199165	0.223008	0.250672
706.5	-0.0389402	0.0159	0.0441167	0.0751823	0.104116	0.126475	0.185097	0.230959	0.261573	0.306701		706.5	0.000798509	0.0416483	0.0616182	0.0840133	0.108175	0.127132	0.162235	0.199196	0.222967	0.250479
707	-0.0395372	0.0148655	0.0443859	0.0754893	0.104059	0.125978	0.184969	0.230887	0.261307	0.306895		707	0.00182329	0.0413475	0.0615779	0.0843205	0.107445	0.127079	0.162482	0.199109	0.223004	0.250186
707.5	-0.0401076	0.01381	0.0446437	0.0757676	0.103925	0.125562	0.184796	0.230761	0.261027	0.307061		707.5	0.00282056	0.0410549	0.0615272	0.0846141	0.106715	0.127023	0.162695	0.198917	0.223102	0.2498
708	-0.0406051	0.0127662	0.0448849	0.0760091	0.103709	0.125246	0.184598	0.230602	0.260744	0.3072		708	0.00375935	0.0407568	0.0614534	0.084899	0.106001	0.12697	0.162872	0.198636	0.22325	0.249338
708.5	-0.0409878	0.0117659	0.0451025	0.0762051	0.103408	0.12504	0.184398	0.230428	0.260471	0.307315		708.5	0.00461723	0.0404395	0.0613456	0.0851786	0.10532	0.126929	0.163012	0.198293	0.223432	0.248821
709	-0.0412262	0.0108402	0.0452902	0.0763518	0.103028	0.124947	0.184221	0.230251	0.26022	0.307413		709	0.00538296	0.0400907	0.0611989	0.0854556	0.104683	0.126902	0.16311	0.197917	0.223641	0.248281
709.5	-0.0413062	0.010014	0.0454397	0.0764489	0.10258	0.124967	0.184081	0.230078	0.260007	0.307502		709.5	0.00605447	0.0397068	0.0610155	0.0857283	0.104101	0.12689	0.163165	0.197539	0.223867	0.247751
710	-0.0412294	0.00930708	0.0455425	0.0765026	0.102082	0.12509	0.183991	0.229908	0.259844	0.307593		710	0.00663713	0.0392907	0.0608043	0.0859956	0.103586	0.126895	0.163171	0.197185	0.22411	0.247266
710.5	-0.0410148	0.00873016	0.0455906	0.0765221	0.10156	0.125307	0.183955	0.22974	0.259743	0.307697		710.5	0.00713686	0.0388533	0.0605786	0.0862533	0.103148	0.126913	0.163129	0.196878	0.224371	0.246857
711	-0.0406897	0.00828385	0.0455773	0.0765201	0.101042	0.125608	0.18397	0.229569	0.259717	0.30782		711	0.00756244	0.0384142	0.060356	0.086497	0.102797	0.126941	0.16304	0.196635	0.224653	0.246548
711.5	-0.0402931	0.00795968	0.0454965	0.076509	0.100558	0.12598	0.18403	0.22939	0.259777	0.307965		711.5	0.00792094	0.0379957	0.0601539	0.0867225	0.102545	0.126975	0.162914	0.196465	0.224961	0.246357
712	-0.0398662	0.00774412	0.0453439	0.076497	0.100133	0.126412	0.184126	0.229203	0.259932	0.308131		712	0.00821972	0.03762	0.059988	0.0869239	0.102399	0.127011	0.162766	0.196371	0.225295	0.246291
712.5	-0.0394481	0.00761895	0.0451185	0.0764865	0.0997905	0.126892	0.18425	0.22901	0.26019	0.308312		712.5	0.00846278	0.0373059	0.0598701	0.0870955	0.102363	0.127045	0.162619	0.196351	0.225655	0.246352
713	-0.0390665	0.00756293	0.0448254	0.0764723	0.0995426	0.127409	0.184395	0.228818	0.260554	0.308504		713	0.00865392	0.0370651	0.0598053	0.0872305	0.102435	0.127074	0.1625	0.196398	0.226033	0.246532
713.5	-0.0387402	0.00755927	0.0444734	0.0764434	0.099392	0.12795	0.184558	0.22864	0.261021	0.308701		713.5	0.00879808	0.0369019	0.0597943	0.0873211	0.102606	0.127099	0.162441	0.196506	0.226418	0.246818
714	-0.0384735	0.00759358	0.0440784	0.0763863	0.0993289	0.128498	0.184738	0.228489	0.261585	0.308901		714	0.00889566	0.0368109	0.0598318	0.0873592	0.102859	0.127116	0.162466	0.196665	0.226795	0.247196
714.5	-0.0382566	0.00765502	0.0436607	0.0762876	0.0993337	0.129033	0.184935	0.22838	0.262233	0.309108		714.5	0.008947	0.0367815	0.0599085	0.0873386	0.103169	0.127127	0.162598	0.196864	0.227145	0.247653
715	-0.0380734	0.00773806	0.0432491	0.0761403	0.0993803	0.129534	0.185145	0.228328	0.262946	0.309333		715	0.00894832	0.0367993	0.0600103	0.0872534	0.103504	0.127129	0.162847	0.197095	0.227452	0.248175
715.5	-0.0379019	0.00784103	0.0428735	0.0759427	0.0994356	0.129974	0.185363	0.228341	0.263701	0.309586		715.5	0.00888987	0.0368489	0.0601251	0.0871022	0.10383	0.12712	0.16321	0.197349	0.2277	0.248752
716	-0.0377228	0.00796619	0.0425645	0.0757063	0.0994697	0.130328	0.185582	0.228425	0.264469	0.309879		716	0.00876281	0.0369176	0.0602396	0.0868886	0.104117	0.127096	0.163673	0.197615	0.227877	0.249374
716.5	-0.0375216	0.00811601	0.0423495	0.0754499	0.0994564	0.130574	0.185791	0.228577	0.26522	0.310224		716.5	0.00855989	0.0369963	0.0603433	0.0866198	0.104338	0.127055	0.164209	0.197882	0.227978	0.250033
717	-0.0372909	0.0082926	0.0422492	0.075198	0.099378	0.130692	0.18598	0.228786	0.265921	0.310622		717	0.00827585	0.0370805	0.060429	0.0863085	0.104474	0.126992	0.164783	0.198137	0.228	0.250717
717.5	-0.037032	0.00849585	0.0422751	0.074978	0.0992287	0.130674	0.186139	0.229037	0.266541	0.31107		717.5	0.0079096	0.0371702	0.0604944	0.0859695	0.104517	0.126907	0.165358	0.198369	0.227947	0.251412
718	-0.0367528	0.00872501	0.0424271	0.0748127	0.0990116	0.130521	0.186261	0.229309	0.267052	0.311553		718	0.0074691	0.0372695	0.0605405	0.0856205	0.104471	0.126798	0.165898	0.198564	0.227825	0.252099
718.5	-0.0364665	0.00897693	0.0426954	0.0747176	0.09874	0.130243	0.186347	0.229583	0.267432	0.312052		718.5	0.00697207	0.0373813	0.0605736	0.0852771	0.104347	0.126672	0.166368	0.198714	0.227643	0.252756
719	-0.0361849	0.00924727	0.0430611	0.0746961	0.0984327	0.129863	0.186397	0.229839	0.267666	0.312542		719	0.00644298	0.037507	0.0606025	0.0849543	0.104163	0.126537	0.166744	0.198812	0.227415	0.253359
719.5	-0.035919	0.00953037	0.0434976	0.0747407	0.0981135	0.129407	0.186417	0.230062	0.267751	0.312998		719.5	0.00591446	0.0376464	0.0606367	0.0846638	0.103938	0.126404	0.16701	0.198855	0.227153	0.253885
720	-0.0356758	0.00982166	0.0439751	0.074834	0.0978046	0.128909	0.186412	0.230244	0.267689	0.313398		720	0.00542178	0.0377947	0.0606873	0.0844121	0.103695	0.126286	0.167158	0.198849	0.226875	0.254315
720.5	-0.0354602	0.0101169	0.0444657	0.0749522	0.0975264	0.128402	0.186389	0.230378	0.267498	0.313725		720.5	0.00500158	0.0379425	0.0607627	0.0842011	0.103452	0.1262	0.167193	0.1988	0.226597	0.254634
721	-0.0352723	0.0104143	0.0449448	0.0750679	0.0972955	0.127919	0.186351	0.230463	0.2672	0.313971		721	0.00468796	0.0380758	0.0608689	0.0840281	0.103223	0.126159	0.167123	0.198719	0.226341	0.254835
721.5	-0.0351151	0.0107144	0.0453951	0.0751561	0.0971229	0.127487	0.186301	0.230503	0.266827	0.314132		721.5	0.00450511	0.0381819	0.0610075	0.0838857	0.103017	0.126177	0.166965	0.19862	0.226124	0.254918
722	-0.0349958	0.0110185	0.0458087	0.0751975	0.0970134	0.12713	0.186242	0.230498	0.266414	0.31421		722	0.00446485	0.0382476	0.0611774	0.0837628	0.10284	0.126262	0.166735	0.198516	0.225964	0.254888
722.5	-0.0349294	0.0113261	0.0461856	0.0751813	0.0969675	0.126865	0.186174	0.230452	0.265996	0.314211		722.5	0.00456853	0.0382616	0.0613731	0.0836447	0.102691	0.12642	0.16645	0.198417	0.225876	0.254757
723	-0.0349349	0.0116345	0.0465364	0.0751051	0.0969831	0.126706	0.186104	0.230365	0.265608	0.314144		723	0.00479759	0.0382147	0.061587	0.0835187	0.102569	0.126653	0.166125	0.19833	0.225873	0.254539
723.5	-0.0350389	0.0119372	0.0468781	0.0749749	0.0970531	0.126665	0.186036	0.230242	0.265279	0.314016		723.5	0.00511968	0.0381037	0.0618096	0.0833707	0.10247	0.126958	0.165772	0.198258	0.225959	0.254254
724	-0.0352691	0.0122199	0.0472293	0.0748033	0.097169	0.126751	0.185981	0.230087	0.265031	0.313836		724	0.00549138	0.0379256	0.0620314	0.0831904	0.102389	0.127327	0.165399	0.198201	0.226134	0.253919
724.5	-0.0356482	0.0124611	0.0476056	0.074605	0.0973218	0.126972	0.185952	0.229909	0.264876	0.31361		724.5	0.00586213	0.0376813	0.062244	0.0829698	0.10232	0.127751	0.165011	0.198156	0.226393	0.253553
725	-0.0361884	0.012636	0.0480138	0.0743945	0.0975011	0.127332	0.185959	0.229716	0.264815	0.313346		725	0.006183	0.0373736	0.0624386	0.0827071	0.10226	0.12822	0.164613	0.198118	0.226725	0.253174
725.5	-0.0368827	0.0127177	0.0484517	0.0741839	0.0976968	0.127837	0.186014	0.229523	0.264847	0.313052		725.5	0.00640859	0.0370064	0.0626079	0.0824033	0.102204	0.128722	0.16421	0.198086	0.227115	0.252799
726	-0.0377058	0.0126803	0.0489027	0.073978	0.0978967	0.128483	0.186126	0.229347	0.264962	0.312738		726	0.00650856	0.0365856	0.0627469	0.0820635	0.10215	0.129243	0.163809	0.19806	0.227551	0.25244
726.5	-0.0386125	0.0125064	0.0493398	0.073776	0.0980902	0.129261	0.1863	0.229204	0.26515	0.312415		726.5	0.0064661	0.0361196	0.0628516	0.0816957	0.102097	0.129771	0.163417	0.19804	0.228019	0.252108
727	-0.0395438	0.0121911	0.0497276	0.07357	0.0982651	0.130153	0.186532	0.229109	0.265404	0.312096		727	0.00628159	0.0356178	0.0629195	0.0813085	0.102046	0.130288	0.163042	0.198032	0.22851	0.251812
727.5	-0.0404295	0.011743	0.0500322	0.0733494	0.0984116	0.131129	0.186816	0.229074	0.265721	0.311794		727.5	0.00596726	0.0350931	0.0629511	0.080914	0.101997	0.130777	0.162693	0.198039	0.22902	0.251555
728	-0.0412005	0.011187	0.0502238	0.0731	0.0985207	0.132151	0.187137	0.229105	0.2661	0.31152		728	0.00554634	0.0345611	0.0629496	0.0805244	0.101952	0.131219	0.162376	0.198064	0.229547	0.251341
728.5	-0.041799	0.0105609	0.050283	0.0728102	0.0985873	0.133172	0.187474	0.2292	0.266545	0.311285		728.5	0.00504855	0.0340397	0.0629218	0.0801531	0.101913	0.131594	0.162092	0.198107	0.230094	0.251168
729	-0.0421844	0.00991411	0.050208	0.0724711	0.0986096	0.134145	0.187806	0.229352	0.267056	0.311094		729	0.00450325	0.0335478	0.0628762	0.0798152	0.101884	0.131883	0.161839	0.198161	0.23066	0.251037
729.5	-0.042338	0.00929909	0.050011	0.0720832	0.0985902	0.135024	0.188107	0.229548	0.267634	0.310948		729.5	0.00394133	0.0331083	0.0628251	0.0795265	0.101869	0.132069	0.161612	0.198218	0.231245	0.250948
730	-0.0422665	0.00876586	0.0497171	0.0716523	0.0985367	0.135769	0.188353	0.229772	0.26827	0.31084		730	0.00338856	0.0327446	0.0627818	0.0793028	0.101874	0.132143	0.161405	0.198265	0.231841	0.250898
730.5	-0.0419979	0.00835673	0.0493576	0.071193	0.0984602	0.136352	0.188526	0.230008	0.268946	0.31076		730.5	0.00286795	0.0324775	0.0627592	0.0791606	0.101904	0.132104	0.16121	0.198287	0.232434	0.250883
731	-0.0415775	0.00809881	0.048968	0.0707264	0.0983746	0.13676	0.188613	0.230239	0.269641	0.31069		731	0.0023979	0.0323266	0.0627688	0.0791133	0.101967	0.131958	0.161022	0.198273	0.233001	0.250901
731.5	-0.0410583	0.00800078	0.0485782	0.0702768	0.098293	0.13699	0.188613	0.230453	0.270328	0.310614		731.5	0.00199628	0.032307	0.0628192	0.07917	0.102066	0.131723	0.16084	0.198216	0.233517	0.250948
732	-0.0404945	0.00805643	0.0482094	0.0698697	0.0982284	0.137051	0.18853	0.230639	0.27098	0.310516		732	0.00167443	0.0324273	0.0629141	0.0793326	0.102206	0.131421	0.16067	0.198119	0.233948	0.251017
732.5	-0.0399335	0.00824517	0.0478726	0.0695267	0.0981914	0.136961	0.188377	0.230794	0.271574	0.310381		732.5	0.00144137	0.0326881	0.0630543	0.0795954	0.102385	0.131076	0.16052	0.197991	0.234269	0.251104
733	-0.0394098	0.00853843	0.0475698	0.0692651	0.0981875	0.136739	0.188174	0.230917	0.272092	0.310203		733	0.00130365	0.033082	0.0632347	0.0799438	0.102601	0.130716	0.160399	0.197847	0.234454	0.251201
733.5	-0.0389387	0.00890519	0.0472967	0.0690949	0.0982189	0.136403	0.187942	0.231012	0.272522	0.309985		733.5	0.00126566	0.0335919	0.0634459	0.0803537	0.102844	0.13036	0.160321	0.197713	0.23449	0.251305
734	-0.0385237	0.00932286	0.0470449	0.0690179	0.0982837	0.135966	0.187701	0.231082	0.272862	0.309738		734	0.00132676	0.0341957	0.0636776	0.0807941	0.103103	0.130024	0.160296	0.197613	0.234378	0.251411
734.5	-0.0381529	0.00977448	0.0468093	0.0690293	0.0983772	0.135437	0.187468	0.231134	0.273109	0.309478		734.5	0.00148153	0.0348662	0.0639164	0.0812303	0.103361	0.129713	0.16033	0.197573	0.234126	0.251519
735	-0.0378121	0.0102578	0.0465906	0.0691185	0.098492	0.13482	0.187255	0.231173	0.273265	0.309228		735	0.00172572	0.0355739	0.06415	0.0816278	0.103603	0.129429	0.160427	0.197614	0.233759	0.251629
735.5	-0.0374864	0.0107799	0.0463984	0.0692709	0.0986222	0.134116	0.187066	0.231203	0.273329	0.30901		735.5	0.0020496	0.0362875	0.0643672	0.0819567	0.103813	0.129164	0.160582	0.19775	0.233307	0.251744
736	-0.0371686	0.0113489	0.0462481	0.0694721	0.0987631	0.133328	0.186902	0.231226	0.273301	0.308843		736	0.0024405	0.0369783	0.0645601	0.0821952	0.10398	0.128911	0.160792	0.197985	0.232806	0.251869
736.5	-0.0368631	0.0119742	0.046162	0.0697089	0.0989146	0.132464	0.186758	0.231245	0.273174	0.308743		736.5	0.00288274	0.0376214	0.0647228	0.0823329	0.104095	0.128661	0.161048	0.198314	0.232291	0.252007
737	-0.0365882	0.0126515	0.0461622	0.0699683	0.0990781	0.131542	0.186629	0.231257	0.272944	0.308713		737	0.00335817	0.0381939	0.0648517	0.0823703	0.104156	0.128407	0.161342	0.198723	0.231792	0.252163
737.5	-0.0363734	0.0133608	0.0462678	0.0702414	0.09926	0.130586	0.18651	0.231263	0.272606	0.308754		737.5	0.00384509	0.0386748	0.0649438	0.0823202	0.104168	0.128148	0.161669	0.19919	0.231332	0.252336
738	-0.0362557	0.0140667	0.0464872	0.0705196	0.0994709	0.129633	0.186397	0.231263	0.272158	0.308854		738	0.00432062	0.0390477	0.0649965	0.0822038	0.104137	0.127888	0.162024	0.199689	0.230925	0.252524
738.5	-0.0362723	0.0147188	0.0468154	0.0707934	0.0997201	0.128723	0.186293	0.231262	0.271604	0.309001		738.5	0.0047614	0.0392999	0.0650055	0.0820457	0.104073	0.127633	0.162405	0.200192	0.230576	0.252719
739	-0.0364561	0.0152604	0.0472324	0.071055	0.100018	0.127902	0.186203	0.231265	0.270954	0.309182		739	0.00514811	0.0394216	0.064966	0.0818717	0.103988	0.127393	0.16281	0.200674	0.230287	0.252912
739.5	-0.0368237	0.015637	0.0477036	0.071294	0.10037	0.127211	0.186139	0.231282	0.270225	0.309383		739.5	0.00546417	0.0394078	0.0648708	0.081702	0.103888	0.127175	0.163235	0.201112	0.230052	0.253092
740	-0.0373794	0.0158095	0.0481825	0.0715	0.100775	0.126685	0.186112	0.231324	0.269443	0.309598		740	0.0056985	0.0392603	0.0647134	0.0815511	0.10378	0.126986	0.163673	0.201492	0.22987	0.253244
740.5	-0.0381051	0.0157608	0.0486191	0.0716624	0.101227	0.126346	0.186134	0.231404	0.268637	0.309826		740.5	0.00584369	0.0389873	0.0644888	0.0814228	0.103665	0.126827	0.16411	0.201808	0.229739	0.253358
741	-0.0389662	0.0154992	0.0489637	0.071772	0.101712	0.126199	0.186216	0.231535	0.267842	0.31007		741	0.00590115	0.0386049	0.0641962	0.0813125	0.103545	0.126693	0.16453	0.202059	0.229662	0.253426
741.5	-0.0399109	0.0150614	0.0491743	0.0718224	0.102213	0.126234	0.186359	0.231725	0.267093	0.310339		741.5	0.00587599	0.0381371	0.0638386	0.0812087	0.103417	0.126575	0.164909	0.202251	0.229648	0.253443
742	-0.0408772	0.0145011	0.0492227	0.0718109	0.102707	0.126429	0.18656	0.231977	0.266421	0.310646		742	0.00577849	0.0376129	0.0634239	0.0810951	0.103283	0.126459	0.165221	0.202394	0.229705	0.253412
742.5	-0.0417969	0.0138836	0.0490979	0.0717395	0.103175	0.126748	0.186807	0.232287	0.265853	0.310997		742.5	0.00562173	0.0370678	0.0629661	0.0809562	0.103148	0.126334	0.165443	0.202499	0.229841	0.253342
743	-0.042607	0.0132726	0.0488063	0.0716117	0.103602	0.127151	0.187083	0.232649	0.26541	0.311396		743	0.00542151	0.0365387	0.0624833	0.0807773	0.103018	0.126188	0.165554	0.202579	0.230062	0.253245
743.5	-0.0432559	0.0127216	0.0483707	0.0714343	0.103973	0.127595	0.187365	0.233049	0.2651	0.311838		743.5	0.00519488	0.0360609	0.0619949	0.0805532	0.102907	0.126018	0.165541	0.202642	0.230368	0.253137
744	-0.0437066	0.0122652	0.0478263	0.0712165	0.104284	0.128042	0.18763	0.233472	0.264926	0.312312		744	0.00495831	0.0356677	0.0615201	0.0802858	0.102828	0.125827	0.165402	0.202695	0.230746	0.253035
744.5	-0.0439385	0.0119173	0.0472144	0.0709692	0.10453	0.128458	0.187858	0.233903	0.264883	0.312795		744.5	0.00472836	0.0353859	0.0610782	0.0799861	0.102797	0.125622	0.165145	0.202742	0.231178	0.252956
745	-0.043954	0.0116743	0.046578	0.0707031	0.104713	0.128818	0.188034	0.234328	0.264959	0.313263		745	0.00451939	0.0352383	0.0606831	0.0796745	0.102827	0.12542	0.16479	0.202788	0.23164	0.252913
745.5	-0.0437704	0.0115173	0.0459553	0.0704323	0.104835	0.129103	0.188148	0.234738	0.26514	0.313685		745.5	0.0043425	0.0352386	0.0603448	0.0793758	0.10293	0.125238	0.164366	0.202833	0.232102	0.252918
746	-0.0434173	0.0114207	0.0453778	0.0701717	0.104896	0.129303	0.188201	0.235124	0.265409	0.314037		746	0.00420358	0.0353941	0.0600673	0.0791182	0.103109	0.125093	0.163909	0.202881	0.232533	0.252976
746.5	-0.0429328	0.0113612	0.0448651	0.0699349	0.104897	0.129417	0.188196	0.235481	0.265753	0.3143		746.5	0.0041071	0.0357056	0.0598503	0.0789254	0.103361	0.125003	0.163457	0.202936	0.232907	0.253087
747	-0.0423549	0.0113215	0.0444261	0.069738	0.104838	0.129444	0.188142	0.235803	0.266155	0.314467		747	0.00405023	0.0361697	0.0596898	0.0788173	0.103677	0.124977	0.163051	0.203002	0.233204	0.253249
747.5	-0.0417191	0.0112976	0.0440605	0.0695923	0.104719	0.129392	0.188052	0.236087	0.266602	0.314538		747.5	0.00402783	0.0367771	0.0595788	0.0788045	0.104042	0.125019	0.162725	0.203083	0.233411	0.253453
748	-0.0410513	0.0112968	0.0437625	0.0695069	0.10454	0.129269	0.18794	0.236326	0.26708	0.314529		748	0.00403285	0.037515	0.0595091	0.0788901	0.104438	0.125127	0.16251	0.20318	0.233525	0.253689
748.5	-0.0403699	0.0113357	0.0435212	0.0694844	0.104305	0.129088	0.18782	0.236515	0.267575	0.314463		748.5	0.00405633	0.0383664	0.0594723	0.0790652	0.104845	0.125291	0.162424	0.203294	0.233553	0.253945
749	-0.0396862	0.011436	0.0433267	0.0695237	0.104021	0.128863	0.187704	0.23665	0.268071	0.314367		749	0.00408753	0.0393086	0.0594623	0.0793151	0.105243	0.125498	0.162479	0.203423	0.233505	0.254209
749.5	-0.0390054	0.0116192	0.043171	0.0696183	0.103699	0.128611	0.187605	0.236729	0.268554	0.314267		749.5	0.00411446	0.0403129	0.0594758	0.0796225	0.105621	0.12573	0.162673	0.203557	0.233398	0.25447
750	-0.0383317	0.0118971	0.0430478	0.0697594	0.103352	0.128352	0.187533	0.236753	0.269005	0.314189		750	0.00412878	0.0413449	0.0595092	0.0799676	0.10597	0.12597	0.162996	0.203689	0.233249	0.254722
750.5	-0.0376667	0.0122722	0.042956	0.0699367	0.102996	0.128105	0.187493	0.236728	0.269407	0.314151		750.5	0.00412031	0.0423642	0.0595591	0.0803337	0.10629	0.126198	0.163427	0.203806	0.233075	0.254959
751	-0.0370184	0.0127318	0.0428958	0.0701391	0.102646	0.127892	0.187488	0.236663	0.269743	0.314163		751	0.00407883	0.0433269	0.0596227	0.0807073	0.106584	0.126401	0.163942	0.2039	0.232891	0.25518
751.5	-0.0364003	0.0132482	0.0428683	0.0703574	0.102314	0.127733	0.187521	0.236568	0.270001	0.314225		751.5	0.00399997	0.0441879	0.0596941	0.0810789	0.106859	0.126567	0.164512	0.203965	0.232706	0.255388
752	-0.0358328	0.0137837	0.0428741	0.0705825	0.102008	0.127643	0.187589	0.236456	0.270171	0.314329		752	0.00388124	0.0449053	0.0597652	0.0814414	0.107122	0.126691	0.165107	0.203998	0.232529	0.255587
752.5	-0.0353416	0.0142956	0.0429138	0.0708056	0.101732	0.127632	0.187686	0.236337	0.270248	0.314464		752.5	0.00372307	0.0454436	0.0598251	0.0817897	0.107375	0.12677	0.165701	0.204006	0.232363	0.255783
753	-0.0349562	0.0147398	0.0429857	0.0710175	0.101482	0.127704	0.187808	0.236219	0.270237	0.314614		753	0.0035326	0.045781	0.0598614	0.0821191	0.107611	0.126806	0.166269	0.203997	0.232211	0.25598
753.5	-0.0347042	0.015079	0.0430863	0.0712097	0.101248	0.12785	0.18795	0.236105	0.270148	0.314765		753.5	0.00332344	0.0459091	0.0598628	0.0824215	0.107818	0.126801	0.166793	0.203985	0.232074	0.256182
754	-0.0346118	0.0152868	0.0432122	0.0713742	0.101021	0.128053	0.188107	0.235995	0.269997	0.314906		754	0.00311195	0.0458316	0.0598187	0.0826891	0.107973	0.126759	0.167259	0.203983	0.231953	0.256392
754.5	-0.0346953	0.0153488	0.0433593	0.0715034	0.100788	0.128292	0.188277	0.235884	0.269808	0.315029		754.5	0.00291981	0.0455652	0.0597247	0.0829128	0.108049	0.126683	0.167655	0.203999	0.23185	0.256611
755	-0.034957	0.0152639	0.0435251	0.0715943	0.10054	0.128537	0.188463	0.235764	0.269605	0.315135		755	0.0027699	0.0451384	0.0595804	0.0830842	0.10802	0.126575	0.167975	0.204035	0.231768	0.25684
755.5	-0.0353902	0.0150426	0.0437064	0.0716462	0.100272	0.128761	0.188668	0.235627	0.269409	0.315229		755.5	0.00268397	0.0445828	0.0593931	0.0831974	0.107863	0.126435	0.168217	0.204085	0.23171	0.257076
756	-0.0359715	0.0147024	0.0439006	0.0716651	0.0999848	0.128936	0.188901	0.23546	0.26924	0.315323		756	0.00268344	0.0439307	0.0591737	0.0832509	0.107562	0.126263	0.168377	0.204136	0.231678	0.257319
756.5	-0.0366686	0.0142628	0.0441047	0.0716604	0.0996807	0.129043	0.189172	0.235253	0.269111	0.31543		756.5	0.00278331	0.043213	0.0589366	0.0832495	0.107116	0.126059	0.168459	0.204169	0.231676	0.257563
757	-0.037438	0.0137457	0.0443136	0.0716443	0.0993679	0.129073	0.189494	0.234996	0.269026	0.315565		757	0.00299335	0.0424555	0.0586976	0.0832013	0.106539	0.125825	0.168465	0.204163	0.231703	0.257804
757.5	-0.0382342	0.0131689	0.0445198	0.0716303	0.0990564	0.129026	0.189875	0.234686	0.268985	0.315741		757.5	0.0033161	0.0416784	0.0584696	0.083119	0.105855	0.125565	0.168402	0.204098	0.231762	0.258034
758	-0.0390102	0.0125475	0.0447122	0.0716287	0.0987565	0.128914	0.190323	0.234319	0.268981	0.315971		758	0.00374646	0.0408967	0.0582641	0.0830168	0.105101	0.125285	0.168278	0.203963	0.23185	0.258246
758.5	-0.0397213	0.011896	0.0448785	0.0716484	0.0984772	0.128758	0.190835	0.2339	0.269005	0.316262		758.5	0.00427228	0.0401213	0.0580866	0.0829099	0.104317	0.124995	0.168104	0.203754	0.231966	0.258429
759	-0.0403255	0.011227	0.0450054	0.0716921	0.0982255	0.128582	0.191404	0.23344	0.269051	0.316619		759	0.00487605	0.0393591	0.0579379	0.082809	0.103551	0.124707	0.16789	0.203477	0.232112	0.258576
759.5	-0.0407855	0.0105546	0.0450791	0.0717572	0.0980075	0.128416	0.192011	0.232958	0.269114	0.31704		759.5	0.00553723	0.0386164	0.0578157	0.0827226	0.102841	0.124436	0.16765	0.20315	0.232287	0.25868
760	-0.0410714	0.00989821	0.0450902	0.0718345	0.0978262	0.12829	0.192632	0.232474	0.269195	0.317518		760	0.00623253	0.0378996	0.0577163	0.0826541	0.102225	0.1242	0.167395	0.202797	0.232494	0.25874
760.5	-0.0411624	0.00928267	0.0450343	0.0719151	0.0976828	0.128227	0.193234	0.232018	0.2693	0.31804		760.5	0.00693928	0.0372153	0.0576362	0.0826048	0.101726	0.124016	0.167136	0.202446	0.23274	0.258757
761	-0.0410437	0.00873497	0.0449174	0.0719891	0.0975764	0.128248	0.193786	0.231616	0.269437	0.31859		761	0.00763615	0.0365732	0.0575736	0.0825718	0.101361	0.1239	0.166886	0.202124	0.23303	0.258736
761.5	-0.0407134	0.00828393	0.0447506	0.0720503	0.0975033	0.128362	0.194255	0.231298	0.269616	0.319145		761.5	0.00830195	0.0359861	0.0575317	0.0825514	0.101132	0.123865	0.166653	0.201859	0.233369	0.258686
762	-0.0401847	0.00795923	0.0445522	0.0720989	0.0974593	0.128576	0.194615	0.231082	0.269845	0.319676		762	0.00891943	0.0354696	0.0575161	0.0825421	0.101035	0.12392	0.166448	0.201668	0.233759	0.258617
762.5	-0.0394845	0.00778109	0.0443463	0.0721417	0.0974384	0.128885	0.194849	0.230984	0.270127	0.320155		762.5	0.0094698	0.0350395	0.0575349	0.0825429	0.101054	0.124064	0.166278	0.201561	0.234197	0.25854
763	-0.0386511	0.0077635	0.044158	0.072194	0.0974358	0.129279	0.19495	0.231008	0.27046	0.320552		763	0.00993542	0.0347122	0.0575983	0.0825573	0.101169	0.124292	0.16615	0.20154	0.234674	0.258466
763.5	-0.0377306	0.00790748	0.0440075	0.0722731	0.0974465	0.129743	0.19492	0.231149	0.270835	0.320843		763.5	0.0103004	0.0345	0.0577148	0.0825908	0.101355	0.124587	0.166071	0.201595	0.235174	0.258402
764	-0.0367737	0.00820214	0.0439082	0.0723986	0.0974677	0.130256	0.194773	0.231393	0.271239	0.321012		764	0.0105486	0.0344092	0.0578912	0.08265	0.101586	0.124928	0.166043	0.201713	0.235674	0.258355
764.5	-0.0358274	0.00862557	0.0438661	0.0725829	0.0974981	0.130794	0.194532	0.231722	0.271657	0.321051		764.5	0.0106677	0.0344367	0.0581289	0.0827428	0.101839	0.125287	0.166071	0.201873	0.23615	0.258325
765	-0.0349296	0.00914434	0.0438753	0.0728308	0.0975375	0.131331	0.194223	0.232114	0.272077	0.320968		765	0.0106499	0.0345703	0.0584225	0.0828719	0.102092	0.125639	0.166155	0.202054	0.236577	0.258314
765.5	-0.0341068	0.0097192	0.0439251	0.0731351	0.0975863	0.131837	0.193875	0.232548	0.27249	0.32078		765.5	0.0104924	0.0347887	0.0587608	0.0830377	0.102329	0.125962	0.166295	0.202238	0.236935	0.258317
766	-0.0333736	0.01031	0.0439975	0.0734765	0.0976423	0.132283	0.193518	0.233004	0.272892	0.320516		766	0.0101969	0.0350621	0.0591281	0.0832323	0.102538	0.126236	0.166488	0.202407	0.237207	0.258332
766.5	-0.0327351	0.0108791	0.0440749	0.0738286	0.0977029	0.132641	0.193173	0.233466	0.273285	0.320211		766.5	0.00977384	0.0353576	0.0595037	0.0834429	0.102716	0.12645	0.16673	0.202553	0.237385	0.258354
767	-0.0321916	0.011392	0.0441435	0.0741606	0.0977625	0.13288	0.192856	0.233918	0.273674	0.319902		767	0.00923803	0.0356413	0.0598644	0.0836515	0.102858	0.126599	0.167011	0.202671	0.237468	0.258383
767.5	-0.0317431	0.0118244	0.0441956	0.0744448	0.0978153	0.132979	0.192572	0.234348	0.274067	0.319623		767.5	0.0086072	0.0358848	0.0601903	0.0838382	0.102965	0.126683	0.16732	0.202764	0.237459	0.258419
768	-0.031393	0.0121593	0.0442326	0.074661	0.0978549	0.132921	0.192314	0.234743	0.274468	0.319401		768	0.00790241	0.0360673	0.0604647	0.0839823	0.103037	0.126705	0.167641	0.202837	0.237372	0.258466
768.5	-0.0311511	0.0123877	0.0442633	0.074801	0.0978762	0.132698	0.192071	0.235086	0.274874	0.319254		768.5	0.007147	0.0361792	0.0606782	0.0840676	0.103075	0.126669	0.167954	0.202902	0.237218	0.258528
769	-0.0310341	0.012511	0.0443014	0.0748675	0.0978782	0.132314	0.191823	0.235361	0.275279	0.319185		769	0.00636618	0.0362216	0.0608293	0.0840842	0.103076	0.126583	0.168238	0.202968	0.237014	0.258609
769.5	-0.031057	0.0125344	0.0443654	0.0748739	0.097864	0.131788	0.191552	0.235553	0.275666	0.319187		769.5	0.00558252	0.0362073	0.0609261	0.0840313	0.103039	0.126454	0.168471	0.203044	0.236775	0.258708
770	-0.0312315	0.0124711	0.0444705	0.0748402	0.0978394	0.131149	0.191245	0.235649	0.276015	0.319239		770	0.00482234	0.036158	0.0609838	0.0839154	0.102959	0.12629	0.168634	0.20314	0.236515	0.258818
770.5	-0.0315621	0.0123368	0.0446286	0.0747874	0.097815	0.130442	0.190899	0.23564	0.276304	0.319312		770.5	0.00411138	0.0360997	0.0610225	0.0837484	0.102837	0.126102	0.168711	0.203262	0.236248	0.258929
771	-0.0320425	0.0121513	0.044845	0.0747341	0.0978004	0.129717	0.190518	0.235527	0.276515	0.319373		771	0.00347491	0.036058	0.0610669	0.0835481	0.102672	0.125904	0.168694	0.203411	0.235989	0.259023
771.5	-0.0326563	0.0119358	0.0451177	0.0746917	0.097807	0.129027	0.190122	0.235315	0.276637	0.31939		771.5	0.0029373	0.0360537	0.061138	0.0833335	0.102469	0.125712	0.168584	0.203586	0.235749	0.259079
772	-0.0333725	0.0117133	0.0454377	0.0746655	0.0978413	0.128425	0.189734	0.235023	0.27667	0.319337		772	0.00252198	0.0361021	0.0612542	0.0831212	0.102238	0.125543	0.168389	0.203781	0.235541	0.25908
772.5	-0.0341572	0.0115066	0.045792	0.0746518	0.0979061	0.127956	0.189386	0.234672	0.276623	0.319199		772.5	0.00224873	0.0362071	0.0614267	0.0829245	0.101994	0.125413	0.168126	0.203991	0.235381	0.259009
773	-0.0349715	0.0113365	0.0461664	0.074642	0.0979986	0.127653	0.189104	0.234291	0.276516	0.318975		773	0.0021336	0.0363628	0.0616563	0.0827512	0.101754	0.125339	0.167813	0.204206	0.235284	0.25886
773.5	-0.0357773	0.0112184	0.0465491	0.0746244	0.0981106	0.127534	0.188914	0.233907	0.276373	0.318677		773.5	0.00218806	0.0365569	0.061936	0.0826047	0.101538	0.125331	0.167478	0.204413	0.235266	0.258635
774	-0.0365411	0.0111617	0.0469322	0.074586	0.0982313	0.127606	0.188825	0.233551	0.27622	0.318332		774	0.0024122	0.0367691	0.0622525	0.0824818	0.101367	0.125394	0.167143	0.204604	0.235346	0.258348
774.5	-0.0372406	0.0111667	0.0473141	0.074516	0.0983469	0.127858	0.188838	0.233244	0.276081	0.317973		774.5	0.00279624	0.0369789	0.0625852	0.0823773	0.101262	0.125527	0.166835	0.204765	0.235537	0.258019
775	-0.0378626	0.0112251	0.0476998	0.0744064	0.0984461	0.128273	0.188944	0.233006	0.27597	0.317634		775	0.00331753	0.0371652	0.0629132	0.0822839	0.101236	0.125725	0.166572	0.204889	0.235854	0.257676
775.5	-0.0384041	0.0113205	0.0480978	0.0742534	0.0985197	0.128823	0.189124	0.232847	0.275896	0.317352		775.5	0.0039408	0.037311	0.0632145	0.0821934	0.101301	0.12598	0.16637	0.204967	0.236299	0.257346
776	-0.0388754	0.0114315	0.0485205	0.074057	0.0985665	0.129481	0.189355	0.232776	0.275859	0.31715		776	0.00461976	0.0374031	0.0634714	0.0821003	0.10146	0.126281	0.16624	0.204999	0.236872	0.257055
776.5	-0.0392929	0.0115345	0.0489768	0.0738202	0.0985914	0.130221	0.189613	0.232794	0.275856	0.317042		776.5	0.00529924	0.0374363	0.0636716	0.0820013	0.101708	0.126619	0.166186	0.204987	0.237558	0.256825
777	-0.0396814	0.0116095	0.0494687	0.0735484	0.0986073	0.13102	0.18988	0.232902	0.275881	0.317026		777	0.00592198	0.0374092	0.0638094	0.0818946	0.102038	0.126988	0.166203	0.204936	0.238336	0.256666
777.5	-0.0400645	0.0116402	0.0499909	0.0732482	0.0986309	0.131859	0.190143	0.233096	0.275929	0.31709		777.5	0.00643325	0.0373244	0.0638845	0.0817807	0.102433	0.127387	0.166285	0.204858	0.239177	0.256583
778	-0.0404613	0.0116164	0.0505262	0.0729265	0.098682	0.132725	0.190398	0.233371	0.276003	0.317215		778	0.00678668	0.03719	0.0639041	0.0816617	0.102877	0.127815	0.166415	0.204767	0.240045	0.256572
778.5	-0.0408837	0.0115365	0.0510464	0.072587	0.0987779	0.133606	0.190645	0.23372	0.276109	0.317373		778.5	0.00695213	0.0370149	0.0638805	0.0815396	0.103348	0.128277	0.166574	0.204678	0.240903	0.256619
779	-0.0413305	0.011409	0.0515156	0.0722336	0.0989301	0.13449	0.190888	0.234135	0.276255	0.317537		779	0.00691415	0.0368113	0.0638277	0.0814176	0.103828	0.128776	0.166736	0.204607	0.241718	0.25671
779.5	-0.0417885	0.0112457	0.0518965	0.0718678	0.0991411	0.135359	0.191135	0.234606	0.276455	0.317683		779.5	0.00667465	0.0365901	0.0637627	0.0812984	0.104297	0.129311	0.166878	0.204567	0.242459	0.25683
780	-0.0422312	0.0110636	0.0521534	0.0714913	0.0994024	0.136192	0.191382	0.235123	0.27672	0.317798		780	0.00625248	0.036366	0.0637022	0.0811839	0.104737	0.129878	0.166974	0.204567	0.243106	0.256962
780.5	-0.0426258	0.0108842	0.0522592	0.0711042	0.0996956	0.136959	0.191625	0.235672	0.277055	0.317873		780.5	0.00567812	0.0361545	0.0636629	0.0810784	0.105136	0.130464	0.167001	0.204613	0.243644	0.257093
781	-0.042935	0.010729	0.0521987	0.0707093	0.0999946	0.137628	0.191848	0.23624	0.277456	0.317909		781	0.00499009	0.035973	0.0636577	0.0809868	0.105481	0.131048	0.166943	0.204705	0.244062	0.257215
781.5	-0.0431216	0.0106162	0.0519728	0.0703117	0.100268	0.138166	0.19203	0.236812	0.277907	0.317915		781.5	0.00423188	0.035841	0.0636945	0.0809139	0.105766	0.131607	0.16679	0.204838	0.244354	0.257325
782	-0.043158	0.0105597	0.0515962	0.0699195	0.100486	0.138542	0.192148	0.23737	0.278383	0.317904		782	0.0034477	0.0357779	0.0637766	0.0808671	0.105988	0.132111	0.16654	0.205001	0.244515	0.257422
782.5	-0.0430282	0.0105687	0.0510956	0.0695446	0.100624	0.138737	0.192176	0.2379	0.278849	0.317891		782.5	0.00267652	0.0358023	0.063902	0.0808532	0.106148	0.132535	0.166203	0.205183	0.244539	0.257506
783	-0.0427292	0.0106435	0.0505074	0.069202	0.100664	0.138744	0.192096	0.238381	0.279267	0.317886		783	0.00195149	0.0359294	0.0640627	0.0808782	0.106251	0.132858	0.165794	0.205364	0.244419	0.257581
783.5	-0.0422747	0.0107777	0.0498699	0.0689094	0.100601	0.138569	0.191902	0.238799	0.279595	0.317897		783.5	0.00130326	0.0361689	0.0642466	0.0809462	0.106308	0.13307	0.165336	0.205527	0.244149	0.257649
784	-0.0416951	0.0109564	0.0492215	0.0686838	0.10044	0.138234	0.191597	0.239138	0.279802	0.31793		784	0.000752448	0.0365234	0.0644377	0.0810588	0.106331	0.133168	0.164856	0.205654	0.243727	0.257711
784.5	-0.0410312	0.0111638	0.0485957	0.0685405	0.100198	0.137767	0.1912	0.239384	0.279864	0.31798		784.5	0.00031416	0.036989	0.0646182	0.0812165	0.106336	0.133161	0.164385	0.205728	0.243158	0.257765
785	-0.0403342	0.0113819	0.0480199	0.0684921	0.0998992	0.137207	0.19074	0.23953	0.279774	0.318044		785	-5.85094e-07	0.0375528	0.0647698	0.0814164	0.106343	0.133062	0.163949	0.20574	0.242456	0.257813
785.5	-0.0396605	0.011597	0.0475128	0.0685454	0.0995711	0.136588	0.190255	0.239571	0.279535	0.318115		785.5	-0.00018548	0.0381946	0.0648755	0.0816512	0.106368	0.132891	0.163573	0.205681	0.241645	0.257852
786	-0.0390635	0.0118029	0.0470872	0.0687007	0.099243	0.135939	0.189784	0.239509	0.279165	0.318189		786	-0.00023814	0.0388899	0.0649222	0.0819156	0.106426	0.132664	0.163274	0.205557	0.240759	0.257882
786.5	-0.0385913	0.0120017	0.0467466	0.0689525	0.0989437	0.135283	0.189366	0.239351	0.278694	0.318264		786.5	-0.000159928	0.039613	0.0649004	0.0821988	0.106527	0.132396	0.163066	0.205376	0.239841	0.257904
787	-0.0382815	0.0122077	0.0464902	0.0692888	0.0986957	0.134631	0.18903	0.239109	0.278151	0.318342		787	4.44764e-05	0.0403373	0.0648073	0.0824897	0.106672	0.132095	0.162955	0.205157	0.238937	0.257918
787.5	-0.0381567	0.0124382	0.0463121	0.069693	0.0985188	0.13399	0.188799	0.2388	0.277571	0.318426		787.5	0.00036544	0.0410384	0.0646456	0.0827751	0.10686	0.131766	0.162941	0.20492	0.238093	0.257927
788	-0.038222	0.0127131	0.0462023	0.0701454	0.098428	0.133361	0.188679	0.238443	0.276983	0.318527		788	0.000786658	0.0416941	0.0644251	0.0830434	0.107077	0.131405	0.163021	0.204692	0.237353	0.257933
788.5	-0.0384671	0.0130479	0.0461507	0.0706245	0.0984339	0.132741	0.18867	0.238063	0.27641	0.318652		788.5	0.00128384	0.0422859	0.0641595	0.0832829	0.107311	0.131011	0.163192	0.204498	0.23675	0.257942
789	-0.0388689	0.0134486	0.0461433	0.0711102	0.0985445	0.132134	0.188759	0.237683	0.275868	0.318812		789	0.00182846	0.0427997	0.0638669	0.083484	0.107543	0.13058	0.163446	0.204359	0.236308	0.257956
789.5	-0.0393916	0.0139038	0.0461685	0.0715837	0.0987656	0.131547	0.188931	0.237327	0.275368	0.319014		789.5	0.00238803	0.0432229	0.0635656	0.0836417	0.107759	0.130113	0.163778	0.204292	0.236037	0.25798
790	-0.0399937	0.0143856	0.0462125	0.0720291	0.0991004	0.130992	0.189165	0.237017	0.274915	0.319261		790	0.00292904	0.0435457	0.0632697	0.083755	0.10795	0.129617	0.164179	0.204309	0.235935	0.258021
790.5	-0.0406341	0.0148524	0.0462619	0.0724324	0.099547	0.130491	0.189442	0.236773	0.274515	0.319555		790.5	0.00342146	0.0437619	0.0629891	0.0838265	0.108113	0.129101	0.164642	0.204413	0.235985	0.258084
791	-0.0412757	0.0152503	0.0463046	0.0727835	0.1001	0.130066	0.189743	0.236613	0.274174	0.319892		791	0.00384298	0.0438678	0.0627277	0.0838637	0.10825	0.128582	0.165155	0.204605	0.236165	0.258177
791.5	-0.0418895	0.0155248	0.0463277	0.0730741	0.100745	0.129743	0.190055	0.236548	0.273896	0.320265		791.5	0.00418078	0.0438636	0.062483	0.0838751	0.108369	0.128079	0.165704	0.204877	0.236441	0.258306
792	-0.0424517	0.0156302	0.046319	0.0732989	0.10146	0.12954	0.190366	0.236585	0.273692	0.320665		792	0.00443374	0.0437518	0.0622461	0.0838715	0.108478	0.127608	0.166273	0.205224	0.236781	0.258477
792.5	-0.0429484	0.0155367	0.0462699	0.0734525	0.102214	0.129473	0.190669	0.236726	0.273568	0.321083		792.5	0.00461017	0.0435436	0.0620076	0.0838598	0.108583	0.127184	0.166844	0.205636	0.23715	0.258695
793	-0.043372	0.0152387	0.0461727	0.0735312	0.102971	0.129544	0.190958	0.236972	0.273532	0.321509		793	0.00472723	0.043253	0.0617589	0.083846	0.108686	0.126813	0.167396	0.206104	0.237523	0.258959
793.5	-0.0437193	0.0147558	0.0460235	0.073532	0.103694	0.129745	0.191228	0.237314	0.273586	0.321935		793.5	0.00480458	0.0429008	0.0614949	0.083831	0.108783	0.126498	0.167906	0.206616	0.23788	0.259268
794	-0.0439872	0.0141332	0.045822	0.0734528	0.104346	0.130054	0.191475	0.237741	0.273726	0.322353		794	0.00486031	0.0425096	0.0612151	0.0838134	0.108864	0.126232	0.168354	0.207156	0.23821	0.259616
794.5	-0.0441742	0.0134346	0.0455724	0.0732936	0.104897	0.130442	0.191694	0.238238	0.273944	0.322759		794.5	0.00490926	0.0421037	0.0609248	0.0837884	0.108919	0.126002	0.168722	0.207707	0.23851	0.259993
795	-0.0442746	0.0127332	0.045281	0.0730577	0.105324	0.130872	0.191879	0.238786	0.274223	0.323149		795	0.00496	0.0417072	0.0606339	0.0837502	0.108932	0.125794	0.168997	0.208246	0.238783	0.260388
795.5	-0.0442849	0.0121027	0.0449555	0.0727525	0.105615	0.131304	0.19202	0.239363	0.274544	0.323519		795.5	0.00501112	0.0413391	0.0603545	0.0836936	0.108896	0.125594	0.169171	0.208749	0.239033	0.260788
796	-0.0442025	0.0116068	0.0446057	0.0723903	0.105769	0.131702	0.192114	0.239946	0.274886	0.323861		796	0.00505799	0.0410119	0.0600986	0.0836157	0.108805	0.125389	0.169246	0.209192	0.239267	0.26118
796.5	-0.0440268	0.0112895	0.044242	0.0719888	0.105791	0.132036	0.192152	0.240515	0.275229	0.324168		796.5	0.00508839	0.0407298	0.0598764	0.0835169	0.108662	0.125174	0.169229	0.209556	0.239487	0.261553
797	-0.0437606	0.0111729	0.0438734	0.0715672	0.105693	0.132287	0.192132	0.241054	0.275555	0.324431		797	0.00508779	0.0404902	0.0596973	0.0834004	0.108473	0.124951	0.169137	0.209829	0.239692	0.261896
797.5	-0.0434145	0.0112568	0.0435098	0.0711476	0.10549	0.132447	0.192051	0.241552	0.275854	0.324636		797.5	0.00504228	0.0402824	0.0595661	0.083273	0.108252	0.124727	0.16899	0.210008	0.239879	0.262202
798	-0.0430025	0.0115168	0.043163	0.0707505	0.105198	0.132513	0.191912	0.242002	0.276119	0.324774		798	0.00494194	0.0400926	0.0594846	0.0831442	0.108014	0.124516	0.168814	0.2101	0.240041	0.262464
798.5	-0.0425415	0.0119156	0.0428449	0.0703934	0.104832	0.132497	0.19172	0.242402	0.27635	0.324837		798.5	0.00478016	0.0399064	0.0594528	0.0830214	0.107773	0.124334	0.168633	0.210123	0.24017	0.26268
799	-0.0420503	0.0124075	0.0425687	0.0700894	0.10441	0.13241	0.191483	0.242753	0.276551	0.32482		799	0.00455318	0.0397124	0.0594681	0.0829124	0.107543	0.1242	0.168471	0.2101	0.240257	0.262847
799.5	-0.0415469	0.0129473	0.0423472	0.0698457	0.103949	0.132269	0.191215	0.243058	0.276728	0.324728		799.5	0.00426171	0.0395063	0.0595285	0.0828217	0.107333	0.124129	0.168346	0.210056	0.240295	0.262963
800	-0.0410488	0.0134957	0.0421937	0.0696665	0.103466	0.132087	0.190926	0.243314	0.276889	0.324571		800	0.00391075	0.039291	0.0596287	0.0827512	0.107146	0.124132	0.168269	0.210016	0.24028	0.26303
800.5	-0.0405715	0.0140247	0.042118	0.0695518	0.10298	0.131876	0.19063	0.24352	0.277038	0.324368		800.5	0.00350802	0.0390785	0.0597633	0.0827025	0.10698	0.124211	0.168248	0.209997	0.240212	0.26305
801	-0.0401272	0.0145169	0.0421268	0.0695005	0.102508	0.131646	0.190339	0.24367	0.277178	0.324143		801	0.00306	0.0388862	0.0599253	0.0826764	0.10683	0.124363	0.168281	0.210011	0.240092	0.263028
801.5	-0.0397287	0.0149627	0.0422232	0.069514	0.102069	0.131401	0.190062	0.243756	0.27731	0.323922		801.5	0.00257247	0.038735	0.0601069	0.0826746	0.106687	0.124576	0.16836	0.210059	0.239927	0.262969
802	-0.0393916	0.0153565	0.0424029	0.0695928	0.101678	0.131146	0.189805	0.24377	0.277428	0.323732		802	0.00205468	0.0386437	0.0602991	0.0827012	0.106541	0.124832	0.168476	0.210135	0.239728	0.262882
802.5	-0.0391321	0.0156933	0.0426572	0.0697393	0.101345	0.130885	0.189575	0.243709	0.277527	0.323593		802.5	0.00151217	0.0386242	0.0604904	0.082763	0.106383	0.125111	0.168615	0.210226	0.239507	0.262773
803	-0.0389661	0.0159619	0.0429712	0.0699553	0.101079	0.130619	0.189373	0.243573	0.277597	0.323519		803	0.000950581	0.0386805	0.0606686	0.0828644	0.106205	0.12539	0.168762	0.210317	0.23928	0.26265
803.5	-0.0389109	0.0161464	0.0433264	0.0702405	0.10088	0.130355	0.1892	0.243368	0.277629	0.323512		803.5	0.000378621	0.0388049	0.0608203	0.0830096	0.106003	0.125651	0.168905	0.210387	0.239061	0.262518
804	-0.0389795	0.0162245	0.0437007	0.0705906	0.100744	0.130099	0.189062	0.243107	0.277617	0.32357		804	-0.00019291	0.0389781	0.0609338	0.0831964	0.105775	0.125875	0.169031	0.210422	0.238866	0.262382
804.5	-0.0391774	0.0161738	0.0440707	0.0709961	0.100662	0.129857	0.18896	0.24281	0.277553	0.32368		804.5	-0.000752118	0.0391717	0.0609958	0.0834168	0.105522	0.126054	0.169134	0.210406	0.238709	0.262244
805	-0.0394998	0.0159749	0.0444161	0.0714406	0.10062	0.129636	0.188903	0.242499	0.277439	0.323827		805	-0.00128293	0.0393516	0.0609981	0.0836545	0.105249	0.126185	0.169211	0.21033	0.238601	0.262104
805.5	-0.0399347	0.0156151	0.0447183	0.0719032	0.100604	0.129442	0.188897	0.242201	0.277279	0.323998		805.5	-0.00176776	0.0394858	0.0609368	0.0838859	0.104959	0.126268	0.169264	0.210189	0.238554	0.261965
806	-0.0404584	0.0150941	0.0449621	0.0723573	0.100598	0.129278	0.18895	0.241939	0.277083	0.324182		806	-0.00218686	0.0395441	0.0608126	0.0840845	0.10466	0.12631	0.169299	0.209985	0.238572	0.261828
806.5	-0.0410429	0.014427	0.0451386	0.0727757	0.100587	0.129146	0.189064	0.241733	0.276866	0.324377		806.5	-0.00251974	0.0395068	0.0606328	0.0842237	0.104355	0.126316	0.16932	0.209721	0.23866	0.261699
807	-0.0416565	0.0136392	0.0452462	0.0731316	0.10056	0.129043	0.18924	0.241599	0.27665	0.324586		807	-0.00274583	0.0393648	0.0604107	0.0842797	0.104049	0.126297	0.169333	0.209404	0.238815	0.261583
807.5	-0.042272	0.012766	0.0452889	0.0734018	0.100507	0.128969	0.189471	0.241539	0.276457	0.324819		807.5	-0.00284716	0.0391211	0.0601653	0.0842356	0.103746	0.12626	0.169341	0.209043	0.239033	0.261487
808	-0.0428664	0.0118482	0.045274	0.07357	0.100422	0.128921	0.189746	0.241549	0.276311	0.325087		808	-0.00280698	0.0387914	0.0599186	0.084084	0.103447	0.126212	0.16934	0.208647	0.239309	0.261418
808.5	-0.0434257	0.0109305	0.0452125	0.0736275	0.100306	0.128896	0.190051	0.241613	0.276231	0.325399		808.5	-0.00261328	0.0384003	0.059692	0.0838269	0.103153	0.126158	0.169323	0.208224	0.239632	0.261383
809	-0.0439391	0.0100538	0.0451153	0.0735752	0.100162	0.128899	0.190367	0.241709	0.276231	0.32576		809	-0.0022583	0.0379793	0.0595048	0.0834738	0.102865	0.126103	0.169281	0.207782	0.239991	0.261383
809.5	-0.0444001	0.00925229	0.044991	0.0734221	0.0999987	0.128932	0.190679	0.24181	0.276315	0.326165		809.5	-0.00174228	0.0375611	0.059372	0.083044	0.102583	0.126049	0.169204	0.207328	0.240374	0.261421
810	-0.0448032	0.00855568	0.0448446	0.0731824	0.0998261	0.129002	0.190975	0.24189	0.276482	0.326598		810	-0.00107559	0.0371772	0.0593025	0.0825607	0.10231	0.125997	0.169084	0.206871	0.240766	0.26149
810.5	-0.0451394	0.00798565	0.0446765	0.0728763	0.0996578	0.129117	0.191247	0.241924	0.276721	0.327036		810.5	-0.000279321	0.0368539	0.0592986	0.0820503	0.102051	0.125948	0.16892	0.20642	0.241156	0.261586
811	-0.0453957	0.00755431	0.0444869	0.0725233	0.0995055	0.129284	0.191496	0.2419	0.277013	0.327449		811	0.000613467	0.0366092	0.0593573	0.081539	0.101812	0.125903	0.168716	0.20599	0.241533	0.261696
811.5	-0.0455533	0.00726955	0.0442745	0.072142	0.0993801	0.129504	0.191726	0.241815	0.277342	0.327808		811.5	0.00156136	0.0364532	0.0594718	0.0810516	0.101604	0.125864	0.168486	0.205594	0.241887	0.261812
812	-0.0455947	0.0071336	0.0440399	0.0717466	0.0992866	0.129779	0.191943	0.241676	0.277688	0.328087		812	0.0025124	0.0363871	0.0596344	0.0806097	0.101436	0.125835	0.168249	0.20525	0.242212	0.261923
812.5	-0.0455056	0.00714718	0.0437905	0.0713475	0.0992253	0.130102	0.192158	0.241503	0.278037	0.328269		812.5	0.00341243	0.0364044	0.0598367	0.0802311	0.101318	0.125822	0.168027	0.204977	0.242505	0.262021
813	-0.0452801	0.00730738	0.0435425	0.0709518	0.0991914	0.130461	0.192376	0.241319	0.278379	0.328345		813	0.00420758	0.0364933	0.0600726	0.079928	0.101257	0.125835	0.167841	0.204791	0.242767	0.262105
813.5	-0.0449214	0.00760871	0.0433181	0.070564	0.0991737	0.13084	0.192598	0.241156	0.278712	0.328323		813.5	0.00485085	0.0366389	0.0603387	0.0797082	0.101257	0.125884	0.16771	0.204709	0.243	0.262176
814	-0.0444469	0.00804311	0.0431451	0.070188	0.0991582	0.131223	0.192819	0.241037	0.279034	0.328219		814	0.00530322	0.036827	0.0606343	0.0795749	0.101316	0.125982	0.167645	0.204739	0.243209	0.26224
814.5	-0.0438841	0.00859805	0.0430523	0.0698289	0.0991307	0.13159	0.193028	0.240981	0.279348	0.328056		814.5	0.00554055	0.0370422	0.0609618	0.0795277	0.101426	0.126138	0.167647	0.204885	0.243397	0.262309
815	-0.0432678	0.00925119	0.0430662	0.0694943	0.0990791	0.131926	0.193207	0.240999	0.279658	0.327863		815	0.00555549	0.0372717	0.061324	0.0795626	0.101579	0.126359	0.16771	0.205144	0.24357	0.262391
815.5	-0.042633	0.00997335	0.0432033	0.0691934	0.0989962	0.13222	0.193336	0.241092	0.279965	0.32767		815.5	0.00535277	0.0375034	0.0617236	0.0796738	0.101762	0.126652	0.167823	0.205504	0.243731	0.262498
816	-0.0420159	0.0107277	0.0434679	0.0689363	0.0988809	0.132466	0.193397	0.241251	0.280269	0.3275		816	0.00495104	0.0377266	0.0621622	0.0798522	0.101964	0.127013	0.167969	0.205948	0.243881	0.262636
816.5	-0.0414404	0.0114707	0.0438497	0.068733	0.0987377	0.132665	0.193372	0.241463	0.280567	0.327373		816.5	0.00438142	0.0379311	0.0626379	0.080088	0.102178	0.127437	0.168131	0.206448	0.244022	0.262806
817	-0.0409225	0.0121532	0.0443235	0.0685918	0.098576	0.132822	0.193257	0.241712	0.280855	0.3273		817	0.00368438	0.0381063	0.0631443	0.0803677	0.102398	0.127912	0.168294	0.206976	0.244151	0.263002
817.5	-0.0404691	0.0127291	0.0448553	0.0685179	0.0984086	0.132945	0.193051	0.241981	0.281131	0.327283		817.5	0.00290499	0.0382429	0.0636703	0.0806771	0.102619	0.128426	0.168447	0.207501	0.244268	0.263213
818	-0.0400786	0.0131593	0.0454048	0.0685115	0.0982493	0.133044	0.192768	0.24226	0.281394	0.327318		818	0.00209182	0.0383336	0.0641999	0.0809991	0.102843	0.12896	0.168583	0.207992	0.244372	0.263425
818.5	-0.0397458	0.0134137	0.0459328	0.0685707	0.098109	0.133125	0.192428	0.242536	0.281647	0.327394		818.5	0.00129381	0.0383737	0.0647143	0.0813164	0.103068	0.129494	0.168702	0.208422	0.244465	0.263622
819	-0.0394671	0.0134785	0.0464082	0.0686883	0.0979959	0.133193	0.192056	0.242805	0.281894	0.327496		819	0.000555384	0.0383618	0.0651912	0.0816115	0.103292	0.130006	0.168805	0.208767	0.244549	0.26379
819.5	-0.0392412	0.0133564	0.0468118	0.0688549	0.0979149	0.133249	0.19168	0.24306	0.282141	0.327612		819.5	-8.35837e-05	0.0383002	0.0656083	0.0818699	0.103508	0.130476	0.168895	0.209014	0.244629	0.263918
820	-0.0390702	0.0130661	0.04714	0.0690594	0.0978654	0.133289	0.191324	0.243299	0.282397	0.327727		820	-0.000593359	0.0381959	0.0659448	0.082079	0.10371	0.130882	0.168977	0.209156	0.244711	0.264002
820.5	-0.0389597	0.0126414	0.0474016	0.0692901	0.0978438	0.13331	0.191011	0.243516	0.282664	0.327836		820.5	-0.000953946	0.0380594	0.0661855	0.0822302	0.103884	0.131209	0.16905	0.209193	0.244803	0.264046
821	-0.0389204	0.0121253	0.0476156	0.0695355	0.0978445	0.133308	0.190753	0.243703	0.282944	0.327935		821	-0.00115661	0.0379012	0.0663198	0.0823215	0.104017	0.131447	0.169113	0.209134	0.244909	0.264057
821.5	-0.0389588	0.0115655	0.0478068	0.0697857	0.0978594	0.133283	0.190558	0.243851	0.283232	0.328024		821.5	-0.00120695	0.0377322	0.0663445	0.0823555	0.104095	0.131593	0.169164	0.208992	0.245034	0.264046
822	-0.0390784	0.0110088	0.0479998	0.070032	0.0978807	0.13324	0.190425	0.243948	0.283518	0.32811		822	-0.00111862	0.0375614	0.0662634	0.0823407	0.104105	0.131654	0.169197	0.208787	0.245181	0.264026
822.5	-0.0392764	0.0104957	0.0482122	0.0702664	0.0978997	0.133189	0.190349	0.243983	0.283789	0.328196		822.5	-0.000913688	0.0373962	0.0660869	0.0822875	0.104038	0.131646	0.169209	0.208536	0.245349	0.264005
823	-0.0395449	0.0100546	0.048454	0.0704846	0.0979102	0.133144	0.190325	0.243947	0.28403	0.328285		823	-0.000618818	0.0372408	0.0658307	0.0822123	0.103892	0.131588	0.169194	0.208262	0.245535	0.263989
823.5	-0.0398673	0.00970339	0.0487238	0.0706826	0.0979065	0.133123	0.190344	0.243835	0.28423	0.328379		823.5	-0.000260669	0.0370978	0.0655139	0.0821307	0.103672	0.131508	0.169155	0.207984	0.245739	0.263977
824	-0.0402219	0.00944598	0.0490133	0.0708582	0.0978848	0.133139	0.190401	0.243649	0.28438	0.328473		824	0.000134055	0.0369678	0.0651582	0.0820582	0.103392	0.131427	0.169091	0.20772	0.245955	0.263965
824.5	-0.0405851	0.00927439	0.0493061	0.0710101	0.0978441	0.133205	0.190492	0.243399	0.284479	0.32856		824.5	0.000543287	0.0368511	0.0647862	0.0820062	0.10307	0.131364	0.169009	0.207486	0.246181	0.263945
825	-0.0409316	0.00917648	0.049583	0.0711379	0.0977847	0.133324	0.190614	0.243099	0.284531	0.32863		825	0.000950575	0.0367468	0.0644182	0.0819809	0.102734	0.131332	0.168918	0.207293	0.246414	0.263907
825.5	-0.0412415	0.00913715	0.0498251	0.0712427	0.0977094	0.133495	0.190764	0.24277	0.284547	0.328674		825.5	0.00134178	0.0366538	0.0640724	0.0819823	0.102412	0.131332	0.16883	0.20715	0.246652	0.263845
826	-0.041493	0.00914329	0.050016	0.071326	0.0976231	0.133708	0.190942	0.242438	0.284541	0.328687		826	0.00170937	0.0365715	0.0637633	0.0820042	0.102131	0.131361	0.168755	0.207061	0.246888	0.263758
826.5	-0.041674	0.00918722	0.0501449	0.0713896	0.0975341	0.133948	0.191145	0.242125	0.284526	0.328666		826.5	0.00204699	0.0364983	0.0635033	0.0820333	0.101918	0.131409	0.168704	0.207029	0.247119	0.26365
827	-0.0417798	0.00926714	0.0502046	0.0714369	0.0974538	0.134196	0.191366	0.241855	0.284514	0.328617		827	0.00234859	0.0364345	0.0633017	0.0820536	0.101792	0.131462	0.168688	0.207053	0.247333	0.263529
827.5	-0.0418118	0.00938568	0.0501941	0.0714716	0.0973967	0.134434	0.191603	0.241646	0.284513	0.328549		827.5	0.00260722	0.0363799	0.063164	0.0820481	0.101769	0.131508	0.168712	0.207129	0.247521	0.263411
828	-0.0417822	0.00954589	0.0501164	0.0714961	0.0973807	0.134645	0.191847	0.24151	0.284527	0.328483		828	0.00281244	0.0363362	0.0630932	0.0820024	0.101857	0.131539	0.168775	0.207254	0.24767	0.263314
828.5	-0.0417078	0.00974894	0.0499754	0.0715123	0.0974237	0.134817	0.192092	0.241457	0.284556	0.328436		828.5	0.002952	0.0363078	0.0630896	0.0819088	0.102058	0.131549	0.168875	0.207426	0.247764	0.263253
829	-0.0416133	0.00998993	0.0497764	0.0715201	0.0975455	0.134946	0.192333	0.241487	0.284596	0.328428		829	0.00300977	0.0362989	0.0631483	0.0817667	0.10237	0.131542	0.168999	0.207639	0.247789	0.263244
829.5	-0.0415245	0.0102565	0.0495252	0.0715176	0.0977604	0.135033	0.192566	0.241597	0.284643	0.328478		829.5	0.00296747	0.036314	0.0632599	0.0815836	0.102785	0.131525	0.169131	0.20789	0.247733	0.263297
830	-0.0414649	0.0105282	0.0492262	0.0715007	0.0980782	0.135086	0.192791	0.24178	0.284694	0.328597		830	0.00280834	0.036356	0.0634098	0.081374	0.103292	0.131511	0.169256	0.208173	0.24759	0.263417
830.5	-0.0414519	0.0107803	0.0488832	0.071463	0.0984986	0.135117	0.193006	0.242023	0.284744	0.328791		830.5	0.0025168	0.0364259	0.0635779	0.0811545	0.103874	0.131516	0.169357	0.208482	0.247357	0.263598
831	-0.0414943	0.0109893	0.0485003	0.0713975	0.0990082	0.135139	0.193208	0.242314	0.284793	0.329056		831	0.00208203	0.0365207	0.0637416	0.0809437	0.104508	0.131555	0.169418	0.208809	0.247036	0.263832
831.5	-0.0415891	0.0111369	0.0480846	0.0712981	0.0995828	0.135163	0.193394	0.242632	0.28484	0.329384		831.5	0.00150723	0.0366341	0.0638767	0.0807558	0.105168	0.131639	0.169431	0.209142	0.246639	0.264108
832	-0.0417187	0.0112146	0.0476456	0.071162	0.100187	0.135192	0.193555	0.242959	0.284887	0.329761		832	0.000803856	0.0367563	0.0639607	0.0806011	0.105826	0.13177	0.16939	0.209472	0.24618	0.264409
832.5	-0.0418599	0.0112279	0.0471966	0.0709885	0.100781	0.135223	0.193679	0.243277	0.284935	0.330169		832.5	-4.09683e-06	0.0368772	0.0639761	0.0804811	0.106447	0.131943	0.169297	0.209787	0.245678	0.264719
833	-0.0419819	0.0111954	0.0467545	0.0707819	0.101323	0.135243	0.19375	0.243568	0.284985	0.33059		833	-0.000879028	0.0369876	0.0639151	0.0803909	0.107003	0.132141	0.16916	0.210078	0.245159	0.265025
833.5	-0.0420517	0.0111465	0.0463373	0.0705525	0.101778	0.135231	0.193753	0.243818	0.285035	0.331006		833.5	-0.00177263	0.0370813	0.0637785	0.0803213	0.107467	0.132338	0.168985	0.210341	0.244645	0.265318
834	-0.0420443	0.0111137	0.0459614	0.0703121	0.102123	0.135162	0.193673	0.244017	0.285081	0.3314		834	-0.0026289	0.0371559	0.0635766	0.0802608	0.107818	0.132501	0.168788	0.210571	0.24416	0.265591
834.5	-0.0419429	0.0111317	0.0456406	0.0700767	0.102349	0.135007	0.1935	0.244162	0.285118	0.331752		834.5	-0.00339371	0.0372163	0.0633281	0.0801981	0.108048	0.132598	0.168579	0.210772	0.243723	0.265837
835	-0.0417449	0.0112249	0.0453814	0.0698629	0.102465	0.134744	0.193234	0.244255	0.285134	0.332046		835	-0.00401491	0.0372713	0.0630569	0.0801262	0.108155	0.132599	0.168373	0.21095	0.243346	0.266055
835.5	-0.0414639	0.0114077	0.045183	0.0696883	0.102493	0.134359	0.192882	0.244308	0.28512	0.332265		835.5	-0.0044496	0.0373341	0.0627864	0.0800412	0.108149	0.132485	0.168184	0.211115	0.243035	0.266238
836	-0.0411272	0.0116787	0.0450382	0.0695689	0.102465	0.133851	0.192464	0.244335	0.285066	0.332391		836	-0.00466889	0.037419	0.0625391	0.0799473	0.108047	0.132251	0.168027	0.211275	0.242789	0.266381
836.5	-0.0407715	0.0120226	0.0449357	0.0695173	0.102412	0.133229	0.192004	0.244357	0.284963	0.332414		836.5	-0.00465966	0.0375405	0.0623301	0.0798527	0.107873	0.131909	0.167913	0.211442	0.242601	0.266476
837	-0.0404415	0.0124131	0.0448608	0.0695446	0.102368	0.132521	0.191533	0.244393	0.284807	0.33233		837	-0.00442541	0.0377112	0.0621661	0.0797693	0.107652	0.131482	0.167857	0.211622	0.242457	0.266514
837.5	-0.0401849	0.012816	0.0448005	0.0696551	0.102354	0.13176	0.191083	0.244463	0.284599	0.332143		837.5	-0.00398438	0.0379384	0.062045	0.0797089	0.107411	0.131005	0.167867	0.211819	0.242345	0.266487
838	-0.0400392	0.0132	0.0447459	0.0698502	0.102379	0.130989	0.190683	0.244577	0.284345	0.33187		838	-0.00336795	0.0382251	0.0619552	0.0796853	0.107173	0.130521	0.167949	0.212031	0.242252	0.266392
838.5	-0.040031	0.0135371	0.0446945	0.0701249	0.102443	0.130253	0.19036	0.244741	0.284056	0.331541		838.5	-0.00261537	0.0385696	0.0618792	0.0797069	0.106956	0.130069	0.168106	0.212251	0.242173	0.266229
839	-0.0401721	0.0138103	0.0446474	0.0704681	0.102534	0.129593	0.190129	0.244948	0.283745	0.331193		839	-0.00177061	0.038966	0.0617967	0.0797793	0.106775	0.129686	0.168334	0.212473	0.242103	0.266008
839.5	-0.040456	0.0140146	0.0446117	0.0708635	0.102638	0.129046	0.190004	0.245184	0.283425	0.330872		839.5	-0.000876699	0.0394043	0.0616875	0.0799029	0.106635	0.129393	0.168627	0.212683	0.242047	0.265741
840	-0.0408574	0.014157	0.0445956	0.07129	0.102736	0.128636	0.189987	0.245423	0.28311	0.33062		840	2.37347e-05	0.039873	0.0615361	0.0800746	0.106539	0.129202	0.168972	0.212868	0.242012	0.26545
840.5	-0.0413396	0.0142538	0.0446102	0.0717247	0.102816	0.128376	0.190079	0.245641	0.28281	0.330475		840.5	0.000891671	0.0403581	0.0613317	0.0802869	0.106486	0.12911	0.169356	0.213018	0.242006	0.265158
841	-0.0418583	0.0143261	0.0446614	0.0721424	0.102873	0.128269	0.190273	0.245812	0.282532	0.330464		841	0.00169683	0.0408442	0.0610737	0.0805289	0.106472	0.129098	0.169764	0.213124	0.24204	0.264891
841.5	-0.0423688	0.0143929	0.0447518	0.072521	0.102909	0.128305	0.19056	0.245913	0.282283	0.330599		841.5	0.00241184	0.0413144	0.0607676	0.0807901	0.106495	0.129144	0.17018	0.213182	0.24212	0.264673
842	-0.0428344	0.0144668	0.0448782	0.072841	0.102936	0.128465	0.190931	0.245933	0.282062	0.33088		842	0.00301809	0.0417517	0.0604254	0.0810592	0.106551	0.129218	0.17059	0.21319	0.242254	0.264523
842.5	-0.043228	0.0145507	0.0450308	0.0730887	0.102972	0.128725	0.191374	0.245873	0.281874	0.331292		842.5	0.00350357	0.0421387	0.0600615	0.0813248	0.106637	0.12929	0.170982	0.213154	0.242442	0.264455
843	-0.0435387	0.0146362	0.0451937	0.0732561	0.103035	0.129057	0.191875	0.245743	0.281719	0.331813		843	0.00386206	0.0424579	0.0596929	0.0815773	0.106751	0.129336	0.171344	0.213085	0.242684	0.264477
843.5	-0.0437682	0.0147086	0.0453457	0.0733403	0.103139	0.129435	0.192421	0.245564	0.281601	0.332411		843.5	0.0040934	0.0426962	0.0593346	0.0818089	0.10689	0.129339	0.17167	0.212997	0.24298	0.26459
844	-0.0439318	0.0147497	0.0454624	0.0733431	0.103293	0.129835	0.192994	0.245362	0.281525	0.333057		844	0.00420165	0.0428425	0.0589963	0.0820129	0.107046	0.129289	0.171952	0.212905	0.243328	0.264792
844.5	-0.0440516	0.0147438	0.0455214	0.0732686	0.103492	0.130236	0.193578	0.245168	0.281498	0.333723		844.5	0.00419406	0.0428921	0.058685	0.0821844	0.10721	0.129185	0.172187	0.21283	0.243727	0.265072
845	-0.0441501	0.0146863	0.0455018	0.0731222	0.103722	0.130624	0.19415	0.245007	0.281529	0.334386		845	0.00407986	0.0428485	0.0584036	0.0823207	0.107366	0.129031	0.17237	0.212786	0.244176	0.26542
845.5	-0.0442467	0.0145845	0.0453892	0.0729089	0.103957	0.130985	0.194691	0.244899	0.281623	0.335028		845.5	0.00386772	0.0427208	0.0581523	0.0824181	0.107499	0.128836	0.172499	0.212791	0.244673	0.265819
846	-0.0443542	0.0144601	0.0451772	0.0726341	0.104166	0.131312	0.195178	0.244855	0.281784	0.335637		846	0.00356835	0.0425252	0.0579305	0.0824762	0.107589	0.128609	0.172569	0.212851	0.245212	0.266253
846.5	-0.0444729	0.0143407	0.0448724	0.0723026	0.104316	0.131593	0.195591	0.244876	0.282013	0.336209		846.5	0.00319499	0.0422819	0.0577369	0.0824946	0.107622	0.128361	0.172576	0.212965	0.245786	0.266707
847	-0.0445955	0.0142602	0.0444883	0.0719219	0.104378	0.131821	0.19591	0.244952	0.282304	0.336743		847	0.00276193	0.0420134	0.0575729	0.0824757	0.107584	0.128101	0.172517	0.213128	0.246378	0.267163
847.5	-0.0447036	0.0142466	0.0440466	0.0715026	0.10433	0.131986	0.196123	0.245066	0.282647	0.337239		847.5	0.00228899	0.0417416	0.0574416	0.0824244	0.107472	0.12784	0.172391	0.213323	0.246969	0.267604
848	-0.0447715	0.0143186	0.0435749	0.0710597	0.104161	0.132079	0.196224	0.245199	0.283022	0.337698		848	0.00180328	0.0414848	0.0573487	0.0823483	0.107288	0.127584	0.172196	0.213527	0.247531	0.268016
848.5	-0.0447692	0.014478	0.0431032	0.0706134	0.103872	0.132094	0.196216	0.245328	0.28341	0.338121		848.5	0.00133672	0.0412548	0.0573004	0.0822594	0.107042	0.127346	0.171938	0.213716	0.248034	0.26839
849	-0.0446684	0.014712	0.0426596	0.0701885	0.103474	0.132027	0.196108	0.245439	0.283787	0.338506		849	0.000928253	0.041058	0.0573042	0.0821719	0.10675	0.12714	0.171627	0.213862	0.248447	0.268717
849.5	-0.0444456	0.0149936	0.0422683	0.0698122	0.102988	0.131879	0.195917	0.245518	0.28413	0.338847		849.5	0.000613848	0.0408913	0.0573667	0.0821017	0.106435	0.126976	0.171277	0.213942	0.248743	0.268995
850	-0.0440849	0.0152873	0.0419472	0.069511	0.102437	0.131659	0.195665	0.245565	0.284419	0.339139		850	0.00043147	0.0407477	0.0574919	0.0820641	0.106117	0.126869	0.170909	0.213939	0.248902	0.269228
850.5	-0.0435765	0.0155552	0.041709	0.0693074	0.101849	0.131379	0.195374	0.245583	0.284638	0.339375		850.5	0.000412868	0.040615	0.0576791	0.0820726	0.105818	0.126829	0.170547	0.213845	0.248914	0.269423
851	-0.0429217	0.0157628	0.0415598	0.0692173	0.101249	0.131058	0.195066	0.245584	0.28478	0.339549		851	0.000578151	0.0404813	0.0579231	0.0821362	0.105556	0.126863	0.170216	0.21366	0.248781	0.269594
851.5	-0.0421281	0.015884	0.0415008	0.0692484	0.100661	0.130716	0.194758	0.245582	0.284846	0.339659		851.5	0.000936723	0.0403359	0.0582137	0.0822569	0.105343	0.126972	0.169941	0.213394	0.24852	0.269756
852	-0.0412116	0.0159021	0.0415325	0.069399	0.100106	0.130378	0.194461	0.245592	0.284843	0.339704		852	0.00148731	0.0401735	0.0585367	0.0824321	0.105183	0.127149	0.169744	0.213066	0.248157	0.269924
852.5	-0.0401945	0.015811	0.0416517	0.0696604	0.099598	0.130062	0.194181	0.245625	0.284787	0.339689		852.5	0.00221203	0.0399926	0.0588743	0.0826531	0.105071	0.127381	0.169637	0.2127	0.247726	0.270112
853	-0.0391075	0.0156149	0.0418554	0.0700197	0.0991498	0.129785	0.193921	0.245683	0.2847	0.339622		853	0.00308257	0.0397978	0.0592065	0.082909	0.104996	0.12765	0.169629	0.212322	0.247265	0.270329
853.5	-0.0379839	0.015323	0.0421405	0.0704624	0.0987676	0.129558	0.193683	0.245765	0.284604	0.33951		853.5	0.0040613	0.0395959	0.0595148	0.0831907	0.104939	0.127935	0.169717	0.211958	0.246811	0.270574
854	-0.0368693	0.0149497	0.0425026	0.070975	0.0984549	0.129389	0.19347	0.245857	0.284522	0.339364		854	0.00510285	0.0393954	0.0597836	0.0834904	0.104878	0.128212	0.169892	0.211633	0.246397	0.27084
854.5	-0.0358182	0.0145075	0.0429371	0.0715474	0.0982119	0.12928	0.193285	0.245943	0.284476	0.339193		854.5	0.00615915	0.0391988	0.0600014	0.0838067	0.104789	0.128464	0.170137	0.211364	0.246046	0.271109
855	-0.0348869	0.01401	0.0434359	0.0721735	0.0980377	0.129234	0.19314	0.245999	0.284482	0.339005		855	0.00718125	0.039004	0.0601635	0.0841419	0.104652	0.128674	0.170431	0.211165	0.245776	0.27136
855.5	-0.0341329	0.0134654	0.0439879	0.072849	0.0979301	0.129249	0.193049	0.246006	0.284548	0.338809		855.5	0.0081253	0.0388033	0.0602704	0.0845018	0.104451	0.128835	0.170753	0.211041	0.245595	0.271566
856	-0.0336077	0.0128819	0.0445756	0.0735676	0.0978872	0.129325	0.193027	0.245945	0.28468	0.338613		856	0.00895572	0.0385824	0.0603294	0.0848906	0.104181	0.128945	0.171088	0.210993	0.245504	0.271702
856.5	-0.0333491	0.0122661	0.0451766	0.0743206	0.0979064	0.129463	0.193091	0.245806	0.284872	0.33843		856.5	0.00964861	0.0383234	0.0603501	0.0853086	0.103845	0.129009	0.17142	0.211016	0.245501	0.271749
857	-0.0333719	0.011625	0.0457639	0.0750921	0.0979856	0.129663	0.193258	0.245589	0.285117	0.338271		857	0.0101895	0.0380084	0.0603444	0.0857481	0.103456	0.129037	0.171744	0.211099	0.24558	0.271697
857.5	-0.0336661	0.0109696	0.0463072	0.0758603	0.0981215	0.129923	0.193535	0.245303	0.285403	0.338151		857.5	0.0105761	0.0376242	0.0603233	0.0861914	0.103032	0.129039	0.172061	0.211233	0.245736	0.271545
858	-0.034196	0.0103132	0.0467746	0.0765971	0.098307	0.130241	0.193926	0.244969	0.285715	0.338082		858	0.0108139	0.0371649	0.0602966	0.0866117	0.102596	0.129025	0.172372	0.211405	0.245964	0.271309
858.5	-0.034904	0.00967781	0.0471366	0.0772728	0.0985331	0.130605	0.194424	0.244614	0.286039	0.338076		858.5	0.0109127	0.0366338	0.0602706	0.0869787	0.10217	0.129001	0.17268	0.211601	0.246261	0.27101
859	-0.0357184	0.00908617	0.0473688	0.077858	0.0987858	0.131002	0.195013	0.244268	0.286359	0.338142		859	0.0108843	0.0360457	0.0602473	0.08726	0.101774	0.128968	0.172985	0.21181	0.246621	0.270681
859.5	-0.0365615	0.00856582	0.0474548	0.0783283	0.0990472	0.131411	0.195668	0.243961	0.286664	0.338279		859.5	0.0107376	0.0354243	0.0602266	0.0874299	0.101422	0.128924	0.17328	0.212014	0.247039	0.270361
860	-0.0373617	0.0081428	0.047386	0.0786662	0.0992968	0.13181	0.196355	0.243718	0.286947	0.338481		860	0.0104812	0.0348009	0.0602075	0.087473	0.101122	0.128859	0.173553	0.212201	0.247507	0.270086
860.5	-0.0380614	0.0078398	0.0471626	0.0788617	0.0995126	0.132177	0.197038	0.243556	0.287196	0.338731		860.5	0.01012	0.0342102	0.060189	0.0873867	0.100877	0.128767	0.173786	0.212356	0.248012	0.269892
861	-0.0386231	0.0076705	0.0467949	0.0789129	0.0996749	0.132491	0.197682	0.243478	0.287407	0.339007		861	0.00966193	0.033686	0.0601714	0.0871816	0.100684	0.128637	0.173959	0.212465	0.248534	0.269804
861.5	-0.039028	0.00763716	0.0463014	0.0788206	0.0997683	0.132742	0.198253	0.243478	0.287574	0.339279		861.5	0.00911562	0.0332594	0.0601585	0.0868799	0.100539	0.128468	0.174053	0.212516	0.249049	0.269837
862	-0.0392787	0.00773121	0.0457092	0.0785891	0.0997827	0.132925	0.198724	0.24354	0.287695	0.339517		862	0.00849252	0.0329533	0.0601577	0.0865093	0.100439	0.128261	0.174055	0.212504	0.249526	0.269986
862.5	-0.0393921	0.00793536	0.0450514	0.0782219	0.0997167	0.133045	0.199076	0.24364	0.287765	0.33969		862.5	0.00780961	0.0327816	0.060181	0.0860978	0.10038	0.128028	0.173957	0.212428	0.249933	0.270235
863	-0.0393935	0.0082223	0.0443679	0.0777231	0.0995781	0.133117	0.199302	0.243755	0.287786	0.33977		863	0.00708847	0.0327464	0.0602411	0.0856708	0.100364	0.127787	0.173765	0.212294	0.250237	0.270556
863.5	-0.0393128	0.00856186	0.0437019	0.0770977	0.0993833	0.133158	0.199398	0.243863	0.287762	0.33974		863.5	0.00635094	0.0328412	0.0603515	0.0852468	0.100394	0.127563	0.173488	0.212114	0.250411	0.270908
864	-0.0391732	0.00892393	0.0430984	0.0763509	0.0991546	0.133187	0.199369	0.243949	0.287698	0.339591		864	0.00561829	0.033051	0.0605242	0.0848359	0.100477	0.127386	0.173147	0.211906	0.250437	0.271246
864.5	-0.0389971	0.00928591	0.0426002	0.0754956	0.0989191	0.133222	0.199223	0.24401	0.287607	0.339323		864.5	0.0049099	0.0333561	0.0607666	0.0844425	0.100619	0.127281	0.172764	0.211691	0.25031	0.271527
865	-0.0387956	0.00963119	0.0422467	0.0745513	0.0987063	0.133275	0.19897	0.244046	0.287502	0.338951		865	0.00424368	0.0337351	0.0610799	0.0840663	0.100825	0.127273	0.172366	0.211492	0.250037	0.271716
865.5	-0.0385742	0.00995103	0.0420684	0.0735469	0.0985427	0.13335	0.198623	0.244067	0.2874	0.338498		865.5	0.00363284	0.0341684	0.0614572	0.0837067	0.101095	0.127376	0.171975	0.211332	0.249641	0.271788
866	-0.0383369	0.0102454	0.0420866	0.0725197	0.0984513	0.133445	0.198193	0.244089	0.287318	0.337994		866	0.00308691	0.0346405	0.0618857	0.0833644	0.101423	0.127597	0.171611	0.211233	0.249155	0.271734
866.5	-0.0380858	0.0105192	0.0423106	0.0715146	0.0984483	0.133555	0.197696	0.244126	0.287271	0.337472		866.5	0.00261341	0.0351411	0.0623484	0.0830434	0.101794	0.127927	0.171288	0.21121	0.24862	0.27156
867	-0.0378273	0.0107779	0.042737	0.0705806	0.0985423	0.13367	0.197149	0.244188	0.287268	0.33697		867	0.00221736	0.0356644	0.0628256	0.0827519	0.10219	0.128349	0.171015	0.211276	0.248078	0.271287
867.5	-0.0375719	0.011026	0.0433503	0.0697646	0.0987342	0.133784	0.196571	0.244284	0.287317	0.336518		867.5	0.00189901	0.0362086	0.0632993	0.0825006	0.102588	0.128839	0.170793	0.211435	0.247571	0.270946
868	-0.0373384	0.0112612	0.0441255	0.0691079	0.0990164	0.133893	0.195984	0.244414	0.287419	0.336144		868	0.0016542	0.0367715	0.0637546	0.0823008	0.102962	0.129367	0.170618	0.211687	0.247135	0.270575
868.5	-0.0371496	0.0114767	0.0450253	0.0686398	0.0993741	0.134004	0.19541	0.244575	0.287571	0.335864		868.5	0.00147655	0.0373508	0.0641816	0.0821613	0.103294	0.129905	0.170486	0.21202	0.246794	0.270216
869	-0.0370346	0.0116619	0.0460047	0.068375	0.0997855	0.134125	0.19487	0.24476	0.287767	0.335689		869	0.00135561	0.0379386	0.0645756	0.0820869	0.103565	0.130431	0.170386	0.212418	0.246567	0.269905
869.5	-0.0370221	0.0118041	0.0470127	0.0683109	0.100225	0.134272	0.194386	0.244959	0.288	0.335617		869.5	0.00127918	0.0385223	0.0649356	0.0820758	0.103768	0.130928	0.170314	0.212858	0.24646	0.269673
870	-0.0371334	0.0118911	0.047996	0.068428	0.100664	0.134462	0.193968	0.245165	0.288263	0.335641		870	0.00123242	0.0390845	0.0652617	0.0821198	0.103902	0.131387	0.170268	0.213315	0.246476	0.269538
870.5	-0.0373847	0.0119148	0.0489047	0.0686921	0.101073	0.134712	0.193624	0.245372	0.288555	0.335747		870.5	0.00120594	0.0396057	0.0655543	0.0822041	0.103972	0.131807	0.170247	0.213761	0.246608	0.269507
871	-0.0377825	0.0118742	0.0496948	0.0690606	0.101427	0.135028	0.193356	0.245579	0.288875	0.335917		871	0.00119311	0.0400637	0.0658116	0.0823099	0.103987	0.132191	0.170259	0.214175	0.246851	0.269574
871.5	-0.0383179	0.0117728	0.0503341	0.0694866	0.101704	0.13541	0.193156	0.245787	0.289224	0.336137		871.5	0.00119394	0.0404379	0.0660301	0.0824174	0.103958	0.132541	0.170308	0.214534	0.247196	0.269724
872	-0.0389694	0.01162	0.050806	0.0699263	0.101892	0.135845	0.193015	0.245999	0.289608	0.33639		872	0.00121343	0.0407136	0.0662027	0.082507	0.103895	0.132857	0.170401	0.214826	0.247637	0.269932
872.5	-0.0397068	0.0114283	0.0511084	0.0703421	0.101985	0.136312	0.192919	0.246222	0.290031	0.336667		872.5	0.00126256	0.0408839	0.0663222	0.082563	0.103804	0.133138	0.17054	0.215043	0.248168	0.270174
873	-0.0404939	0.011212	0.0512512	0.0707082	0.10199	0.13678	0.192855	0.246456	0.290492	0.336959		873	0.00135381	0.0409486	0.0663813	0.082574	0.103691	0.133374	0.170721	0.21518	0.248783	0.270422
873.5	-0.0412944	0.0109831	0.0512555	0.0710087	0.101922	0.137219	0.19281	0.246702	0.290985	0.337261		873.5	0.0015002	0.040916	0.0663739	0.0825363	0.103561	0.133553	0.170933	0.215239	0.249472	0.270655
874	-0.0420742	0.0107485	0.0511475	0.0712402	0.101805	0.1376	0.192775	0.246955	0.291495	0.337568		874	0.00171131	0.0408025	0.0662951	0.08245	0.103417	0.133662	0.171159	0.215223	0.250224	0.270858
874.5	-0.0428089	0.0105147	0.0509512	0.0714066	0.101663	0.137904	0.192746	0.247203	0.292002	0.337876		874.5	0.00198987	0.0406288	0.066143	0.0823191	0.103265	0.133688	0.171378	0.215139	0.251022	0.271023
875	-0.0434839	0.0102838	0.0506884	0.0715177	0.101527	0.138122	0.192721	0.24743	0.292477	0.338174		875	0.00233186	0.0404173	0.0659177	0.0821519	0.103114	0.133624	0.171564	0.214995	0.251844	0.271149
875.5	-0.0440963	0.0100578	0.0503713	0.0715845	0.101422	0.138255	0.192703	0.247619	0.292889	0.338455		875.5	0.00272485	0.0401911	0.0656214	0.0819573	0.102977	0.133465	0.171698	0.214801	0.252665	0.271243
876	-0.0446488	0.00983681	0.0500081	0.0716187	0.101366	0.138318	0.192698	0.247751	0.293212	0.338706		876	0.00315165	0.0399702	0.065257	0.0817445	0.102867	0.133214	0.17176	0.21457	0.253456	0.271316
876.5	-0.0451457	0.00962523	0.0495996	0.0716265	0.101374	0.138327	0.192711	0.247812	0.293427	0.338918		876.5	0.00358972	0.0397703	0.0648301	0.0815224	0.102802	0.132879	0.171741	0.214318	0.254193	0.27138
877	-0.0455886	0.00942961	0.0491441	0.0716111	0.101447	0.138302	0.192746	0.247794	0.293525	0.339083		877	0.00401297	0.0396051	0.0643476	0.0812991	0.102798	0.132472	0.171638	0.214062	0.254849	0.271447
877.5	-0.0459739	0.0092601	0.0486406	0.0715706	0.101579	0.13826	0.192807	0.247696	0.29351	0.339198		877.5	0.00439768	0.0394823	0.0638178	0.0810839	0.102868	0.132009	0.171458	0.213819	0.255406	0.271529
878	-0.0462862	0.00913178	0.0480913	0.0715	0.101758	0.138209	0.192896	0.247527	0.293398	0.33927		878	0.00471925	0.0394065	0.0632504	0.0808847	0.103023	0.131507	0.171212	0.213605	0.255848	0.271635
878.5	-0.0465032	0.00906219	0.0475047	0.0713906	0.101965	0.13815	0.193007	0.247306	0.293219	0.339307		878.5	0.00495474	0.0393812	0.0626582	0.0807096	0.10327	0.130984	0.170921	0.213432	0.256165	0.271767
879	-0.0465978	0.00907371	0.0468936	0.0712329	0.102181	0.138075	0.19313	0.247058	0.293	0.339323		879	0.00508547	0.039408	0.0620553	0.0805663	0.103607	0.130459	0.170607	0.21331	0.256352	0.271927
879.5	-0.0465456	0.00918695	0.0462772	0.0710202	0.102393	0.137971	0.193254	0.24681	0.292773	0.339335		879.5	0.00509373	0.039487	0.0614582	0.0804591	0.104033	0.12995	0.170292	0.213241	0.256409	0.272112
880	-0.0463298	0.00942172	0.0456786	0.0707504	0.102592	0.137822	0.193362	0.246593	0.292565	0.339357		880	0.00496633	0.0396155	0.0608854	0.0803922	0.104536	0.129472	0.169998	0.213222	0.256339	0.272319
880.5	-0.0459465	0.00979242	0.04512	0.0704275	0.102779	0.137611	0.193437	0.246432	0.292392	0.339399		880.5	0.00469217	0.0397889	0.0603547	0.0803647	0.105108	0.129041	0.169742	0.213245	0.256153	0.27254
881	-0.0454112	0.0103052	0.0446227	0.0700618	0.102965	0.137326	0.193464	0.246348	0.292262	0.339465		881	0.00426403	0.0399994	0.0598855	0.0803721	0.105735	0.128668	0.169538	0.213305	0.255861	0.272769
881.5	-0.0447544	0.0109535	0.0442023	0.0696718	0.103164	0.13696	0.193433	0.246354	0.292174	0.33955		881.5	0.00368331	0.0402356	0.0594932	0.0804074	0.106408	0.128363	0.169391	0.213391	0.255483	0.272999
882	-0.0440191	0.011717	0.0438673	0.0692801	0.103397	0.136516	0.19334	0.246458	0.292121	0.339646		882	0.00295966	0.0404823	0.059189	0.0804618	0.107117	0.128136	0.169305	0.213501	0.25504	0.273222
882.5	-0.0432556	0.012564	0.0436175	0.0689131	0.103681	0.136001	0.193188	0.246662	0.292092	0.339738		882.5	0.00211214	0.0407225	0.0589787	0.0805251	0.107854	0.127989	0.169277	0.213632	0.254558	0.273431
883	-0.042513	0.0134541	0.0434447	0.0685958	0.104029	0.135431	0.192991	0.246961	0.292076	0.339814		883	0.00117121	0.0409389	0.05886	0.0805887	0.108609	0.127924	0.169307	0.213788	0.254061	0.273619
883.5	-0.041835	0.0143406	0.0433358	0.0683491	0.10444	0.134827	0.192769	0.24735	0.292065	0.339861		883.5	0.00017842	0.0411169	0.058825	0.0806463	0.109374	0.127938	0.169387	0.213977	0.253578	0.273781
884	-0.0412538	0.0151799	0.0432753	0.0681882	0.104902	0.134208	0.192544	0.247818	0.292053	0.339875		884	-0.000813941	0.0412445	0.0588596	0.0806949	0.110135	0.128024	0.169514	0.214207	0.253132	0.273912
884.5	-0.0407846	0.0159381	0.0432479	0.0681207	0.105394	0.133591	0.192342	0.248355	0.292036	0.339856		884.5	-0.00174855	0.0413149	0.0589456	0.0807353	0.110871	0.12817	0.169683	0.214486	0.25274	0.274008
885	-0.0404292	0.0165941	0.0432414	0.0681474	0.105882	0.132991	0.192185	0.248946	0.292015	0.339811		885	-0.00256721	0.0413288	0.0590631	0.0807709	0.111555	0.128358	0.169891	0.214816	0.252415	0.274071
885.5	-0.0401773	0.0171367	0.0432494	0.0682627	0.106331	0.132417	0.192088	0.249573	0.29199	0.339754		885.5	-0.00321126	0.0412906	0.0591946	0.0808087	0.112159	0.128569	0.170131	0.215196	0.252159	0.274103
886	-0.0400123	0.0175698	0.0432725	0.0684556	0.106707	0.131872	0.192061	0.250213	0.291958	0.339704		886	-0.0036329	0.0412086	0.0593234	0.0808567	0.112648	0.12878	0.170399	0.215614	0.251966	0.27411
886.5	-0.0399117	0.0179017	0.0433171	0.0687129	0.106981	0.131355	0.192103	0.250839	0.291918	0.339675		886.5	-0.00379964	0.0410931	0.0594394	0.0809243	0.112994	0.12897	0.170687	0.216054	0.251824	0.2741
887	-0.0398534	0.0181409	0.0433933	0.06902	0.107138	0.130868	0.192205	0.251423	0.291859	0.339682		887	-0.00369314	0.0409551	0.059536	0.0810202	0.11317	0.12912	0.170986	0.216494	0.251715	0.274084
887.5	-0.0398203	0.0182916	0.0435124	0.0693621	0.107172	0.130408	0.192354	0.251938	0.291775	0.339737		887.5	-0.00331661	0.0408045	0.0596103	0.0811505	0.113163	0.129216	0.171284	0.216908	0.251616	0.274071
888	-0.0397979	0.0183478	0.043684	0.0697256	0.107089	0.12998	0.192533	0.25236	0.291652	0.339838		888	-0.00269356	0.0406463	0.0596619	0.0813195	0.112968	0.129251	0.171569	0.217271	0.251508	0.274071
888.5	-0.0397771	0.0182985	0.0439129	0.0700968	0.106905	0.129589	0.192724	0.252672	0.291484	0.339984		888.5	-0.00186344	0.0404842	0.0596916	0.0815266	0.112592	0.129227	0.17183	0.217563	0.251377	0.274091
889	-0.039752	0.0181279	0.0441991	0.070465	0.10664	0.129243	0.192916	0.252866	0.291265	0.340165		889	-0.000881337	0.0403186	0.0596994	0.0817655	0.112053	0.129151	0.172057	0.21777	0.251217	0.274135
889.5	-0.0397174	0.0178225	0.0445349	0.0708194	0.106315	0.128954	0.193099	0.252944	0.290998	0.340368		889.5	0.000191248	0.0401465	0.0596836	0.0820256	0.111379	0.129035	0.172247	0.217891	0.251031	0.274203
890	-0.0396707	0.0173761	0.0449069	0.0711504	0.105949	0.12873	0.193268	0.252913	0.290692	0.340578		890	0.00128889	0.0399646	0.0596405	0.0822897	0.110603	0.128898	0.1724	0.217931	0.250834	0.274294
890.5	-0.0396085	0.0167961	0.0452968	0.0714507	0.105558	0.12858	0.193426	0.252786	0.290361	0.340785		890.5	0.00235417	0.0397692	0.0595647	0.0825388	0.10976	0.128756	0.172521	0.217902	0.250646	0.274399
891	-0.0395261	0.0161046	0.0456863	0.0717129	0.10515	0.128505	0.193575	0.252579	0.290027	0.34098		891	0.0033375	0.0395603	0.0594525	0.0827507	0.108886	0.128626	0.172618	0.217824	0.250494	0.274509
891.5	-0.0394238	0.0153381	0.0460565	0.0719309	0.104733	0.128508	0.193719	0.252306	0.289711	0.341159		891.5	0.00420252	0.0393401	0.0593017	0.0829036	0.108015	0.12852	0.172705	0.217717	0.250405	0.274612
892	-0.0393008	0.0145435	0.0463913	0.0721001	0.104311	0.128584	0.193862	0.251978	0.289433	0.341323		892	0.00492744	0.0391176	0.0591151	0.0829811	0.107176	0.128445	0.17279	0.217597	0.250401	0.274696
892.5	-0.0391606	0.0137678	0.0466797	0.0722172	0.103886	0.128728	0.194006	0.251603	0.289212	0.34148		892.5	0.00550728	0.0389046	0.0588997	0.0829727	0.106392	0.128403	0.172882	0.217479	0.250499	0.274752
893	-0.0390044	0.0130547	0.0469161	0.0722799	0.103462	0.128935	0.19415	0.251189	0.289058	0.341637		893	0.00594757	0.0387171	0.0586702	0.0828769	0.105681	0.128389	0.172982	0.21737	0.250703	0.274773
893.5	-0.0388378	0.0124356	0.0470977	0.0722894	0.103048	0.1292	0.194292	0.250743	0.288978	0.341804		893.5	0.00626247	0.0385711	0.0584449	0.0827027	0.105054	0.128395	0.173086	0.217271	0.251009	0.274757
894	-0.0386646	0.0119266	0.0472234	0.072249	0.102651	0.12952	0.194428	0.250271	0.288971	0.341986		894	0.00646854	0.0384801	0.0582433	0.0824683	0.104516	0.128409	0.173185	0.217177	0.251401	0.274708
894.5	-0.0384875	0.0115284	0.0472929	0.072165	0.102284	0.129893	0.19456	0.249787	0.289035	0.342186		894.5	0.00658135	0.0384509	0.0580837	0.0822006	0.104069	0.12842	0.173265	0.217084	0.251857	0.274639
895	-0.0383044	0.0112256	0.0473037	0.0720463	0.101957	0.130318	0.194686	0.249307	0.289164	0.342404		895	0.00661118	0.0384803	0.0579805	0.0819316	0.103711	0.128419	0.173312	0.216987	0.252348	0.274566
895.5	-0.0381113	0.0109945	0.0472488	0.0719024	0.101681	0.130794	0.194811	0.24885	0.289351	0.342634		895.5	0.00656306	0.0385563	0.0579423	0.081694	0.10344	0.128401	0.173312	0.216884	0.252844	0.274511
896	-0.0378996	0.010807	0.0471187	0.071743	0.101461	0.131317	0.194941	0.248439	0.28959	0.342866		896	0.00643553	0.0386576	0.0579683	0.0815168	0.103253	0.128364	0.173259	0.216778	0.253318	0.274496
896.5	-0.0376602	0.0106392	0.0469024	0.0715758	0.101298	0.131879	0.195082	0.248093	0.289876	0.343092		896.5	0.00622673	0.038756	0.0580502	0.0814217	0.103143	0.128312	0.173153	0.216675	0.253744	0.274546
897	-0.0373826	0.0104723	0.0465905	0.0714071	0.101187	0.132467	0.195239	0.247832	0.290207	0.343305		897	0.00593646	0.0388223	0.0581729	0.0814211	0.103106	0.128252	0.173002	0.216584	0.254107	0.274678
897.5	-0.0370566	0.0102988	0.0461783	0.0712412	0.101115	0.133059	0.195415	0.247667	0.290581	0.343505		897.5	0.00556846	0.0388323	0.0583176	0.0815156	0.103131	0.128194	0.17282	0.216517	0.254395	0.274904
898	-0.0366793	0.010122	0.0456709	0.0710817	0.101065	0.133625	0.195607	0.247603	0.290998	0.343699		898	0.00513791	0.0387694	0.0584636	0.0816962	0.103208	0.128148	0.17263	0.216484	0.254607	0.275225
898.5	-0.0362489	0.0099507	0.0450831	0.0709335	0.101017	0.134134	0.195807	0.247638	0.291454	0.343899		898.5	0.00466985	0.0386302	0.0585919	0.0819456	0.103321	0.128121	0.172454	0.216493	0.254745	0.275638
899	-0.0357714	0.00980129	0.044442	0.0708043	0.100953	0.134552	0.196002	0.24776	0.291945	0.344125		899	0.00420088	0.0384225	0.0586865	0.0822441	0.103452	0.12812	0.17232	0.216543	0.254817	0.276126
899.5	-0.0352576	0.0096896	0.0437839	0.0707043	0.100858	0.134847	0.196179	0.24795	0.29246	0.344397		899.5	0.00376989	0.0381658	0.0587377	0.0825711	0.103583	0.128149	0.172247	0.216631	0.254834	0.276668
900	-0.0347232	0.00962842	0.0431523	0.070647	0.100722	0.134995	0.196324	0.248187	0.292986	0.344734		900	0.00341549	0.0378856	0.0587442	0.0829079	0.103696	0.128205	0.172255	0.216746	0.254805	0.277237
900.5	-0.0341878	0.00962481	0.0425911	0.070647	0.100547	0.134983	0.19643	0.248444	0.293503	0.345143		900.5	0.00317768	0.0376098	0.058712	0.0832424	0.103773	0.128286	0.172351	0.216871	0.254741	0.277804
901	-0.0336716	0.00967762	0.0421413	0.0707162	0.100335	0.13481	0.196494	0.248695	0.293987	0.345622		901	0.00308092	0.0373628	0.0586541	0.0835657	0.103805	0.128388	0.17254	0.216987	0.254652	0.278342
901.5	-0.0331956	0.00978077	0.0418348	0.0708648	0.100098	0.134492	0.19652	0.248921	0.294415	0.346158		901.5	0.00313721	0.037163	0.05859	0.0838744	0.103784	0.128505	0.172815	0.217076	0.254546	0.278824
902	-0.0327775	0.00992045	0.0416914	0.071097	0.0998502	0.134056	0.196518	0.249103	0.294762	0.346722		902	0.00334521	0.0370199	0.0585417	0.0841672	0.103714	0.128632	0.173168	0.217122	0.25443	0.279232
902.5	-0.0324331	0.0100804	0.0417166	0.0714104	0.0996049	0.133536	0.196502	0.249233	0.295011	0.347281		902.5	0.00368904	0.0369324	0.0585317	0.0844435	0.103598	0.128766	0.173579	0.217112	0.254313	0.279553
903	-0.0321723	0.0102405	0.0419035	0.0717981	0.0993755	0.132971	0.196484	0.249307	0.29515	0.347796		903	0.00414124	0.0368941	0.0585772	0.0847019	0.103452	0.128904	0.174032	0.217044	0.254203	0.279781
903.5	-0.0319994	0.0103815	0.0422332	0.0722483	0.0991724	0.132402	0.196474	0.24933	0.295177	0.348235		903.5	0.00466991	0.0368925	0.0586879	0.0849394	0.103288	0.129046	0.174504	0.216919	0.254108	0.279918
904	-0.031911	0.0104849	0.042678	0.0727466	0.0990045	0.131865	0.196476	0.249311	0.295098	0.348575		904	0.00524287	0.0369149	0.0588641	0.0851508	0.103122	0.129189	0.174973	0.216751	0.254037	0.279971
904.5	-0.0318992	0.01054	0.0432059	0.073278	0.0988782	0.131386	0.19649	0.249263	0.294927	0.348805		904.5	0.0058318	0.0369484	0.0590966	0.0853294	0.102969	0.129334	0.175415	0.216553	0.253996	0.279949
905	-0.0319531	0.0105399	0.043781	0.0738269	0.0987998	0.130987	0.19651	0.249195	0.294685	0.348929		905	0.00641365	0.0369856	0.0593677	0.08547	0.102837	0.129482	0.17581	0.216344	0.253992	0.279868
905.5	-0.032062	0.0104851	0.0443726	0.0743797	0.0987753	0.130678	0.196527	0.24912	0.294393	0.348961		905.5	0.00697297	0.0370223	0.0596546	0.0855674	0.102734	0.129629	0.176142	0.216143	0.254029	0.279741
906	-0.0322216	0.0103834	0.044951	0.0749221	0.0988082	0.130468	0.196533	0.249046	0.294079	0.348925		906	0.00750091	0.0370581	0.0599338	0.0856194	0.102657	0.129777	0.176395	0.215966	0.254108	0.27958
906.5	-0.0324326	0.0102494	0.0454923	0.0754405	0.0989022	0.130359	0.196522	0.248976	0.293764	0.348844		906.5	0.0079893	0.037095	0.0601848	0.0856286	0.102605	0.129924	0.17656	0.215825	0.254231	0.279397
907	-0.0327061	0.0100989	0.0459769	0.0759228	0.0990571	0.130355	0.196491	0.248912	0.293472	0.348739		907	0.00843129	0.037135	0.060393	0.0856013	0.102572	0.13007	0.176635	0.215724	0.254395	0.279203
907.5	-0.0330608	0.00994633	0.0463917	0.0763556	0.099269	0.130456	0.196441	0.248851	0.293221	0.348626		907.5	0.00881794	0.0371766	0.0605501	0.085547	0.102555	0.130217	0.176621	0.215665	0.254597	0.279005
908	-0.0335191	0.00979951	0.0467268	0.076726	0.0995275	0.13067	0.196378	0.248789	0.293027	0.348512		908	0.00913469	0.0372153	0.0606559	0.0854766	0.102549	0.130368	0.176525	0.215643	0.25483	0.278811
908.5	-0.0341043	0.00966006	0.0469757	0.0770213	0.0998191	0.130998	0.196309	0.248723	0.2929	0.348392		908.5	0.00936457	0.0372411	0.0607149	0.0853996	0.102554	0.130529	0.176357	0.21565	0.255092	0.278627
909	-0.0348316	0.00951976	0.0471336	0.0772295	0.100124	0.131445	0.196246	0.24865	0.292846	0.348261		909	0.00949163	0.0372399	0.0607347	0.0853221	0.102572	0.130705	0.176133	0.215677	0.255376	0.278455
909.5	-0.0357034	0.00936437	0.0471993	0.0773403	0.100422	0.132008	0.1962	0.248573	0.292868	0.348108		909.5	0.00950103	0.0371956	0.0607225	0.0852445	0.102604	0.130903	0.175867	0.215713	0.255678	0.278298
910	-0.0367048	0.0091777	0.0471703	0.0773439	0.100689	0.132679	0.196178	0.248494	0.292965	0.347925		910	0.00938388	0.0370943	0.0606848	0.0851597	0.102652	0.131126	0.175572	0.21575	0.255994	0.278153
910.5	-0.037804	0.00894928	0.0470471	0.0772345	0.100906	0.133438	0.196188	0.248422	0.29313	0.347714		910.5	0.00913794	0.0369274	0.0606271	0.0850536	0.102715	0.131376	0.175261	0.215782	0.256322	0.278017
911	-0.0389554	0.00867677	0.0468326	0.0770109	0.101058	0.134257	0.196231	0.248363	0.293357	0.347479		911	0.00877185	0.0366939	0.0605527	0.0849077	0.102792	0.13165	0.174942	0.215804	0.256662	0.277889
911.5	-0.0401049	0.00837115	0.0465334	0.0766765	0.101135	0.135097	0.196306	0.24833	0.293638	0.347236		911.5	0.00830069	0.0364034	0.0604656	0.0847014	0.102875	0.13194	0.174622	0.215813	0.257013	0.277765
912	-0.0411939	0.00805608	0.0461603	0.0762402	0.101133	0.135916	0.196404	0.248328	0.293964	0.347006		912	0.00774782	0.0360739	0.0603712	0.0844182	0.102957	0.132236	0.174305	0.215808	0.257377	0.277646
912.5	-0.0421677	0.00776442	0.0457287	0.0757172	0.101053	0.136669	0.196514	0.248365	0.294323	0.346811		912.5	0.00713952	0.0357338	0.0602783	0.0840489	0.103031	0.132523	0.17399	0.215787	0.257752	0.277534
913	-0.0429864	0.00753249	0.0452609	0.0751288	0.100903	0.137321	0.196622	0.248439	0.294708	0.34667		913	0.00650573	0.035413	0.060198	0.0835958	0.103093	0.132786	0.173678	0.215752	0.258133	0.277436
913.5	-0.043622	0.00739273	0.044785	0.0744995	0.100691	0.137845	0.196713	0.248546	0.295107	0.346595		913.5	0.00587662	0.0351423	0.0601441	0.083074	0.10314	0.133012	0.173366	0.215702	0.258512	0.27736
914	-0.0440655	0.00736805	0.0443297	0.0738547	0.100431	0.138228	0.196771	0.248679	0.295514	0.346589		914	0.00527827	0.0349464	0.0601312	0.0825126	0.103173	0.133191	0.173054	0.215637	0.258876	0.277313
914.5	-0.0443218	0.00746794	0.0439268	0.0732188	0.100133	0.138473	0.196787	0.248826	0.295918	0.346643		914.5	0.004732	0.0348448	0.060175	0.0819488	0.103203	0.133317	0.17274	0.215561	0.259207	0.277302
915	-0.0444103	0.00768472	0.0436058	0.0726145	0.0998064	0.138595	0.196751	0.248974	0.296311	0.346739		915	0.00425332	0.0348447	0.0602887	0.081424	0.103237	0.133392	0.172426	0.215478	0.259486	0.277327
915.5	-0.0443555	0.00799565	0.0433905	0.0720575	0.0994626	0.138614	0.196661	0.249111	0.29669	0.346852		915.5	0.00385284	0.0349441	0.0604803	0.0809783	0.10329	0.133422	0.172114	0.215392	0.259694	0.277383
916	-0.0441851	0.00837023	0.0432965	0.0715599	0.099111	0.138552	0.196518	0.249229	0.29705	0.346957		916	0.00352978	0.0351347	0.0607535	0.0806442	0.103373	0.133418	0.171811	0.21531	0.259815	0.277462
916.5	-0.0439215	0.0087751	0.0433296	0.0711283	0.09876	0.138428	0.196327	0.249322	0.297388	0.347029		916.5	0.00327822	0.0354007	0.0611058	0.0804397	0.1035	0.133395	0.171526	0.215241	0.259838	0.277552
917	-0.04358	0.00917872	0.043488	0.0707655	0.0984196	0.138255	0.196097	0.249389	0.297705	0.34705		917	0.00308859	0.0357248	0.0615297	0.0803671	0.103677	0.133369	0.17127	0.215197	0.259759	0.277639
917.5	-0.0431687	0.00955877	0.0437614	0.0704731	0.0981012	0.138033	0.195839	0.249434	0.298001	0.347013		917.5	0.00294736	0.0360883	0.0620126	0.0804139	0.103909	0.133356	0.171056	0.215189	0.259585	0.277713
918	-0.0426921	0.00990305	0.0441346	0.0702511	0.0978173	0.137758	0.195566	0.249462	0.298275	0.346916		918	0.00283886	0.0364736	0.0625369	0.0805536	0.104195	0.133369	0.170897	0.21523	0.259328	0.277765
918.5	-0.042149	0.0102109	0.0445901	0.0701004	0.0975811	0.137424	0.195291	0.249484	0.298525	0.34677		918.5	0.00274945	0.0368652	0.0630844	0.0807502	0.104527	0.133418	0.170805	0.215332	0.259008	0.277796
919	-0.0415444	0.0104884	0.0451107	0.0700229	0.097407	0.137023	0.195025	0.249508	0.298751	0.346591		919	0.00267024	0.0372494	0.0636345	0.0809676	0.104895	0.13351	0.170789	0.2155	0.258647	0.27781
919.5	-0.0408928	0.0107479	0.0456814	0.0700212	0.0973074	0.136553	0.194783	0.249543	0.298945	0.346399		919.5	0.00259491	0.037612	0.064168	0.0811712	0.105284	0.133647	0.170851	0.215737	0.25827	0.277814
920	-0.0402175	0.0109995	0.0462896	0.0700971	0.0972931	0.136022	0.194573	0.249596	0.299105	0.346218		920	0.0025234	0.0379417	0.0646663	0.0813365	0.105678	0.133827	0.170985	0.216038	0.257899	0.277821
920.5	-0.0395531	0.0112502	0.0469262	0.0702514	0.0973715	0.135445	0.194404	0.249674	0.299224	0.346069		920.5	0.0024602	0.0382267	0.0651138	0.0814481	0.106061	0.134045	0.17118	0.21639	0.257553	0.277843
921	-0.038941	0.0115017	0.0475787	0.0704815	0.0975446	0.134848	0.194283	0.249778	0.299299	0.345974		921	0.00241404	0.0384574	0.0654958	0.0815034	0.106417	0.134292	0.171414	0.216773	0.257248	0.277887
921.5	-0.0384248	0.0117477	0.048234	0.0707817	0.0978096	0.134262	0.194215	0.249907	0.299325	0.345946		921.5	0.00239565	0.0386241	0.0657999	0.0815099	0.10673	0.134559	0.171664	0.217163	0.256996	0.27796
922	-0.0380437	0.0119772	0.0488764	0.0711413	0.0981574	0.133722	0.194202	0.250057	0.299304	0.345996		922	0.0024187	0.0387225	0.0660155	0.0814816	0.106988	0.134833	0.171903	0.217533	0.256803	0.278063
922.5	-0.0378267	0.0121721	0.0494884	0.0715449	0.0985718	0.133261	0.194245	0.250222	0.299242	0.346128		922.5	0.0024968	0.0387507	0.0661337	0.0814334	0.107177	0.135098	0.172109	0.217859	0.256673	0.278191
923	-0.0377887	0.0123174	0.0500507	0.0719722	0.0990307	0.132906	0.194343	0.250393	0.299145	0.346336		923	0.00263846	0.0387094	0.066149	0.0813795	0.107286	0.13534	0.172262	0.218121	0.256612	0.278337
923.5	-0.0379329	0.0123983	0.0505455	0.0724012	0.0995052	0.132675	0.194492	0.250557	0.299027	0.346612		923.5	0.00285125	0.0386048	0.0660573	0.0813297	0.107301	0.13554	0.172353	0.218305	0.256622	0.278488
924	-0.038245	0.0124021	0.0509584	0.0728079	0.0999635	0.132576	0.194688	0.250703	0.298903	0.346939		924	0.00313547	0.0384436	0.0658597	0.0812856	0.10721	0.135678	0.172377	0.218409	0.256704	0.278635
924.5	-0.0387014	0.012324	0.0512819	0.0731693	0.100372	0.132602	0.194921	0.250819	0.298791	0.3473		924.5	0.00348708	0.0382359	0.0655591	0.0812426	0.107002	0.135737	0.17234	0.218436	0.256859	0.278766
925	-0.039272	0.0121608	0.0515145	0.0734636	0.100698	0.132741	0.195178	0.250896	0.298704	0.347673		925	0.00389414	0.0379916	0.0651652	0.0811894	0.106671	0.135695	0.172251	0.218395	0.257083	0.278875
925.5	-0.0399218	0.0119177	0.0516593	0.0736748	0.100916	0.132969	0.195443	0.250927	0.298654	0.348037		925.5	0.00434095	0.0377206	0.064689	0.081112	0.106214	0.135538	0.172122	0.2183	0.25737	0.278956
926	-0.0406132	0.0116016	0.0517241	0.0737919	0.101011	0.133259	0.195697	0.250909	0.298644	0.348372		926	0.0048093	0.0374325	0.0641445	0.0809946	0.105639	0.135253	0.171966	0.218167	0.257705	0.279008
926.5	-0.041306	0.0112256	0.0517161	0.0738101	0.100979	0.133586	0.19592	0.250847	0.298672	0.348662		926.5	0.00527783	0.0371369	0.063549	0.0808247	0.104965	0.134839	0.171794	0.218011	0.25807	0.279031
927	-0.0419612	0.0108077	0.0516421	0.0737321	0.100832	0.133924	0.196091	0.250754	0.298726	0.348895		927	0.00572606	0.0368445	0.062921	0.0805941	0.104223	0.134302	0.171615	0.217846	0.258441	0.279028
927.5	-0.0425423	0.010368	0.051503	0.0735659	0.100596	0.134255	0.196195	0.250645	0.298791	0.349061		927.5	0.00613334	0.0365675	0.0622792	0.0803001	0.103453	0.133657	0.171436	0.217685	0.258794	0.278999
928	-0.0430144	0.00993191	0.0512975	0.0733246	0.100304	0.134564	0.196219	0.250544	0.298849	0.349159		928	0.00648323	0.0363185	0.0616425	0.0799484	0.102701	0.132932	0.171262	0.217542	0.2591	0.278949
928.5	-0.0433463	0.00952711	0.0510205	0.0730256	0.0999963	0.13484	0.196159	0.250476	0.298882	0.349189		928.5	0.00675982	0.0361115	0.0610302	0.0795513	0.102015	0.13216	0.171099	0.217428	0.259337	0.27888
929	-0.0435141	0.00918371	0.0506638	0.0726869	0.0997159	0.135078	0.196016	0.250469	0.298881	0.349159		929	0.00695148	0.0359643	0.0604599	0.0791278	0.101445	0.131381	0.170951	0.217357	0.259488	0.278794
929.5	-0.0435033	0.0089338	0.05022	0.0723271	0.0994968	0.135271	0.1958	0.250543	0.298839	0.349078		929.5	0.00705208	0.0358944	0.0599486	0.0786992	0.101031	0.130632	0.170825	0.217341	0.259542	0.278696
930	-0.0433081	0.0088088	0.0496853	0.0719639	0.0993646	0.135414	0.195527	0.250713	0.298758	0.34896		930	0.007058	0.0359189	0.0595111	0.0782893	0.100803	0.129953	0.170726	0.217393	0.2595	0.278591
930.5	-0.042934	0.00883657	0.0490615	0.0716118	0.0993322	0.135501	0.195213	0.250984	0.298648	0.348819		930.5	0.00697063	0.0360556	0.0591588	0.0779217	0.100777	0.129372	0.17066	0.217519	0.259368	0.278484
931	-0.0423971	0.00904129	0.0483579	0.0712833	0.0993993	0.135523	0.194877	0.251348	0.298519	0.348668		931	0.00679218	0.036319	0.0589011	0.0776145	0.100955	0.128914	0.170631	0.217724	0.259162	0.278383
931.5	-0.0417223	0.0094377	0.0475923	0.0709877	0.0995543	0.135473	0.194537	0.25179	0.298385	0.34852		931.5	0.00653274	0.0367211	0.0587423	0.0773827	0.101326	0.128589	0.170643	0.218004	0.2589	0.278297
932	-0.0409423	0.0100333	0.0467915	0.0707344	0.0997786	0.135346	0.194209	0.252281	0.298259	0.348388		932	0.00620327	0.0372673	0.0586844	0.0772372	0.101864	0.1284	0.170699	0.218352	0.258603	0.278237
932.5	-0.0400936	0.010821	0.0459909	0.0705309	0.10005	0.135139	0.193907	0.25279	0.298148	0.348278		932.5	0.00581869	0.0379558	0.0587222	0.0771858	0.102537	0.128341	0.1708	0.218752	0.25829	0.278213
933	-0.0392196	0.0117819	0.0452301	0.0703866	0.10035	0.134854	0.193642	0.253285	0.298059	0.348199		933	0.00539289	0.0387746	0.0588485	0.077233	0.103308	0.128397	0.170947	0.219187	0.257977	0.278237
933.5	-0.038362	0.0128834	0.0445507	0.0703112	0.100663	0.134501	0.193425	0.253738	0.297992	0.348155		933.5	0.00494595	0.0397003	0.0590515	0.0773803	0.104142	0.128548	0.171142	0.219636	0.257675	0.278322
934	-0.0375615	0.0140777	0.0439901	0.0703157	0.100984	0.134095	0.193265	0.254123	0.297943	0.348149		934	0.00449498	0.0406981	0.059314	0.0776284	0.105006	0.128773	0.171387	0.220081	0.25739	0.278476
934.5	-0.0368542	0.015306	0.0435773	0.0704098	0.101314	0.133658	0.19317	0.254427	0.297907	0.348183		934.5	0.0040579	0.0417217	0.0596155	0.0779747	0.105872	0.129047	0.171682	0.220507	0.257122	0.278706
935	-0.0362676	0.0165045	0.0433305	0.0706013	0.101662	0.133214	0.193148	0.254642	0.29788	0.348258		935	0.00365271	0.0427215	0.0599325	0.0784121	0.106722	0.129347	0.172027	0.220903	0.256871	0.279012
935.5	-0.035819	0.0176098	0.0432514	0.0708932	0.102039	0.132788	0.193203	0.254771	0.297857	0.348377		935.5	0.00329709	0.0436444	0.0602407	0.0789277	0.107537	0.129651	0.172418	0.221266	0.256633	0.279387
936	-0.0355144	0.0185663	0.043326	0.0712808	0.102453	0.1324	0.193338	0.254825	0.297836	0.348541		936	0.00300769	0.0444416	0.0605158	0.0795026	0.108306	0.129942	0.172849	0.2216	0.256408	0.279819
936.5	-0.03535	0.0193322	0.0435282	0.0717544	0.102906	0.132065	0.193551	0.254818	0.297817	0.348752		936.5	0.00279664	0.0450728	0.060737	0.0801101	0.109013	0.130204	0.17331	0.221912	0.256197	0.280287
937	-0.035308	0.0198833	0.0438234	0.0722946	0.103391	0.131786	0.193836	0.254769	0.297805	0.349009		937	0.00267508	0.045511	0.0608879	0.080718	0.109639	0.130426	0.173787	0.222211	0.256006	0.280769
937.5	-0.0353661	0.0202147	0.0441716	0.0728753	0.103892	0.131563	0.19418	0.254696	0.297805	0.349312		937.5	0.00264987	0.0457449	0.0609602	0.0812938	0.110161	0.130601	0.174262	0.22251	0.255845	0.281236
938	-0.0354983	0.0203404	0.0445337	0.073466	0.104384	0.131386	0.194566	0.254615	0.297823	0.349656		938	0.00272049	0.0457753	0.0609542	0.0818063	0.110554	0.130725	0.174717	0.222816	0.255722	0.281665
938.5	-0.0356799	0.0202838	0.0448776	0.0740344	0.10484	0.13124	0.194976	0.254534	0.297861	0.350034		938.5	0.00288186	0.0456162	0.0608778	0.0822317	0.110793	0.130795	0.17513	0.223129	0.255648	0.282035
939	-0.0358846	0.0200747	0.0451815	0.0745506	0.105233	0.131116	0.195388	0.25446	0.297922	0.350436		939	0.00312356	0.0452906	0.0607486	0.0825538	0.110859	0.130812	0.175482	0.223447	0.25563	0.28233
939.5	-0.0360972	0.0197415	0.0454335	0.0749877	0.105544	0.131005	0.195779	0.25439	0.298001	0.350849		939.5	0.00342997	0.0448251	0.060588	0.0827707	0.110742	0.130777	0.175756	0.223759	0.255672	0.282542
940	-0.0363025	0.0193069	0.0456308	0.0753263	0.105763	0.130908	0.19613	0.254313	0.298089	0.351257		940	0.00378205	0.0442481	0.0604224	0.0828911	0.110446	0.130693	0.17594	0.224047	0.25577	0.282672
940.5	-0.0364914	0.0187831	0.0457771	0.0755562	0.105891	0.13083	0.196424	0.25422	0.298173	0.351646		940.5	0.00416342	0.0435874	0.0602763	0.0829354	0.109988	0.130565	0.176023	0.224291	0.255916	0.282725
941	-0.0366537	0.0181737	0.0458805	0.0756755	0.105938	0.130785	0.196649	0.254097	0.298238	0.352003		941	0.00455986	0.0428687	0.060171	0.0829291	0.1094	0.130397	0.176004	0.224472	0.256098	0.282712
941.5	-0.0367788	0.0174792	0.0459469	0.0756913	0.10592	0.130786	0.196802	0.253935	0.298272	0.35232		941.5	0.00496078	0.0421162	0.0601226	0.0829009	0.108724	0.130194	0.175885	0.22457	0.256303	0.28265
942	-0.0368548	0.0166976	0.0459806	0.0756168	0.105852	0.130848	0.19688	0.253728	0.298264	0.352592		942	0.00536134	0.041353	0.0601379	0.0828782	0.108006	0.129965	0.175676	0.224571	0.256516	0.282558
942.5	-0.036864	0.0158359	0.0459824	0.0754698	0.105747	0.130978	0.196891	0.253478	0.298211	0.352822		942.5	0.00576288	0.0406007	0.0602149	0.0828816	0.107291	0.129718	0.175393	0.224469	0.256727	0.282457
943	-0.0367833	0.014909	0.045946	0.0752698	0.105611	0.131177	0.196843	0.253193	0.298117	0.35302		943	0.00617187	0.0398799	0.0603411	0.0829239	0.10662	0.12946	0.175055	0.224262	0.25693	0.282368
943.5	-0.0365909	0.0139443	0.0458662	0.0750362	0.105443	0.131436	0.196748	0.252888	0.297996	0.353199		943.5	0.00659586	0.0392117	0.0604967	0.0830083	0.106022	0.129201	0.174688	0.223962	0.257121	0.282308
944	-0.0362668	0.0129819	0.045735	0.0747864	0.105237	0.13174	0.196617	0.252579	0.297869	0.353375		944	0.00704381	0.038615	0.0606566	0.0831295	0.105516	0.128947	0.174317	0.223583	0.257304	0.282292
944.5	-0.0357968	0.0120675	0.0455491	0.0745362	0.104983	0.132064	0.196462	0.252284	0.297756	0.353564		944.5	0.00752376	0.0381037	0.0607932	0.0832758	0.105111	0.128706	0.173966	0.223147	0.257483	0.282333
945	-0.0351781	0.0112517	0.0453107	0.0742982	0.104673	0.132385	0.196295	0.25202	0.297685	0.353778		945	0.00804047	0.037686	0.0608814	0.083434	0.104802	0.128483	0.17366	0.222678	0.25767	0.282432
945.5	-0.0344214	0.0105784	0.0450276	0.0740837	0.104304	0.132678	0.196123	0.2518	0.297676	0.354024		945.5	0.00858795	0.0373657	0.0609051	0.0835922	0.104581	0.128282	0.173416	0.222205	0.257874	0.282587
946	-0.0335573	0.010083	0.0447144	0.0739034	0.10388	0.132924	0.195954	0.251633	0.297747	0.354304		946	0.00915557	0.037138	0.0608573	0.0837422	0.104436	0.128107	0.173248	0.221753	0.258103	0.28279
946.5	-0.0326322	0.00978461	0.0443905	0.0737655	0.10341	0.133113	0.195795	0.251521	0.297905	0.354611		946.5	0.00972354	0.0369933	0.0607441	0.0838833	0.104351	0.127963	0.173161	0.221343	0.25836	0.28303
947	-0.0317043	0.00968271	0.0440788	0.0736777	0.102913	0.133239	0.195656	0.251461	0.298149	0.354933		947	0.0102598	0.036915	0.0605834	0.0840209	0.104315	0.127854	0.173158	0.220992	0.258646	0.283291
947.5	-0.0308354	0.00975735	0.0438007	0.0736432	0.102412	0.133309	0.195546	0.251446	0.298471	0.355255		947.5	0.0107257	0.0368873	0.0604041	0.0841645	0.104314	0.127784	0.173234	0.220708	0.258954	0.283558
948	-0.0300892	0.00997405	0.0435761	0.0736623	0.101929	0.133335	0.195477	0.251469	0.298856	0.355558		948	0.0110766	0.0368925	0.0602402	0.0843259	0.104342	0.127762	0.173384	0.220493	0.259273	0.283814
948.5	-0.0295155	0.0102886	0.0434198	0.0737293	0.101484	0.133334	0.195466	0.25152	0.299283	0.355831		948.5	0.0112723	0.0369155	0.0601272	0.0845152	0.104389	0.127793	0.173598	0.220342	0.259587	0.284047
949	-0.0291503	0.0106497	0.0433405	0.0738333	0.101093	0.133322	0.195525	0.251592	0.299734	0.356063		949	0.0112804	0.0369472	0.0600931	0.0847374	0.104448	0.127884	0.173868	0.220247	0.259879	0.284248
949.5	-0.029009	0.0110119	0.0433417	0.0739614	0.100763	0.133315	0.195666	0.25168	0.30019	0.356253		949.5	0.0110807	0.0369821	0.0601562	0.0849925	0.104511	0.128036	0.174181	0.220196	0.260131	0.284414
950	-0.0290879	0.0113386	0.0434213	0.0740977	0.100491	0.133322	0.195895	0.251787	0.300637	0.356409		950	0.0106698	0.0370178	0.0603229	0.0852721	0.10457	0.128251	0.174526	0.22018	0.26033	0.284547
950.5	-0.0293659	0.0116054	0.0435736	0.0742299	0.100269	0.133344	0.19621	0.251913	0.301065	0.356542		950.5	0.0100676	0.0370559	0.0605849	0.0855648	0.104616	0.128524	0.174888	0.22019	0.260467	0.284656
951	-0.0298145	0.0118039	0.0437894	0.0743478	0.100084	0.133375	0.1966	0.252064	0.30147	0.356671		951	0.00930979	0.0370986	0.0609217	0.0858541	0.104643	0.128846	0.17525	0.220217	0.26054	0.284754
951.5	-0.0303976	0.0119375	0.0440607	0.074449	0.0999169	0.133405	0.197046	0.25224	0.301847	0.356818		951.5	0.00844733	0.0371469	0.0613049	0.0861234	0.104646	0.129204	0.175593	0.220256	0.260552	0.284861
952	-0.0310796	0.012019	0.0443778	0.0745365	0.0997538	0.133417	0.19752	0.252439	0.302199	0.357		952	0.00753752	0.0372008	0.0617036	0.086357	0.104622	0.129579	0.1759	0.220302	0.260512	0.284994
952.5	-0.0318323	0.0120662	0.0447295	0.0746181	0.0995816	0.133397	0.19799	0.252652	0.302524	0.35723		952.5	0.00663906	0.0372565	0.0620885	0.0865422	0.10457	0.129954	0.176157	0.22035	0.260434	0.285171
953	-0.0326351	0.0120947	0.0451049	0.0747033	0.0993936	0.133332	0.198428	0.252864	0.302816	0.35751		953	0.00580457	0.0373063	0.0624348	0.0866688	0.104492	0.130307	0.176355	0.220392	0.26033	0.285403
953.5	-0.0334733	0.0121148	0.0454934	0.0748025	0.0991905	0.133214	0.198807	0.253052	0.303068	0.357834		953.5	0.00507749	0.037341	0.0627284	0.0867293	0.104392	0.130621	0.176494	0.22042	0.260213	0.285693
954	-0.0343396	0.0121272	0.0458833	0.0749208	0.0989786	0.133047	0.199108	0.253195	0.303271	0.358184		954	0.00448855	0.0373504	0.0629633	0.0867186	0.104271	0.130881	0.176578	0.220427	0.260092	0.286033
954.5	-0.0352329	0.012125	0.0462619	0.0750582	0.0987688	0.132838	0.199321	0.253268	0.30341	0.358537		954.5	0.00405368	0.0373251	0.0631423	0.0866352	0.104134	0.131077	0.176619	0.220406	0.259971	0.286406
955	-0.0361534	0.0120956	0.0466166	0.0752091	0.0985764	0.132602	0.199446	0.253254	0.303474	0.358862		955	0.00377748	0.0372583	0.0632748	0.0864792	0.103981	0.131203	0.17663	0.220352	0.259852	0.286787
955.5	-0.0371	0.012022	0.0469355	0.0753622	0.0984177	0.13236	0.199489	0.253144	0.30345	0.35913		955.5	0.00365224	0.037147	0.0633725	0.0862539	0.103815	0.131262	0.176624	0.220267	0.259736	0.287148
956	-0.0380692	0.0118892	0.0472075	0.0755023	0.0983066	0.132134	0.199462	0.252938	0.303334	0.359318		956	0.00366242	0.0369927	0.0634468	0.0859648	0.103636	0.131262	0.176614	0.220158	0.259624	0.287463
956.5	-0.0390512	0.0116882	0.0474264	0.075613	0.0982531	0.131947	0.199377	0.252648	0.303126	0.359407		956.5	0.00378402	0.0368019	0.0635074	0.0856213	0.103447	0.131212	0.176605	0.220035	0.259517	0.287709
957	-0.0400287	0.0114203	0.0475896	0.0756787	0.0982634	0.131818	0.199249	0.252294	0.302835	0.359392		957	0.0039892	0.0365861	0.0635589	0.0852364	0.10325	0.13113	0.176597	0.219914	0.259424	0.287875
957.5	-0.0409763	0.0110943	0.0477005	0.0756876	0.0983366	0.131762	0.199089	0.251901	0.302477	0.359276		957.5	0.0042486	0.0363599	0.0636023	0.0848242	0.103048	0.131032	0.176589	0.21981	0.259357	0.287959
958	-0.0418629	0.0107275	0.0477697	0.0756327	0.0984671	0.131788	0.198907	0.2515	0.302073	0.359075		958	0.00453048	0.0361393	0.0636358	0.084401	0.102848	0.130936	0.176573	0.21974	0.259332	0.287968
958.5	-0.042655	0.010342	0.0478131	0.0755135	0.0986447	0.131898	0.198708	0.251117	0.301653	0.358807		958.5	0.00480182	0.0359393	0.0636584	0.0839814	0.102654	0.13086	0.176544	0.219717	0.259365	0.287917
959	-0.0433226	0.00995994	0.0478521	0.0753339	0.0988553	0.13209	0.198496	0.250776	0.301243	0.358498		959	0.00503581	0.0357734	0.0636697	0.0835782	0.102471	0.130819	0.176494	0.219749	0.259474	0.287828
959.5	-0.04384	0.00960056	0.0479085	0.0751027	0.0990855	0.132359	0.198272	0.250498	0.300875	0.358174		959.5	0.00520764	0.0356483	0.0636727	0.0832015	0.102304	0.130824	0.17642	0.219838	0.259669	0.28772
960	-0.044193	0.00927755	0.0480007	0.0748311	0.0993203	0.132693	0.198038	0.250296	0.300575	0.357857		960	0.00529825	0.0355667	0.0636745	0.0828573	0.102155	0.130885	0.176318	0.21998	0.259958	0.287611
960.5	-0.0443788	0.00899776	0.0481394	0.07453	0.0995469	0.133083	0.197796	0.250177	0.300366	0.357564		960.5	0.00529604	0.0355265	0.0636865	0.0825458	0.102028	0.131007	0.176188	0.220168	0.260335	0.287517
961	-0.0444086	0.00876488	0.0483239	0.0742086	0.0997534	0.133521	0.197548	0.250147	0.300269	0.357307		961	0.00519889	0.0355212	0.0637203	0.0822634	0.101926	0.13119	0.176027	0.220392	0.260792	0.287447
961.5	-0.0443053	0.00857802	0.0485421	0.0738704	0.0999287	0.134002	0.197298	0.250204	0.300297	0.357091		961.5	0.0050134	0.0355409	0.0637862	0.0820026	0.101852	0.131435	0.175839	0.22064	0.26131	0.287405
962	-0.0440988	0.00843516	0.04877	0.0735153	0.100062	0.134522	0.197053	0.250346	0.300459	0.356915		962	0.00475447	0.0355752	0.0638918	0.0817546	0.101806	0.13174	0.175625	0.220903	0.261867	0.287393
962.5	-0.0438228	0.00833708	0.0489768	0.0731385	0.100143	0.135077	0.196817	0.250569	0.300758	0.356774		962.5	0.00444662	0.0356171	0.0640387	0.081511	0.101792	0.1321	0.175389	0.221176	0.26244	0.287409
963	-0.0435112	0.00828839	0.0491296	0.0727337	0.100164	0.135665	0.196596	0.250867	0.301191	0.356658		963	0.0041185	0.0356621	0.0642231	0.0812644	0.101813	0.132506	0.175135	0.221455	0.263005	0.287452
963.5	-0.0431931	0.00829577	0.0492003	0.0722953	0.100118	0.136274	0.19639	0.251232	0.301748	0.35656		963.5	0.00380051	0.0357103	0.0644348	0.0810123	0.101869	0.132944	0.174867	0.22174	0.263545	0.287519
964	-0.0428903	0.00836793	0.049173	0.0718233	0.100003	0.13689	0.196199	0.251656	0.302414	0.356471		964	0.00352248	0.0357681	0.0646612	0.0807583	0.101963	0.1334	0.174595	0.222031	0.264043	0.28761
964.5	-0.0426141	0.00851769	0.0490417	0.0713237	0.0998211	0.137493	0.196017	0.252128	0.303167	0.356388		964.5	0.00330523	0.0358451	0.0648873	0.0805103	0.102099	0.13385	0.174323	0.222329	0.26449	0.287718
965	-0.0423682	0.00875361	0.0488179	0.0708096	0.0995806	0.138055	0.195836	0.252634	0.303977	0.356307		965	0.00316227	0.0359535	0.0650993	0.0802812	0.102279	0.134271	0.174061	0.222632	0.26488	0.287839
965.5	-0.04215	0.00908302	0.0485221	0.0703023	0.0992963	0.138547	0.195646	0.253157	0.304811	0.356232		965.5	0.00309702	0.0361058	0.0652858	0.0800867	0.102508	0.134639	0.173815	0.222933	0.265207	0.287964
[truncated: 8,390 more rows]

## Sheet: Figure 6E
Non-normalized tail current for KCNQ1-R228A injected oocytes
[truncated: 11 more rows]

[truncated: 45 more sheets: Figure 6F, Figure 6G, Figure 6H, Figure 6I, Figure 6J, Figure 7B and C, Figure 7D, Figure 7E, Figure 8A, Figure 8B, Figure 8C, Figure 8G, Figure 8H, Figure 8I, Figure 8J, Figure 8K, Figure 8L, Figure 8M, Figure 8N, Figure 8O …]
